# Supplementary material for: Crystal structure of a new spiro-polytetra­hydro­furan compound with translational pseudosymmetry: rac-(2S,2′S,5′R)-2-methyl-5′-[(1R,2R,5S,5′R)-1,4,4,5′-tetra­methyl­dihydro-3′H-3,8-dioxa­spiro[bi­cyclo­[3.2.1]octane-2,2′-furan]-5′-yl]hexa­hydro[2,2′-bi­furan]-5(2H)-one
Source: Acta Crystallogr E Crystallogr Commun. 2017 Apr 28;73(Pt 5):780–4. doi: 10.1107/S2056989017006065 (PMC5418806; doi:10.1107/S2056989017006065)
Supplement: Supplementary file 1 [file e-73-00780-sup1.cif]

##############################################################################
#                                                                            #
# This CIF contains the data in a paper accepted for publication in          #
# Acta Crystallographica Section E. It conforms to the requirements of       #
# Notes for Authors for Acta Crystallographica Section E, and has been       #
# peer reviewed under the auspices of the IUCr Commission on Journals.       #
#                                                                            #
# Full details of the Crystallographic Information File format               #
# are given in the paper "The Crystallographic Information File (CIF):       #
# a New Standard Archive File for Crystallography" by S. R. Hall, F. H.      #
# Allen and I. D. Brown [Acta Cryst. (1991), A47, 655-685].                  #
#                                                                            #
# The current version of the core CIF dictionary is obtainable from          #
# ftp://ftp.iucr.org/pub/cif_core.dic.                                       #
#                                                                            #
# Software is freely available for graphical display of the structure(s)     #
# in this CIF. For information consult the CIF software page                 #
# http://www.iucr.org/resources/cif/software.                                #
#                                                                            #
# This file may be used for bona fide research purposes within the           #
# scientific community so long as proper attribution is given to the journal # 
# article from which it was obtained.                                        #
#                                                                            #
##############################################################################
data_global
_audit_creation_method     'SHELXL-2016/6'
_journal_date_recd_electronic     2017-04-13
_journal_date_accepted     2017-04-21
_journal_name_full     'Acta Crystallographica, Section E'
_journal_year     2017
_journal_volume     73
_journal_issue      5
_journal_page_first     780
_journal_page_last     784
_journal_paper_category     GO
_journal_paper_doi     10.1107/S2056989017006065
_journal_coeditor_code     RZ5214
loop_
    _publ_contact_author_name
    _publ_contact_author_address
    _publ_contact_author_email
    'Professor Roberto Centore'
;
Dipartimento di Scienze Chimiche
Universit\`a di Napoli 'Federico II'
Complesso di Monte S. Angelo
Via Cinthia
80126 Napoli
Italy
;
 'roberto.centore@unina.it'
    'Professor Vincenzo Piccialli'
;
Dipartimento di Scienze Chimiche
Universit\`a di Napoli 'Federico II'
Complesso di Monte S. Angelo
Via Cinthia
80126 Napoli
Italy
;
 'vinpicci@unina.it'
_publ_section_title
;\
Crystal structure of a new spiro-polytetrahydrofuran compound with translational
pseudosymmetry:
<i>rac</i>-(2<i>S</i>,2'<i>S</i>,5'<i>R</i>)-2-methyl-5'-[(1<i>R</i>,\
2<i>R</i>,5<i>S</i>,5'<i>R</i>)-1,4,4,5'-tetramethyldihydro-3'<i>H</i>-3,8-\
dioxaspiro[bicyclo[3.2.1]octane-2,2'-furan]-5'-yl]hexahydro[2,2'-bifuran]-\
5(2<i>H</i>)-one
;
loop_
    _publ_author_name
    _publ_author_address
    'Vincenzo Piccialli'
;
Dipartimento di Scienze Chimiche,
Universit\`a degli Studi di Napoli `Federico II',
Complesso di Monte S. Angelo,
Via Cinthia, 80126 Napoli, Italy
;
    'Angela Tuzi'
;
Dipartimento di Scienze Chimiche,
Universit\`a degli Studi di Napoli `Federico II',
Complesso di Monte S. Angelo,
Via Cinthia, 80126 Napoli, Italy
;
    'Roberto Centore'
;
Dipartimento di Scienze Chimiche,
Universit\`a degli Studi di Napoli `Federico II',
Complesso di Monte S. Angelo,
Via Cinthia, 80126 Napoli, Italy
;
_publ_section_synopsis
;
The title compound crystallizes in the <i>P</i>\=1 space group, with two
crystallographically independent molecules approximately related by the
non-crystallographic translation vector <b>c</b>/2.
;
data_I
_chemical_name_systematic
;\
<i>rac</i>-(2<i>S</i>,2'<i>S</i>,5'<i>R</i>)-2-Methyl-5'-\
[(1<i>R</i>,2<i>R</i>,5<i>S</i>,5'<i>R</i>)-1,4,4,5'-tetramethyldihydro-\
3'<i>H</i>-3,8-dioxaspiro[bicyclo[3.2.1]octane-2,2'-furan]-5'-yl]\
hexahydro[2,2'-bifuran]-5(2<i>H</i>)-one
;
_chemical_formula_moiety     'C22 H34 O6'
_chemical_formula_sum     'C22 H34 O6'
_chemical_formula_iupac     'C22 H34 O6'
_chemical_formula_weight     394.49
_shelx_space_group_comment
;
The symmetry employed for this shelxl refinement is uniquely defined
by the following loop, which should always be used as a source of
symmetry information in preference to the above space-group names.
They are only intended as comments.
;
_space_group_crystal_system     triclinic
_space_group_name_H-M_alt     'P -1'
_space_group_name_Hall     '-P 1'
loop_
    _space_group_symop_operation_xyz
    'x, y, z'
    '-x, -y, -z'
_cell_length_a     11.750(4)
_cell_length_b     13.8050(10)
_cell_length_c     14.737(2)
_cell_angle_alpha     68.622(11)
_cell_angle_beta     67.780(19)
_cell_angle_gamma     88.557(15)
_cell_volume     2043.0(9)
_cell_formula_units_Z     4
_cell_measurement_reflns_used     170
_cell_measurement_theta_min     3.775
_cell_measurement_theta_max     23.588
_cell_measurement_temperature     173(2)
_exptl_crystal_description     prism
_exptl_crystal_colour     'colourless'
_exptl_crystal_size_max     0.500
_exptl_crystal_size_mid     0.500
_exptl_crystal_size_min     0.120
_exptl_crystal_density_diffrn     1.283
_exptl_crystal_F_000     856
_exptl_absorpt_coefficient_mu     0.092
_exptl_absorpt_correction_type     multi-scan
_exptl_absorpt_process_details
;
(<i>SADABS</i>; Bruker, 2001)
;
_shelx_estimated_absorpt_T_min     0.956
_shelx_estimated_absorpt_T_max     0.989
_exptl_absorpt_correction_T_min     0.945
_exptl_absorpt_correction_T_max     0.973
_diffrn_ambient_temperature     173(2)
_diffrn_radiation_type     MoK\a
_diffrn_radiation_wavelength     0.71073
_diffrn_radiation_source     'normal-focus sealed tube'
_diffrn_radiation_monochromator     'graphite'
_diffrn_measurement_device_type     'Bruker--Nonius KappaCCD'
_diffrn_measurement_device     'four-circle diffractometer'
_diffrn_measurement_method
;
CCD rotation images, thick slices
;
_diffrn_detector_area_resol_mean     9
_diffrn_reflns_number     30708
_diffrn_reflns_av_R_equivalents     0.0528
_diffrn_reflns_theta_min     2.896
_diffrn_reflns_theta_max     27.498
_diffrn_reflns_theta_full     25.242
_diffrn_measured_fraction_theta_max     0.986
_diffrn_measured_fraction_theta_full     0.997
_diffrn_reflns_limit_h_min     -15
_diffrn_reflns_limit_h_max     14
_diffrn_reflns_limit_k_min     -17
_diffrn_reflns_limit_k_max     17
_diffrn_reflns_limit_l_min     -19
_diffrn_reflns_limit_l_max     17
_refine_special_details
;
 Reflection 1 1 0 was not considered in the refinement, because
 its intensity was affected by the beamstop.
 The lactone ring and, in part, the adjacent tetrahydrofuran ring of
 the independent molecule A are disordered over two sites. The two split
 positions were refined by using some restraints on bond lengths and
 thermal parameters.
;
_reflns_number_total     9260
_reflns_number_gt     5634
_reflns_threshold_expression     'I > 2\s(I)'
_refine_ls_structure_factor_coef     Fsqd
_refine_ls_matrix_type     full
_refine_ls_R_factor_all     0.1092
_refine_ls_R_factor_gt     0.0523
_refine_ls_wR_factor_gt     0.1002
_refine_ls_wR_factor_ref     0.1231
_refine_ls_goodness_of_fit_ref     1.053
_refine_ls_restrained_S_all     1.052
_refine_ls_number_reflns     9260
_refine_ls_number_parameters     596
_refine_ls_number_restraints     62
_refine_ls_hydrogen_treatment     constr
_refine_ls_weighting_scheme     calc
_refine_ls_weighting_details
              'w=1/[\s^2^(Fo^2^)+(0.0357P)^2^+1.0216P] where P=(Fo^2^+2Fc^2^)/3'
_atom_sites_solution_hydrogens     geom
_atom_sites_solution_primary     direct
_atom_sites_solution_secondary     difmap
_refine_ls_shift/su_max     0.000
_refine_ls_shift/su_mean     0.000
_refine_diff_density_max     0.351
_refine_diff_density_min     -0.211
_refine_ls_extinction_method     none
loop_
    _atom_type_symbol
    _atom_type_description
    _atom_type_scat_dispersion_real
    _atom_type_scat_dispersion_imag
    _atom_type_scat_source
    'C' 'C' 0.0033 0.0016
                         'International Tables Vol C Tables 4.2.6.8 and 6.1.1.4'
    'H' 'H' 0.0000 0.0000
                         'International Tables Vol C Tables 4.2.6.8 and 6.1.1.4'
    'O' 'O' 0.0106 0.0060
                         'International Tables Vol C Tables 4.2.6.8 and 6.1.1.4'
_computing_data_collection
;
<i>COLLECT</i> (Nonius, 1999)
;
_computing_cell_refinement
;
DIRAX/LSQ (Duisenberg <i>et al.</i>, 2000)
;
_computing_data_reduction
;
EvalCCD (Duisenberg <i>et al.</i>, 2003)
;
_computing_structure_solution
;
SIR97 (Altomare <i>et al.</i>, 1999)
;
_computing_structure_refinement
;
SHELXL2016 (Sheldrick, 2015)
;
_computing_molecular_graphics
;
ORTEP-3 for Windows (Farrugia, 2012) and
Mercury (Macrae <i>et al.</i>, 2006)
;
_computing_publication_material
;
WinGX (Farrugia, 2012)
;
loop_
    _atom_site_type_symbol
    _atom_site_label
    _atom_site_fract_x
    _atom_site_fract_y
    _atom_site_fract_z
    _atom_site_U_iso_or_equiv
    _atom_site_adp_type
    _atom_site_calc_flag
    _atom_site_occupancy
    _atom_site_disorder_assembly
    _atom_site_disorder_group
    O O1A 0.7941(4) 1.1654(4) 0.1721(4) 0.0375(9) Uani d 0.831(10) A 1
    O O6A 0.7350(4) 1.1861(3) 0.3254(3) 0.0629(11) Uani d 0.831(10) A 1
    C C1A 0.8077(5) 1.1558(3) 0.2620(3) 0.0366(11) Uani d 0.831(10) A 1
    C C2A 0.9212(4) 1.1059(3) 0.2652(3) 0.0326(9) Uani d 0.831(10) A 1
    H H2A1 0.898512 1.033649 0.319797 0.039 Uiso calc 0.831(10) A 1
    H H2A2 0.973206 1.147172 0.281244 0.039 Uiso calc 0.831(10) A 1
    C C3A 0.9891(4) 1.1049(4) 0.1557(3) 0.0319(9) Uani d 0.831(10) A 1
    H H3A1 1.021556 1.037141 0.159969 0.038 Uiso calc 0.831(10) A 1
    H H3A2 1.059075 1.162374 0.112328 0.038 Uiso calc 0.831(10) A 1
    C C4A 0.8909(5) 1.1204(4) 0.1084(4) 0.0259(11) Uani d 0.831(10) A 1
    C C5A 0.8346(6) 1.0140(5) 0.1266(7) 0.0297(10) Uani d 0.831(10) A 1
    H H5A 0.901092 0.985368 0.081019 0.036 Uiso calc 0.831(10) A 1
    C C22A 0.9373(7) 1.1937(5) -0.0082(4) 0.0398(14) Uani d 0.831(10) A 1
    H H22D 1.002179 1.163839 -0.051118 0.060 Uiso calc 0.831(10) A 1
    H H22E 0.868319 1.202101 -0.031208 0.060 Uiso calc 0.831(10) A 1
    H H22F 0.971293 1.262267 -0.017197 0.060 Uiso calc 0.831(10) A 1
    C C6A 0.7190(5) 1.0057(4) 0.1019(4) 0.0549(15) Uani d 0.831(10) A 1
    H H6A1 0.690542 1.075172 0.078964 0.066 Uiso calc 0.831(10) A 1
    H H6A2 0.738223 0.978332 0.044950 0.066 Uiso calc 0.831(10) A 1
    C C7A 0.6212(2) 0.93056(19) 0.20438(18) 0.0418(6) Uani d 0.831(10) A 1
    H H7A1 0.571273 0.884768 0.190982 0.050 Uiso calc 0.831(10) A 1
    H H7A2 0.565324 0.968705 0.244885 0.050 Uiso calc 0.831(10) A 1
    O O1AA 0.756(2) 1.1546(19) 0.167(2) 0.041(4) Uani d 0.169(10) A 2
    O O6AA 0.669(3) 1.1829(15) 0.3139(15) 0.086(7) Uani d 0.169(10) A 2
    C C1AA 0.756(3) 1.1610(19) 0.257(2) 0.047(5) Uani d 0.169(10) A 2
    C C2AA 0.874(2) 1.1313(18) 0.2664(14) 0.035(4) Uani d 0.169(10) A 2
    H H2A3 0.859514 1.062948 0.325806 0.042 Uiso calc 0.169(10) A 2
    H H2A4 0.913343 1.185033 0.278771 0.042 Uiso calc 0.169(10) A 2
    C C3AA 0.953(2) 1.124(2) 0.1630(19) 0.051(6) Uani d 0.169(10) A 2
    H H3A3 1.002862 1.065073 0.173371 0.061 Uiso calc 0.169(10) A 2
    H H3A4 1.009976 1.190119 0.113873 0.061 Uiso calc 0.169(10) A 2
    C C4AA 0.858(2) 1.106(2) 0.122(2) 0.029(4) Uani d 0.169(10) A 2
    C C5AA 0.819(3) 1.005(3) 0.118(4) 0.029(4) Uani d 0.169(10) A 2
    H H5AA 0.873705 0.982478 0.060252 0.034 Uiso calc 0.169(10) A 2
    C C22C 0.908(4) 1.194(3) 0.013(2) 0.052(7) Uani d 0.169(10) A 2
    H H22G 0.982037 1.176475 -0.034170 0.078 Uiso calc 0.169(10) A 2
    H H22H 0.844443 1.204721 -0.017063 0.078 Uiso calc 0.169(10) A 2
    H H22I 0.928603 1.259043 0.019373 0.078 Uiso calc 0.169(10) A 2
    C C6AA 0.690(2) 1.0325(14) 0.1218(19) 0.044(5) Uani d 0.169(10) A 2
    H H6A3 0.666426 1.091612 0.144946 0.052 Uiso calc 0.169(10) A 2
    H H6A4 0.682395 1.046955 0.053668 0.052 Uiso calc 0.169(10) A 2
    C C7AA 0.6212(2) 0.93056(19) 0.20438(18) 0.0418(6) Uani d 0.169(10) A 2
    H H7A3 0.595604 0.889371 0.171006 0.050 Uiso calc 0.169(10) A 2
    H H7A4 0.545201 0.942885 0.256140 0.050 Uiso calc 0.169(10) A 2
    C C8A 0.69801(17) 0.86778(15) 0.26248(15) 0.0272(4) Uani d 1 . .
    H H8A 0.729499 0.812376 0.234032 0.033 Uiso calc 1 A 1
    C C9A 0.63505(17) 0.81626(15) 0.38235(16) 0.0267(4) Uani d 1 . .
    C C10A 0.52124(18) 0.73779(16) 0.41873(17) 0.0318(5) Uani d 1 . .
    H H10C 0.443582 0.769365 0.438859 0.038 Uiso calc 1 . .
    H H10D 0.526499 0.712579 0.362577 0.038 Uiso calc 1 . .
    C C11A 0.52838(18) 0.64930(16) 0.51468(16) 0.0317(5) Uani d 1 . .
    H H11A 0.494122 0.665891 0.579086 0.038 Uiso calc 1 . .
    H H11B 0.483960 0.582090 0.528605 0.038 Uiso calc 1 . .
    C C12A 0.66756(17) 0.64591(15) 0.47904(15) 0.0255(4) Uani d 1 . .
    C C13A 0.71980(18) 0.60110(15) 0.56538(15) 0.0286(4) Uani d 1 . .
    C C14A 0.6708(2) 0.48395(16) 0.63024(16) 0.0357(5) Uani d 1 . .
    H H14C 0.662567 0.463781 0.704377 0.043 Uiso calc 1 . .
    H H14D 0.589222 0.467051 0.630610 0.043 Uiso calc 1 . .
    C C15A 0.7696(2) 0.42793(16) 0.57253(17) 0.0378(5) Uani d 1 . .
    H H15C 0.813672 0.388297 0.617102 0.045 Uiso calc 1 . .
    H H15D 0.732000 0.379106 0.553233 0.045 Uiso calc 1 . .
    C C16A 0.85690(19) 0.51736(16) 0.47390(17) 0.0315(5) Uani d 1 . .
    H H16A 0.942948 0.498125 0.451297 0.038 Uiso calc 1 . .
    C C17A 0.81794(17) 0.55502(16) 0.38037(16) 0.0277(4) Uani d 1 . .
    C C18A 0.8093(2) 0.46739(17) 0.34289(18) 0.0366(5) Uani d 1 . .
    H H18A 0.790395 0.495166 0.279531 0.055 Uiso calc 1 . .
    H H18B 0.743498 0.411521 0.399243 0.055 Uiso calc 1 . .
    H H18C 0.888624 0.439043 0.325743 0.055 Uiso calc 1 . .
    C C19A 0.90815(18) 0.64781(17) 0.28822(16) 0.0348(5) Uani d 1 . .
    H H19A 0.906290 0.707245 0.309888 0.052 Uiso calc 1 . .
    H H19B 0.884042 0.667780 0.227673 0.052 Uiso calc 1 . .
    H H19C 0.992157 0.628105 0.267823 0.052 Uiso calc 1 . .
    C C20A 0.7055(2) 0.66729(17) 0.63017(17) 0.0385(5) Uani d 1 . .
    H H20A 0.747140 0.738635 0.583015 0.058 Uiso calc 1 . .
    H H20B 0.742931 0.636565 0.681808 0.058 Uiso calc 1 . .
    H H20C 0.617240 0.669606 0.667730 0.058 Uiso calc 1 . .
    C C21A 0.6049(2) 0.89513(17) 0.43579(17) 0.0365(5) Uani d 1 . .
    H H21D 0.682061 0.933573 0.422843 0.055 Uiso calc 1 . .
    H H21E 0.558584 0.857879 0.512363 0.055 Uiso calc 1 . .
    H H21F 0.554531 0.944625 0.406515 0.055 Uiso calc 1 . .
    O O2A 0.80145(12) 0.94254(11) 0.23244(10) 0.0301(3) Uani d 1 . .
    O O3A 0.72123(11) 0.75191(10) 0.41868(10) 0.0261(3) Uani d 1 . .
    O O4A 0.69431(11) 0.58450(10) 0.41502(10) 0.0265(3) Uani d 1 . .
    O O5A 0.85203(12) 0.60137(11) 0.51048(11) 0.0306(3) Uani d 1 . .
    C C1B 0.7270(2) 1.17216(16) 0.74402(17) 0.0349(5) Uani d 1 . .
    C C2B 0.8416(2) 1.15504(18) 0.76542(17) 0.0374(5) Uani d 1 . .
    H H2B1 0.829478 1.087239 0.825002 0.045 Uiso calc 1 . .
    H H2B2 0.864727 1.212116 0.783296 0.045 Uiso calc 1 . .
    C C3B 0.94100(19) 1.15475(17) 0.66314(16) 0.0346(5) Uani d 1 . .
    H H3B1 0.993853 1.099103 0.678047 0.042 Uiso calc 1 . .
    H H3B2 0.994039 1.223394 0.620961 0.042 Uiso calc 1 . .
    C C4B 0.86699(18) 1.13305(16) 0.60480(15) 0.0280(4) Uani d 1 . .
    C C5B 0.85239(19) 1.01823(15) 0.61969(15) 0.0282(4) Uani d 1 . .
    H H5B 0.935272 1.000615 0.581203 0.034 Uiso calc 1 . .
    C C6B 0.7592(2) 0.98840(17) 0.58105(16) 0.0351(5) Uani d 1 . .
    H H6B1 0.729247 1.051475 0.542514 0.042 Uiso calc 1 . .
    H H6B2 0.796855 0.950216 0.533855 0.042 Uiso calc 1 . .
    C C7B 0.65457(19) 0.91825(16) 0.68284(16) 0.0310(5) Uani d 1 . .
    H H7B1 0.591918 0.959725 0.712633 0.037 Uiso calc 1 . .
    H H7B2 0.613531 0.864893 0.671045 0.037 Uiso calc 1 . .
    C C8B 0.72199(17) 0.86788(15) 0.75470(15) 0.0256(4) Uani d 1 . .
    H H8B 0.767863 0.813131 0.732103 0.031 Uiso calc 1 . .
    C C9B 0.64364(17) 0.81890(15) 0.87288(15) 0.0248(4) Uani d 1 . .
    C C10B 0.53397(17) 0.74261(15) 0.89629(16) 0.0284(4) Uani d 1 . .
    H H10A 0.457917 0.777043 0.903113 0.034 Uiso calc 1 . .
    H H10B 0.552599 0.714548 0.839949 0.034 Uiso calc 1 . .
    C C11B 0.52016(17) 0.65634(16) 1.00148(16) 0.0282(4) Uani d 1 . .
    H H11C 0.477615 0.589592 1.012303 0.034 Uiso calc 1 . .
    H H11D 0.474249 0.676778 1.062090 0.034 Uiso calc 1 . .
    C C12B 0.65513(17) 0.64795(14) 0.98652(15) 0.0244(4) Uani d 1 . .
    C C13B 0.67927(17) 0.60497(16) 1.08886(15) 0.0287(4) Uani d 1 . .
    C C14B 0.61423(19) 0.49183(16) 1.15659(17) 0.0346(5) Uani d 1 . .
    H H14A 0.592341 0.475375 1.232892 0.042 Uiso calc 1 . .
    H H14B 0.537857 0.480973 1.146110 0.042 Uiso calc 1 . .
    C C15B 0.7095(2) 0.42414(17) 1.11669(18) 0.0393(5) Uani d 1 . .
    H H15A 0.733957 0.377801 1.173765 0.047 Uiso calc 1 . .
    H H15B 0.676818 0.380541 1.089258 0.047 Uiso calc 1 . .
    C C16B 0.81841(19) 0.50423(17) 1.02812(17) 0.0338(5) Uani d 1 . .
    H H16B 0.898251 0.475607 1.024940 0.041 Uiso calc 1 . .
    C C17B 0.81419(17) 0.54378(17) 0.91854(17) 0.0313(5) Uani d 1 . .
    C C18B 0.8173(2) 0.45619(19) 0.8788(2) 0.0437(6) Uani d 1 . .
    H H18D 0.815124 0.484935 0.808142 0.065 Uiso calc 1 . .
    H H18E 0.745160 0.402990 0.927795 0.065 Uiso calc 1 . .
    H H18F 0.893443 0.424105 0.874821 0.065 Uiso calc 1 . .
    C C19B 0.92101(19) 0.62996(19) 0.83865(18) 0.0417(5) Uani d 1 . .
    H H19D 0.918182 0.687035 0.863745 0.063 Uiso calc 1 . .
    H H19E 0.913827 0.656955 0.769899 0.063 Uiso calc 1 . .
    H H19F 0.999839 0.601432 0.830839 0.063 Uiso calc 1 . .
    C C20B 0.6535(2) 0.67817(18) 1.14691(17) 0.0385(5) Uani d 1 . .
    H H20D 0.707216 0.745088 1.100893 0.058 Uiso calc 1 . .
    H H20E 0.670064 0.646793 1.211257 0.058 Uiso calc 1 . .
    H H20F 0.566500 0.690312 1.166389 0.058 Uiso calc 1 . .
    C C21B 0.60291(19) 0.89926(16) 0.92287(16) 0.0320(5) Uani d 1 . .
    H H21A 0.675150 0.933495 0.922613 0.048 Uiso calc 1 . .
    H H21B 0.542534 0.864114 0.996128 0.048 Uiso calc 1 . .
    H H21C 0.564753 0.952034 0.882138 0.048 Uiso calc 1 . .
    C C22B 0.9201(2) 1.20377(17) 0.48758(16) 0.0391(5) Uani d 1 . .
    H H22A 0.931551 1.276899 0.479708 0.059 Uiso calc 1 . .
    H H22B 0.862717 1.196301 0.455859 0.059 Uiso calc 1 . .
    H H22C 1.000195 1.183691 0.451622 0.059 Uiso calc 1 . .
    O O1B 0.74377(13) 1.16057(11) 0.65307(11) 0.0326(3) Uani d 1 . .
    O O2B 0.81091(12) 0.95312(10) 0.73040(10) 0.0287(3) Uani d 1 . .
    O O3B 0.71721(11) 0.75179(10) 0.92470(10) 0.0261(3) Uani d 1 . .
    O O4B 0.69548(11) 0.58174(10) 0.92806(10) 0.0277(3) Uani d 1 . .
    O O5B 0.80931(12) 0.59184(11) 1.05972(11) 0.0331(3) Uani d 1 . .
    O O6B 0.63093(15) 1.19412(13) 0.79565(13) 0.0491(4) Uani d 1 . .
loop_
    _atom_site_aniso_label
    _atom_site_aniso_U_11
    _atom_site_aniso_U_22
    _atom_site_aniso_U_33
    _atom_site_aniso_U_12
    _atom_site_aniso_U_13
    _atom_site_aniso_U_23
    O1A 0.046(2) 0.0343(18) 0.0352(13) 0.0167(16) -0.0199(15) -0.0130(11)
    O6A 0.090(3) 0.0528(17) 0.0419(14) 0.0319(18) -0.0168(16) -0.0245(12)
    C1A 0.048(3) 0.0219(16) 0.0321(16) 0.007(2) -0.013(2) -0.0048(12)
    C2A 0.036(2) 0.0289(19) 0.0316(15) -0.0011(15) -0.0157(15) -0.0078(13)
    C3A 0.025(2) 0.0326(19) 0.0345(16) -0.0003(14) -0.0110(15) -0.0097(13)
    C4A 0.027(2) 0.0172(17) 0.024(2) -0.0065(16) -0.0042(18) -0.0038(15)
    C5A 0.044(2) 0.023(2) 0.0247(19) -0.0046(17) -0.0201(13) -0.0057(12)
    C22A 0.056(4) 0.0252(18) 0.021(2) -0.0007(17) -0.008(2) 0.0015(18)
    C6A 0.073(3) 0.043(3) 0.054(2) -0.009(2) -0.045(2) -0.0011(18)
    C7A 0.0403(13) 0.0460(15) 0.0430(13) 0.0095(11) -0.0244(11) -0.0133(11)
    O1AA 0.061(9) 0.022(5) 0.040(6) 0.007(7) -0.021(7) -0.011(4)
    O6AA 0.124(14) 0.048(8) 0.044(8) -0.005(10) 0.005(10) -0.013(6)
    C1AA 0.061(10) 0.019(6) 0.042(8) -0.006(9) -0.005(9) -0.004(6)
    C2AA 0.048(10) 0.030(8) 0.028(6) -0.002(7) -0.013(8) -0.012(6)
    C3AA 0.034(9) 0.043(9) 0.052(8) -0.007(7) -0.009(7) -0.001(7)
    C4AA 0.014(8) 0.045(8) 0.014(6) -0.014(6) -0.008(6) 0.006(6)
    C5AA 0.049(5) 0.017(4) 0.023(5) -0.011(4) -0.019(5) -0.005(4)
    C22C 0.055(15) 0.058(11) 0.033(11) -0.011(10) 0.007(10) -0.030(9)
    C6AA 0.065(8) 0.027(8) 0.058(8) 0.000(7) -0.057(6) -0.004(6)
    C7AA 0.0403(13) 0.0460(15) 0.0430(13) 0.0095(11) -0.0244(11) -0.0133(11)
    C8A 0.0289(10) 0.0235(11) 0.0325(11) 0.0022(8) -0.0153(9) -0.0110(9)
    C9A 0.0256(10) 0.0234(11) 0.0325(11) 0.0032(8) -0.0128(8) -0.0110(9)
    C10A 0.0228(10) 0.0311(12) 0.0406(12) 0.0009(8) -0.0115(9) -0.0137(10)
    C11A 0.0266(10) 0.0283(12) 0.0356(11) -0.0016(8) -0.0060(9) -0.0134(10)
    C12A 0.0255(10) 0.0207(10) 0.0269(10) -0.0023(8) -0.0074(8) -0.0082(8)
    C13A 0.0319(11) 0.0233(11) 0.0250(10) -0.0026(8) -0.0071(8) -0.0071(9)
    C14A 0.0453(13) 0.0264(12) 0.0269(11) -0.0020(9) -0.0114(9) -0.0034(9)
    C15A 0.0491(13) 0.0230(12) 0.0400(13) 0.0029(10) -0.0215(11) -0.0068(10)
    C16A 0.0303(11) 0.0301(12) 0.0393(12) 0.0064(9) -0.0166(9) -0.0162(10)
    C17A 0.0213(9) 0.0309(12) 0.0324(11) 0.0047(8) -0.0102(8) -0.0145(9)
    C18A 0.0343(11) 0.0381(13) 0.0434(13) 0.0072(10) -0.0147(10) -0.0230(11)
    C19A 0.0279(11) 0.0404(13) 0.0306(11) -0.0011(9) -0.0057(9) -0.0135(10)
    C20A 0.0514(14) 0.0330(13) 0.0303(11) -0.0001(10) -0.0157(10) -0.0116(10)
    C21A 0.0445(13) 0.0301(12) 0.0346(12) 0.0052(10) -0.0125(10) -0.0154(10)
    O2A 0.0342(8) 0.0242(8) 0.0280(7) -0.0050(6) -0.0156(6) -0.0019(6)
    O3A 0.0251(7) 0.0188(7) 0.0301(7) -0.0024(5) -0.0119(6) -0.0033(6)
    O4A 0.0236(7) 0.0278(8) 0.0302(7) 0.0013(6) -0.0100(6) -0.0139(6)
    O5A 0.0316(7) 0.0303(8) 0.0330(8) 0.0007(6) -0.0162(6) -0.0117(7)
    C1B 0.0379(12) 0.0254(12) 0.0343(12) -0.0073(9) -0.0071(10) -0.0105(10)
    C2B 0.0437(13) 0.0363(13) 0.0300(11) -0.0083(10) -0.0117(10) -0.0124(10)
    C3B 0.0346(11) 0.0324(12) 0.0331(11) -0.0071(9) -0.0128(9) -0.0084(10)
    C4B 0.0301(10) 0.0255(11) 0.0253(10) 0.0005(8) -0.0092(8) -0.0082(9)
    C5B 0.0346(11) 0.0257(11) 0.0217(10) 0.0021(8) -0.0108(8) -0.0066(9)
    C6B 0.0510(13) 0.0282(12) 0.0310(11) 0.0020(10) -0.0216(10) -0.0109(10)
    C7B 0.0385(12) 0.0283(12) 0.0344(11) 0.0045(9) -0.0195(9) -0.0154(9)
    C8B 0.0286(10) 0.0200(10) 0.0295(10) 0.0016(8) -0.0118(8) -0.0108(8)
    C9B 0.0251(10) 0.0209(10) 0.0287(10) 0.0024(8) -0.0121(8) -0.0082(8)
    C10B 0.0253(10) 0.0252(11) 0.0368(11) 0.0029(8) -0.0152(9) -0.0111(9)
    C11B 0.0237(10) 0.0240(11) 0.0347(11) -0.0002(8) -0.0096(8) -0.0107(9)
    C12B 0.0231(9) 0.0180(10) 0.0308(10) -0.0012(8) -0.0094(8) -0.0089(8)
    C13B 0.0261(10) 0.0266(11) 0.0277(10) -0.0021(8) -0.0074(8) -0.0072(9)
    C14B 0.0358(12) 0.0279(12) 0.0327(11) -0.0041(9) -0.0131(9) -0.0035(9)
    C15B 0.0442(13) 0.0288(12) 0.0427(13) 0.0036(10) -0.0209(11) -0.0075(10)
    C16B 0.0292(11) 0.0322(12) 0.0458(13) 0.0085(9) -0.0193(10) -0.0167(10)
    C17B 0.0227(10) 0.0329(12) 0.0402(12) 0.0067(8) -0.0111(9) -0.0175(10)
    C18B 0.0416(13) 0.0436(15) 0.0555(15) 0.0153(11) -0.0199(11) -0.0295(13)
    C19B 0.0296(11) 0.0460(15) 0.0436(13) 0.0045(10) -0.0061(10) -0.0195(11)
    C20B 0.0479(13) 0.0375(13) 0.0331(12) 0.0008(10) -0.0182(10) -0.0143(10)
    C21B 0.0378(12) 0.0261(11) 0.0313(11) 0.0028(9) -0.0119(9) -0.0117(9)
    C22B 0.0514(14) 0.0291(12) 0.0288(11) -0.0001(10) -0.0135(10) -0.0044(10)
    O1B 0.0364(8) 0.0287(8) 0.0346(8) 0.0047(6) -0.0143(6) -0.0138(7)
    O2B 0.0339(7) 0.0242(8) 0.0252(7) -0.0052(6) -0.0138(6) -0.0036(6)
    O3B 0.0260(7) 0.0197(7) 0.0300(7) -0.0022(5) -0.0138(6) -0.0035(6)
    O4B 0.0261(7) 0.0277(8) 0.0331(8) 0.0047(6) -0.0127(6) -0.0151(6)
    O5B 0.0293(7) 0.0328(8) 0.0418(8) 0.0013(6) -0.0182(6) -0.0148(7)
    O6B 0.0419(9) 0.0495(11) 0.0485(10) 0.0008(8) -0.0032(8) -0.0260(9)
_geom_special_details
;
 All esds (except the esd in the dihedral angle between two l.s. planes)
 are estimated using the full covariance matrix.  The cell esds are taken
 into account individually in the estimation of esds in distances, angles
 and torsion angles; correlations between esds in cell parameters are only
 used when they are defined by crystal symmetry.  An approximate (isotropic)
 treatment of cell esds is used for estimating esds involving l.s. planes.
;
loop_
    _geom_bond_atom_site_label_1
    _geom_bond_atom_site_label_2
    _geom_bond_site_symmetry_2
    _geom_bond_distance
    _geom_bond_publ_flag
    O1A C1A . 1.353(6) no
    O1A C4A . 1.464(5) no
    O6A C1A . 1.200(6) no
    C1A C2A . 1.493(5) no
    C2A C3A . 1.511(5) no
    C2A H2A1 . 0.9900 no
    C2A H2A2 . 0.9900 no
    C3A C4A . 1.533(6) no
    C3A H3A1 . 0.9900 no
    C3A H3A2 . 0.9900 no
    C4A C5A . 1.514(5) no
    C4A C22A . 1.525(5) no
    C5A O2A . 1.412(9) no
    C5A C6A . 1.550(6) no
    C5A H5A . 1.0000 no
    C22A H22D . 0.9800 no
    C22A H22E . 0.9800 no
    C22A H22F . 0.9800 no
    C6A C7A . 1.511(5) no
    C6A H6A1 . 0.9900 no
    C6A H6A2 . 0.9900 no
    C7A C8A . 1.517(3) no
    C7A H7A1 . 0.9900 no
    C7A H7A2 . 0.9900 no
    O1AA C1AA . 1.36(4) no
    O1AA C4AA . 1.418(19) no
    O6AA C1AA . 1.17(3) no
    C1AA C2AA . 1.476(16) no
    C2AA C3AA . 1.494(18) no
    C2AA H2A3 . 0.9900 no
    C2AA H2A4 . 0.9900 no
    C3AA C4AA . 1.533(18) no
    C3AA H3A3 . 0.9900 no
    C3AA H3A4 . 0.9900 no
    C4AA C5AA . 1.499(17) no
    C4AA C22C . 1.520(17) no
    C5AA O2A . 1.53(5) no
    C5AA C6AA . 1.531(18) no
    C5AA H5AA . 1.0000 no
    C22C H22G . 0.9800 no
    C22C H22H . 0.9800 no
    C22C H22I . 0.9800 no
    C6AA C7AA . 1.476(16) no
    C6AA H6A3 . 0.9900 no
    C6AA H6A4 . 0.9900 no
    C7AA C8A . 1.517(3) no
    C7AA H7A3 . 0.9900 no
    C7AA H7A4 . 0.9900 no
    C8A O2A . 1.436(2) no
    C8A C9A . 1.515(3) no
    C8A H8A . 1.0000 no
    C9A O3A . 1.456(2) no
    C9A C21A . 1.525(3) no
    C9A C10A . 1.535(3) no
    C10A C11A . 1.524(3) no
    C10A H10C . 0.9900 no
    C10A H10D . 0.9900 no
    C11A C12A . 1.522(3) no
    C11A H11A . 0.9900 no
    C11A H11B . 0.9900 no
    C12A O3A . 1.415(2) no
    C12A O4A . 1.433(2) no
    C12A C13A . 1.541(3) no
    C13A O5A . 1.455(2) no
    C13A C20A . 1.511(3) no
    C13A C14A . 1.538(3) no
    C14A C15A . 1.535(3) no
    C14A H14C . 0.9900 no
    C14A H14D . 0.9900 no
    C15A C16A . 1.522(3) no
    C15A H15C . 0.9900 no
    C15A H15D . 0.9900 no
    C16A O5A . 1.438(2) no
    C16A C17A . 1.524(3) no
    C16A H16A . 1.0000 no
    C17A O4A . 1.448(2) no
    C17A C18A . 1.521(3) no
    C17A C19A . 1.523(3) no
    C18A H18A . 0.9800 no
    C18A H18B . 0.9800 no
    C18A H18C . 0.9800 no
    C19A H19A . 0.9800 no
    C19A H19B . 0.9800 no
    C19A H19C . 0.9800 no
    C20A H20A . 0.9800 no
    C20A H20B . 0.9800 no
    C20A H20C . 0.9800 no
    C21A H21D . 0.9800 no
    C21A H21E . 0.9800 no
    C21A H21F . 0.9800 no
    C1B O6B . 1.202(3) no
    C1B O1B . 1.348(2) no
    C1B C2B . 1.491(3) no
    C2B C3B . 1.519(3) no
    C2B H2B1 . 0.9900 no
    C2B H2B2 . 0.9900 no
    C3B C4B . 1.533(3) no
    C3B H3B1 . 0.9900 no
    C3B H3B2 . 0.9900 no
    C4B O1B . 1.462(2) no
    C4B C22B . 1.521(3) no
    C4B C5B . 1.524(3) no
    C5B O2B . 1.435(2) no
    C5B C6B . 1.535(3) no
    C5B H5B . 1.0000 no
    C6B C7B . 1.518(3) no
    C6B H6B1 . 0.9900 no
    C6B H6B2 . 0.9900 no
    C7B C8B . 1.517(3) no
    C7B H7B1 . 0.9900 no
    C7B H7B2 . 0.9900 no
    C8B O2B . 1.441(2) no
    C8B C9B . 1.516(3) no
    C8B H8B . 1.0000 no
    C9B O3B . 1.460(2) no
    C9B C21B . 1.518(3) no
    C9B C10B . 1.535(3) no
    C10B C11B . 1.524(3) no
    C10B H10A . 0.9900 no
    C10B H10B . 0.9900 no
    C11B C12B . 1.524(3) no
    C11B H11C . 0.9900 no
    C11B H11D . 0.9900 no
    C12B O3B . 1.419(2) no
    C12B O4B . 1.430(2) no
    C12B C13B . 1.539(3) no
    C13B O5B . 1.449(2) no
    C13B C20B . 1.505(3) no
    C13B C14B . 1.538(3) no
    C14B C15B . 1.524(3) no
    C14B H14A . 0.9900 no
    C14B H14B . 0.9900 no
    C15B C16B . 1.523(3) no
    C15B H15A . 0.9900 no
    C15B H15B . 0.9900 no
    C16B O5B . 1.434(2) no
    C16B C17B . 1.525(3) no
    C16B H16B . 1.0000 no
    C17B O4B . 1.452(2) no
    C17B C18B . 1.518(3) no
    C17B C19B . 1.521(3) no
    C18B H18D . 0.9800 no
    C18B H18E . 0.9800 no
    C18B H18F . 0.9800 no
    C19B H19D . 0.9800 no
    C19B H19E . 0.9800 no
    C19B H19F . 0.9800 no
    C20B H20D . 0.9800 no
    C20B H20E . 0.9800 no
    C20B H20F . 0.9800 no
    C21B H21A . 0.9800 no
    C21B H21B . 0.9800 no
    C21B H21C . 0.9800 no
    C22B H22A . 0.9800 no
    C22B H22B . 0.9800 no
    C22B H22C . 0.9800 no
loop_
    _geom_angle_atom_site_label_1
    _geom_angle_atom_site_label_2
    _geom_angle_atom_site_label_3
    _geom_angle_site_symmetry_1
    _geom_angle_site_symmetry_3
    _geom_angle
    _geom_angle_publ_flag
    C1A O1A C4A . . 111.5(4) no
    O6A C1A O1A . . 120.9(4) no
    O6A C1A C2A . . 129.0(4) no
    O1A C1A C2A . . 110.1(4) no
    C1A C2A C3A . . 105.2(3) no
    C1A C2A H2A1 . . 110.7 no
    C3A C2A H2A1 . . 110.7 no
    C1A C2A H2A2 . . 110.7 no
    C3A C2A H2A2 . . 110.7 no
    H2A1 C2A H2A2 . . 108.8 no
    C2A C3A C4A . . 104.4(3) no
    C2A C3A H3A1 . . 110.9 no
    C4A C3A H3A1 . . 110.9 no
    C2A C3A H3A2 . . 110.9 no
    C4A C3A H3A2 . . 110.9 no
    H3A1 C3A H3A2 . . 108.9 no
    O1A C4A C5A . . 107.5(4) no
    O1A C4A C22A . . 109.2(4) no
    C5A C4A C22A . . 111.4(6) no
    O1A C4A C3A . . 104.8(3) no
    C5A C4A C3A . . 108.9(4) no
    C22A C4A C3A . . 114.6(5) no
    O2A C5A C4A . . 111.9(5) no
    O2A C5A C6A . . 105.1(5) no
    C4A C5A C6A . . 119.6(5) no
    O2A C5A H5A . . 106.5 no
    C4A C5A H5A . . 106.5 no
    C6A C5A H5A . . 106.5 no
    C4A C22A H22D . . 109.5 no
    C4A C22A H22E . . 109.5 no
    H22D C22A H22E . . 109.5 no
    C4A C22A H22F . . 109.5 no
    H22D C22A H22F . . 109.5 no
    H22E C22A H22F . . 109.5 no
    C7A C6A C5A . . 105.5(5) no
    C7A C6A H6A1 . . 110.6 no
    C5A C6A H6A1 . . 110.6 no
    C7A C6A H6A2 . . 110.6 no
    C5A C6A H6A2 . . 110.6 no
    H6A1 C6A H6A2 . . 108.8 no
    C6A C7A C8A . . 102.6(3) no
    C6A C7A H7A1 . . 111.3 no
    C8A C7A H7A1 . . 111.3 no
    C6A C7A H7A2 . . 111.3 no
    C8A C7A H7A2 . . 111.3 no
    H7A1 C7A H7A2 . . 109.2 no
    C1AA O1AA C4AA . . 111(2) no
    O6AA C1AA O1AA . . 120(2) no
    O6AA C1AA C2AA . . 131(3) no
    O1AA C1AA C2AA . . 109(2) no
    C1AA C2AA C3AA . . 105.3(19) no
    C1AA C2AA H2A3 . . 110.7 no
    C3AA C2AA H2A3 . . 110.7 no
    C1AA C2AA H2A4 . . 110.7 no
    C3AA C2AA H2A4 . . 110.7 no
    H2A3 C2AA H2A4 . . 108.8 no
    C2AA C3AA C4AA . . 102.4(17) no
    C2AA C3AA H3A3 . . 111.3 no
    C4AA C3AA H3A3 . . 111.3 no
    C2AA C3AA H3A4 . . 111.3 no
    C4AA C3AA H3A4 . . 111.3 no
    H3A3 C3AA H3A4 . . 109.2 no
    O1AA C4AA C5AA . . 113(2) no
    O1AA C4AA C22C . . 95(2) no
    C5AA C4AA C22C . . 112(3) no
    O1AA C4AA C3AA . . 104.2(18) no
    C5AA C4AA C3AA . . 127(2) no
    C22C C4AA C3AA . . 100(3) no
    C4AA C5AA O2A . . 92(2) no
    C4AA C5AA C6AA . . 95(2) no
    O2A C5AA C6AA . . 106(3) no
    C4AA C5AA H5AA . . 119.5 no
    O2A C5AA H5AA . . 119.5 no
    C6AA C5AA H5AA . . 119.5 no
    C4AA C22C H22G . . 109.5 no
    C4AA C22C H22H . . 109.5 no
    H22G C22C H22H . . 109.5 no
    C4AA C22C H22I . . 109.5 no
    H22G C22C H22I . . 109.5 no
    H22H C22C H22I . . 109.5 no
    C7AA C6AA C5AA . . 96.0(19) no
    C7AA C6AA H6A3 . . 112.5 no
    C5AA C6AA H6A3 . . 112.5 no
    C7AA C6AA H6A4 . . 112.5 no
    C5AA C6AA H6A4 . . 112.5 no
    H6A3 C6AA H6A4 . . 110.1 no
    C6AA C7AA C8A . . 112.1(9) no
    C6AA C7AA H7A3 . . 109.2 no
    C8A C7AA H7A3 . . 109.2 no
    C6AA C7AA H7A4 . . 109.2 no
    C8A C7AA H7A4 . . 109.2 no
    H7A3 C7AA H7A4 . . 107.9 no
    O2A C8A C9A . . 109.92(15) no
    O2A C8A C7A . . 103.93(16) no
    C9A C8A C7A . . 117.02(17) no
    O2A C8A C7AA . . 103.93(16) no
    C9A C8A C7AA . . 117.02(17) no
    O2A C8A H8A . . 108.5 no
    C9A C8A H8A . . 108.5 no
    C7A C8A H8A . . 108.5 no
    O3A C9A C8A . . 106.95(15) no
    O3A C9A C21A . . 107.88(15) no
    C8A C9A C21A . . 113.05(17) no
    O3A C9A C10A . . 104.33(15) no
    C8A C9A C10A . . 112.00(16) no
    C21A C9A C10A . . 112.03(17) no
    C11A C10A C9A . . 102.66(16) no
    C11A C10A H10C . . 111.2 no
    C9A C10A H10C . . 111.2 no
    C11A C10A H10D . . 111.2 no
    C9A C10A H10D . . 111.2 no
    H10C C10A H10D . . 109.1 no
    C12A C11A C10A . . 101.66(16) no
    C12A C11A H11A . . 111.4 no
    C10A C11A H11A . . 111.4 no
    C12A C11A H11B . . 111.4 no
    C10A C11A H11B . . 111.4 no
    H11A C11A H11B . . 109.3 no
    O3A C12A O4A . . 112.13(15) no
    O3A C12A C11A . . 104.77(15) no
    O4A C12A C11A . . 104.51(15) no
    O3A C12A C13A . . 107.64(14) no
    O4A C12A C13A . . 109.83(15) no
    C11A C12A C13A . . 117.95(16) no
    O5A C13A C20A . . 107.20(16) no
    O5A C13A C14A . . 103.47(16) no
    C20A C13A C14A . . 115.17(17) no
    O5A C13A C12A . . 106.63(15) no
    C20A C13A C12A . . 113.08(17) no
    C14A C13A C12A . . 110.42(16) no
    C15A C14A C13A . . 103.99(16) no
    C15A C14A H14C . . 111.0 no
    C13A C14A H14C . . 111.0 no
    C15A C14A H14D . . 111.0 no
    C13A C14A H14D . . 111.0 no
    H14C C14A H14D . . 109.0 no
    C16A C15A C14A . . 103.55(17) no
    C16A C15A H15C . . 111.1 no
    C14A C15A H15C . . 111.1 no
    C16A C15A H15D . . 111.1 no
    C14A C15A H15D . . 111.1 no
    H15C C15A H15D . . 109.0 no
    O5A C16A C15A . . 102.84(16) no
    O5A C16A C17A . . 107.85(16) no
    C15A C16A C17A . . 115.43(17) no
    O5A C16A H16A . . 110.1 no
    C15A C16A H16A . . 110.1 no
    C17A C16A H16A . . 110.1 no
    O4A C17A C18A . . 106.01(15) no
    O4A C17A C19A . . 110.16(16) no
    C18A C17A C19A . . 109.42(17) no
    O4A C17A C16A . . 108.77(15) no
    C18A C17A C16A . . 111.31(17) no
    C19A C17A C16A . . 111.04(16) no
    C17A C18A H18A . . 109.5 no
    C17A C18A H18B . . 109.5 no
    H18A C18A H18B . . 109.5 no
    C17A C18A H18C . . 109.5 no
    H18A C18A H18C . . 109.5 no
    H18B C18A H18C . . 109.5 no
    C17A C19A H19A . . 109.5 no
    C17A C19A H19B . . 109.5 no
    H19A C19A H19B . . 109.5 no
    C17A C19A H19C . . 109.5 no
    H19A C19A H19C . . 109.5 no
    H19B C19A H19C . . 109.5 no
    C13A C20A H20A . . 109.5 no
    C13A C20A H20B . . 109.5 no
    H20A C20A H20B . . 109.5 no
    C13A C20A H20C . . 109.5 no
    H20A C20A H20C . . 109.5 no
    H20B C20A H20C . . 109.5 no
    C9A C21A H21D . . 109.5 no
    C9A C21A H21E . . 109.5 no
    H21D C21A H21E . . 109.5 no
    C9A C21A H21F . . 109.5 no
    H21D C21A H21F . . 109.5 no
    H21E C21A H21F . . 109.5 no
    C5A O2A C8A . . 110.0(2) no
    C8A O2A C5AA . . 98.7(10) no
    C12A O3A C9A . . 111.45(14) no
    C12A O4A C17A . . 117.81(14) no
    C16A O5A C13A . . 103.34(14) no
    O6B C1B O1B . . 121.6(2) no
    O6B C1B C2B . . 128.4(2) no
    O1B C1B C2B . . 110.03(18) no
    C1B C2B C3B . . 105.16(17) no
    C1B C2B H2B1 . . 110.7 no
    C3B C2B H2B1 . . 110.7 no
    C1B C2B H2B2 . . 110.7 no
    C3B C2B H2B2 . . 110.7 no
    H2B1 C2B H2B2 . . 108.8 no
    C2B C3B C4B . . 103.78(16) no
    C2B C3B H3B1 . . 111.0 no
    C4B C3B H3B1 . . 111.0 no
    C2B C3B H3B2 . . 111.0 no
    C4B C3B H3B2 . . 111.0 no
    H3B1 C3B H3B2 . . 109.0 no
    O1B C4B C22B . . 107.36(16) no
    O1B C4B C5B . . 108.01(15) no
    C22B C4B C5B . . 110.79(16) no
    O1B C4B C3B . . 104.90(15) no
    C22B C4B C3B . . 111.96(17) no
    C5B C4B C3B . . 113.39(17) no
    O2B C5B C4B . . 109.47(15) no
    O2B C5B C6B . . 106.46(16) no
    C4B C5B C6B . . 115.39(17) no
    O2B C5B H5B . . 108.4 no
    C4B C5B H5B . . 108.4 no
    C6B C5B H5B . . 108.4 no
    C7B C6B C5B . . 103.64(16) no
    C7B C6B H6B1 . . 111.0 no
    C5B C6B H6B1 . . 111.0 no
    C7B C6B H6B2 . . 111.0 no
    C5B C6B H6B2 . . 111.0 no
    H6B1 C6B H6B2 . . 109.0 no
    C8B C7B C6B . . 102.36(16) no
    C8B C7B H7B1 . . 111.3 no
    C6B C7B H7B1 . . 111.3 no
    C8B C7B H7B2 . . 111.3 no
    C6B C7B H7B2 . . 111.3 no
    H7B1 C7B H7B2 . . 109.2 no
    O2B C8B C9B . . 110.87(14) no
    O2B C8B C7B . . 102.99(15) no
    C9B C8B C7B . . 116.84(16) no
    O2B C8B H8B . . 108.6 no
    C9B C8B H8B . . 108.6 no
    C7B C8B H8B . . 108.6 no
    O3B C9B C8B . . 108.28(15) no
    O3B C9B C21B . . 107.89(15) no
    C8B C9B C21B . . 113.21(16) no
    O3B C9B C10B . . 103.86(15) no
    C8B C9B C10B . . 110.72(15) no
    C21B C9B C10B . . 112.34(16) no
    C11B C10B C9B . . 102.84(15) no
    C11B C10B H10A . . 111.2 no
    C9B C10B H10A . . 111.2 no
    C11B C10B H10B . . 111.2 no
    C9B C10B H10B . . 111.2 no
    H10A C10B H10B . . 109.1 no
    C10B C11B C12B . . 101.56(15) no
    C10B C11B H11C . . 111.5 no
    C12B C11B H11C . . 111.5 no
    C10B C11B H11D . . 111.5 no
    C12B C11B H11D . . 111.5 no
    H11C C11B H11D . . 109.3 no
    O3B C12B O4B . . 110.98(14) no
    O3B C12B C11B . . 105.08(15) no
    O4B C12B C11B . . 104.98(14) no
    O3B C12B C13B . . 109.10(14) no
    O4B C12B C13B . . 110.59(15) no
    C11B C12B C13B . . 115.95(16) no
    O5B C13B C20B . . 107.19(16) no
    O5B C13B C14B . . 102.72(16) no
    C20B C13B C14B . . 115.09(17) no
    O5B C13B C12B . . 107.96(15) no
    C20B C13B C12B . . 113.03(17) no
    C14B C13B C12B . . 110.06(16) no
    C15B C14B C13B . . 104.27(16) no
    C15B C14B H14A . . 110.9 no
    C13B C14B H14A . . 110.9 no
    C15B C14B H14B . . 110.9 no
    C13B C14B H14B . . 110.9 no
    H14A C14B H14B . . 108.9 no
    C16B C15B C14B . . 103.42(17) no
    C16B C15B H15A . . 111.1 no
    C14B C15B H15A . . 111.1 no
    C16B C15B H15B . . 111.1 no
    C14B C15B H15B . . 111.1 no
    H15A C15B H15B . . 109.0 no
    O5B C16B C15B . . 103.74(17) no
    O5B C16B C17B . . 107.34(17) no
    C15B C16B C17B . . 115.43(17) no
    O5B C16B H16B . . 110.0 no
    C15B C16B H16B . . 110.0 no
    C17B C16B H16B . . 110.0 no
    O4B C17B C18B . . 105.42(16) no
    O4B C17B C19B . . 111.07(17) no
    C18B C17B C19B . . 109.49(18) no
    O4B C17B C16B . . 107.82(15) no
    C18B C17B C16B . . 112.08(18) no
    C19B C17B C16B . . 110.85(17) no
    C17B C18B H18D . . 109.5 no
    C17B C18B H18E . . 109.5 no
    H18D C18B H18E . . 109.5 no
    C17B C18B H18F . . 109.5 no
    H18D C18B H18F . . 109.5 no
    H18E C18B H18F . . 109.5 no
    C17B C19B H19D . . 109.5 no
    C17B C19B H19E . . 109.5 no
    H19D C19B H19E . . 109.5 no
    C17B C19B H19F . . 109.5 no
    H19D C19B H19F . . 109.5 no
    H19E C19B H19F . . 109.5 no
    C13B C20B H20D . . 109.5 no
    C13B C20B H20E . . 109.5 no
    H20D C20B H20E . . 109.5 no
    C13B C20B H20F . . 109.5 no
    H20D C20B H20F . . 109.5 no
    H20E C20B H20F . . 109.5 no
    C9B C21B H21A . . 109.5 no
    C9B C21B H21B . . 109.5 no
    H21A C21B H21B . . 109.5 no
    C9B C21B H21C . . 109.5 no
    H21A C21B H21C . . 109.5 no
    H21B C21B H21C . . 109.5 no
    C4B C22B H22A . . 109.5 no
    C4B C22B H22B . . 109.5 no
    H22A C22B H22B . . 109.5 no
    C4B C22B H22C . . 109.5 no
    H22A C22B H22C . . 109.5 no
    H22B C22B H22C . . 109.5 no
    C1B O1B C4B . . 111.83(16) no
    C5B O2B C8B . . 108.66(14) no
    C12B O3B C9B . . 111.50(13) no
    C12B O4B C17B . . 117.36(14) no
    C16B O5B C13B . . 103.05(14) no
loop_
    _geom_torsion_atom_site_label_1
    _geom_torsion_atom_site_label_2
    _geom_torsion_atom_site_label_3
    _geom_torsion_atom_site_label_4
    _geom_torsion_site_symmetry_1
    _geom_torsion_site_symmetry_2
    _geom_torsion_site_symmetry_3
    _geom_torsion_site_symmetry_4
    _geom_torsion
    _geom_torsion_publ_flag
    C4A O1A C1A O6A . . . . -178.2(4) no
    C4A O1A C1A C2A . . . . 2.4(5) no
    O6A C1A C2A C3A . . . . -168.8(5) no
    O1A C1A C2A C3A . . . . 10.5(5) no
    C1A C2A C3A C4A . . . . -18.2(4) no
    C1A O1A C4A C5A . . . . 101.7(5) no
    C1A O1A C4A C22A . . . . -137.3(6) no
    C1A O1A C4A C3A . . . . -14.0(5) no
    C2A C3A C4A O1A . . . . 19.5(4) no
    C2A C3A C4A C5A . . . . -95.3(5) no
    C2A C3A C4A C22A . . . . 139.2(5) no
    O1A C4A C5A O2A . . . . -65.7(5) no
    C22A C4A C5A O2A . . . . 174.7(4) no
    C3A C4A C5A O2A . . . . 47.3(5) no
    O1A C4A C5A C6A . . . . 57.8(8) no
    C22A C4A C5A C6A . . . . -61.8(8) no
    C3A C4A C5A C6A . . . . 170.8(6) no
    O2A C5A C6A C7A . . . . 3.7(6) no
    C4A C5A C6A C7A . . . . -122.9(6) no
    C5A C6A C7A C8A . . . . -23.3(5) no
    C4AA O1AA C1AA O6AA . . . . -167(2) no
    C4AA O1AA C1AA C2AA . . . . 10(3) no
    O6AA C1AA C2AA C3AA . . . . -174(3) no
    O1AA C1AA C2AA C3AA . . . . 9(3) no
    C1AA C2AA C3AA C4AA . . . . -23(3) no
    C1AA O1AA C4AA C5AA . . . . 118(3) no
    C1AA O1AA C4AA C22C . . . . -125(3) no
    C1AA O1AA C4AA C3AA . . . . -24(3) no
    C2AA C3AA C4AA O1AA . . . . 28(3) no
    C2AA C3AA C4AA C5AA . . . . -106(3) no
    C2AA C3AA C4AA C22C . . . . 126(2) no
    O1AA C4AA C5AA O2A . . . . -83(2) no
    C22C C4AA C5AA O2A . . . . 170(2) no
    C3AA C4AA C5AA O2A . . . . 48(3) no
    O1AA C4AA C5AA C6AA . . . . 23(4) no
    C22C C4AA C5AA C6AA . . . . -83(3) no
    C3AA C4AA C5AA C6AA . . . . 154(2) no
    C4AA C5AA C6AA C7AA . . . . -133(2) no
    O2A C5AA C6AA C7AA . . . . -39(2) no
    C5AA C6AA C7AA C8A . . . . 16(2) no
    C6A C7A C8A O2A . . . . 34.7(3) no
    C6A C7A C8A C9A . . . . 156.1(3) no
    C6AA C7AA C8A O2A . . . . 13.6(12) no
    C6AA C7AA C8A C9A . . . . 134.9(12) no
    O2A C8A C9A O3A . . . . -67.97(18) no
    C7A C8A C9A O3A . . . . 173.84(16) no
    C7AA C8A C9A O3A . . . . 173.84(16) no
    O2A C8A C9A C21A . . . . 50.6(2) no
    C7A C8A C9A C21A . . . . -67.6(2) no
    C7AA C8A C9A C21A . . . . -67.6(2) no
    O2A C8A C9A C10A . . . . 178.31(16) no
    C7A C8A C9A C10A . . . . 60.1(2) no
    C7AA C8A C9A C10A . . . . 60.1(2) no
    O3A C9A C10A C11A . . . . 26.54(19) no
    C8A C9A C10A C11A . . . . 141.86(16) no
    C21A C9A C10A C11A . . . . -89.9(2) no
    C9A C10A C11A C12A . . . . -37.60(19) no
    C10A C11A C12A O3A . . . . 35.65(19) no
    C10A C11A C12A O4A . . . . -82.43(17) no
    C10A C11A C12A C13A . . . . 155.29(16) no
    O3A C12A C13A O5A . . . . -65.08(18) no
    O4A C12A C13A O5A . . . . 57.26(18) no
    C11A C12A C13A O5A . . . . 176.79(15) no
    O3A C12A C13A C20A . . . . 52.5(2) no
    O4A C12A C13A C20A . . . . 174.83(15) no
    C11A C12A C13A C20A . . . . -65.6(2) no
    O3A C12A C13A C14A . . . . -176.82(15) no
    O4A C12A C13A C14A . . . . -54.5(2) no
    C11A C12A C13A C14A . . . . 65.0(2) no
    O5A C13A C14A C15A . . . . -21.82(19) no
    C20A C13A C14A C15A . . . . -138.47(19) no
    C12A C13A C14A C15A . . . . 91.95(19) no
    C13A C14A C15A C16A . . . . -6.4(2) no
    C14A C15A C16A O5A . . . . 32.83(19) no
    C14A C15A C16A C17A . . . . -84.3(2) no
    O5A C16A C17A O4A . . . . -58.47(19) no
    C15A C16A C17A O4A . . . . 55.8(2) no
    O5A C16A C17A C18A . . . . -174.91(16) no
    C15A C16A C17A C18A . . . . -60.6(2) no
    O5A C16A C17A C19A . . . . 62.9(2) no
    C15A C16A C17A C19A . . . . 177.22(17) no
    C4A C5A O2A C8A . . . . 150.6(3) no
    C6A C5A O2A C8A . . . . 19.3(5) no
    C9A C8A O2A C5A . . . . -160.7(3) no
    C7A C8A O2A C5A . . . . -34.7(3) no
    C9A C8A O2A C5AA . . . . -162.3(13) no
    C7AA C8A O2A C5AA . . . . -36.3(13) no
    C4AA C5AA O2A C8A . . . . 145.5(14) no
    C6AA C5AA O2A C8A . . . . 49.8(19) no
    O4A C12A O3A C9A . . . . 92.95(17) no
    C11A C12A O3A C9A . . . . -19.82(19) no
    C13A C12A O3A C9A . . . . -146.15(15) no
    C8A C9A O3A C12A . . . . -123.21(15) no
    C21A C9A O3A C12A . . . . 114.90(17) no
    C10A C9A O3A C12A . . . . -4.39(19) no
    O3A C12A O4A C17A . . . . 75.1(2) no
    C11A C12A O4A C17A . . . . -171.95(15) no
    C13A C12A O4A C17A . . . . -44.5(2) no
    C18A C17A O4A C12A . . . . 164.31(16) no
    C19A C17A O4A C12A . . . . -77.4(2) no
    C16A C17A O4A C12A . . . . 44.5(2) no
    C15A C16A O5A C13A . . . . -48.12(18) no
    C17A C16A O5A C13A . . . . 74.30(18) no
    C20A C13A O5A C16A . . . . 165.85(16) no
    C14A C13A O5A C16A . . . . 43.71(18) no
    C12A C13A O5A C16A . . . . -72.77(17) no
    O6B C1B C2B C3B . . . . -167.3(2) no
    O1B C1B C2B C3B . . . . 12.1(2) no
    C1B C2B C3B C4B . . . . -19.4(2) no
    C2B C3B C4B O1B . . . . 20.0(2) no
    C2B C3B C4B C22B . . . . 136.08(19) no
    C2B C3B C4B C5B . . . . -97.7(2) no
    O1B C4B C5B O2B . . . . -66.91(19) no
    C22B C4B C5B O2B . . . . 175.77(16) no
    C3B C4B C5B O2B . . . . 48.9(2) no
    O1B C4B C5B C6B . . . . 53.1(2) no
    C22B C4B C5B C6B . . . . -64.2(2) no
    C3B C4B C5B C6B . . . . 168.92(16) no
    O2B C5B C6B C7B . . . . 10.0(2) no
    C4B C5B C6B C7B . . . . -111.69(19) no
    C5B C6B C7B C8B . . . . -30.1(2) no
    C6B C7B C8B O2B . . . . 39.82(18) no
    C6B C7B C8B C9B . . . . 161.60(16) no
    O2B C8B C9B O3B . . . . -77.34(18) no
    C7B C8B C9B O3B . . . . 165.11(15) no
    O2B C8B C9B C21B . . . . 42.2(2) no
    C7B C8B C9B C21B . . . . -75.3(2) no
    O2B C8B C9B C10B . . . . 169.42(15) no
    C7B C8B C9B C10B . . . . 51.9(2) no
    O3B C9B C10B C11B . . . . 28.65(18) no
    C8B C9B C10B C11B . . . . 144.68(16) no
    C21B C9B C10B C11B . . . . -87.67(19) no
    C9B C10B C11B C12B . . . . -38.20(18) no
    C10B C11B C12B O3B . . . . 34.34(18) no
    C10B C11B C12B O4B . . . . -82.79(17) no
    C10B C11B C12B C13B . . . . 154.86(16) no
    O3B C12B C13B O5B . . . . -67.88(18) no
    O4B C12B C13B O5B . . . . 54.45(19) no
    C11B C12B C13B O5B . . . . 173.78(15) no
    O3B C12B C13B C20B . . . . 50.5(2) no
    O4B C12B C13B C20B . . . . 172.83(15) no
    C11B C12B C13B C20B . . . . -67.8(2) no
    O3B C12B C13B C14B . . . . -179.27(15) no
    O4B C12B C13B C14B . . . . -56.9(2) no
    C11B C12B C13B C14B . . . . 62.4(2) no
    O5B C13B C14B C15B . . . . -26.0(2) no
    C20B C13B C14B C15B . . . . -142.16(19) no
    C12B C13B C14B C15B . . . . 88.73(19) no
    C13B C14B C15B C16B . . . . -1.6(2) no
    C14B C15B C16B O5B . . . . 29.1(2) no
    C14B C15B C16B C17B . . . . -88.0(2) no
    O5B C16B C17B O4B . . . . -61.82(19) no
    C15B C16B C17B O4B . . . . 53.3(2) no
    O5B C16B C17B C18B . . . . -177.39(16) no
    C15B C16B C17B C18B . . . . -62.3(2) no
    O5B C16B C17B C19B . . . . 59.9(2) no
    C15B C16B C17B C19B . . . . 175.04(18) no
    O6B C1B O1B C4B . . . . -179.49(19) no
    C2B C1B O1B C4B . . . . 1.1(2) no
    C22B C4B O1B C1B . . . . -132.90(17) no
    C5B C4B O1B C1B . . . . 107.58(17) no
    C3B C4B O1B C1B . . . . -13.6(2) no
    C4B C5B O2B C8B . . . . 141.03(16) no
    C6B C5B O2B C8B . . . . 15.7(2) no
    C9B C8B O2B C5B . . . . -160.70(15) no
    C7B C8B O2B C5B . . . . -34.98(19) no
    O4B C12B O3B C9B . . . . 95.87(16) no
    C11B C12B O3B C9B . . . . -17.09(19) no
    C13B C12B O3B C9B . . . . -142.04(15) no
    C8B C9B O3B C12B . . . . -125.12(15) no
    C21B C9B O3B C12B . . . . 112.01(16) no
    C10B C9B O3B C12B . . . . -7.39(19) no
    O3B C12B O4B C17B . . . . 78.00(19) no
    C11B C12B O4B C17B . . . . -168.98(15) no
    C13B C12B O4B C17B . . . . -43.2(2) no
    C18B C17B O4B C12B . . . . 166.08(17) no
    C19B C17B O4B C12B . . . . -75.4(2) no
    C16B C17B O4B C12B . . . . 46.2(2) no
    C15B C16B O5B C13B . . . . -47.09(19) no
    C17B C16B O5B C13B . . . . 75.55(18) no
    C20B C13B O5B C16B . . . . 167.10(16) no
    C14B C13B O5B C16B . . . . 45.44(18) no
    C12B C13B O5B C16B . . . . -70.84(18) no
loop_
    _geom_hbond_atom_site_label_D
    _geom_hbond_atom_site_label_H
    _geom_hbond_atom_site_label_A
    _geom_hbond_site_symmetry_A
    _geom_hbond_distance_DH
    _geom_hbond_distance_HA
    _geom_hbond_distance_DA
    _geom_hbond_angle_DHA
    C19A H19A O3A 1_555 0.98 2.39 3.041(3) 124
    C19B H19D O3B 1_555 0.98 2.46 3.038(3) 117
    C7A H7A1 O6B 2_676 0.99 2.55 3.464(4) 154
_shelx_hkl_file
;
 -15  -3 -10   11.83    6.95   1
 -15  -3 -10    6.55    8.04   1
 -15  -3  -9    9.61    7.69   1
 -15  -3  -9   -0.06    7.39   1
 -15  -3  -8   11.36    6.61   1
 -15  -3  -7   13.25    7.72   1
 -15  -2 -10   -6.97    8.08   1
 -15  -2 -10    7.02    7.26   1
 -15  -2  -9    1.56    5.68   1
 -15  -2  -9   21.25    8.11   1
 -15  -2  -8    1.44    7.85   1
 -15  -2  -7   14.14    9.10   1
 -15  -2  -7   22.09    7.71   1
 -15  -2  -6   -7.29    6.21   1
 -15  -2  -6    5.29    8.37   1
 -15  -1 -10  -16.56    8.47   1
 -15  -1 -10    7.67    7.87   1
 -15  -1  -9   -1.14    7.13   1
 -15  -1  -8    6.92    8.21   1
 -15  -1  -7  -11.97    7.20   1
 -15  -1  -7   -5.76    8.69   1
 -15  -1  -6   17.22    6.89   1
 -15  -1  -6   27.67    6.52   1
 -15  -1  -5   -1.93    5.95   1
 -15  -1  -5    5.52    8.13   1
 -15   0  -9   -3.76    8.11   1
 -15   0  -9  -14.59    7.72   1
 -15   0  -7   24.30    6.70   1
 -15   0  -7   17.64    6.89   1
 -15   0  -6   -2.59    5.47   1
 -15   0  -6   -5.15    8.49   1
 -15   0  -5   -4.62    8.43   1
 -15   0  -4    1.10    6.03   1
 -15   1  -9   23.81    6.83   1
 -15   1  -9   13.54    6.99   1
 -15   1  -8   18.75    7.27   1
 -15   1  -8   -1.30    7.98   1
 -15   1  -7   26.42    7.81   1
 -15   1  -6   -5.43    6.06   1
 -15   1  -6    1.37    8.40   1
 -15   1  -5   17.22    6.72   1
 -15   1  -5   -2.16    6.44   1
 -15   1  -4   -5.52    8.84   1
 -15   1  -4   10.56    5.91   1
 -15   2  -8   56.55   10.53   1
 -15   2  -8   48.30    9.03   1
 -15   2  -7   74.30   10.69   1
 -15   2  -7   87.61    9.36   1
 -15   2  -6   24.21    6.89   1
 -15   2  -6   33.41    9.13   1
 -15   2  -5   -6.55    6.55   1
 -14  -7 -11   10.43    8.20   1
 -14  -7 -10    9.18    8.00   1
 -14  -7  -9    9.99    8.15   1
 -14  -7  -8   -0.59    7.33   1
 -14  -7  -7   -9.55    7.42   1
 -14  -6 -12   29.48    8.80   1
 -14  -6 -11   -9.92    7.75   1
 -14  -6 -10    1.88    7.48   1
 -14  -6  -9   25.10    7.82   1
 -14  -6  -8   96.04    9.80   1
 -14  -6  -7   14.52    7.24   1
 -14  -6  -6    4.62    6.79   1
 -14  -5 -13   -2.31    7.39   1
 -14  -5 -13   16.65    8.73   1
 -14  -5 -12   17.64    8.48   1
 -14  -5 -12   12.11    7.17   1
 -14  -5 -11    8.18    7.44   1
 -14  -5 -11   -2.28    7.25   1
 -14  -5 -10   26.83    8.29   1
 -14  -5  -8   -1.10    6.80   1
 -14  -5  -7    8.35    6.70   1
 -14  -5  -6   69.06    8.64   1
 -14  -5  -5    8.58    6.74   1
 -14  -4 -13   -2.02    7.36   1
 -14  -4 -12    6.40    8.20   1
 -14  -4 -12   16.56    7.33   1
 -14  -4 -11   32.38    8.19   1
 -14  -4 -11   18.92    7.74   1
 -14  -4 -10    2.16    6.91   1
 -14  -4 -10    8.29    7.20   1
 -14  -4  -9   18.06    7.39   1
 -14  -4  -9   28.09    7.53   1
 -14  -4  -8   22.75    8.20   1
 -14  -4  -8   18.40    6.95   1
 -14  -4  -7    7.40    6.64   1
 -14  -4  -6   20.07    6.81   1
 -14  -4  -5   25.20    6.93   1
 -14  -4  -4    0.14    5.70   1
 -14  -3 -13   15.05    6.05   1
 -14  -3 -13   -5.76    7.20   1
 -14  -3 -12   -1.44    7.63   1
 -14  -3 -11   29.27    8.01   1
 -14  -3 -11    0.25    7.20   1
 -14  -3 -10   32.72    7.89   1
 -14  -3 -10   41.73    8.14   1
 -14  -3  -9    1.21    7.11   1
 -14  -3  -9    3.53    7.03   1
 -14  -3  -8    1.99    6.32   1
 -14  -3  -8   -4.33    7.45   1
 -14  -3  -7   18.66    5.96   1
 -14  -3  -7    7.29    6.59   1
 -14  -3  -6    7.24    6.56   1
 -14  -3  -4    1.72    5.87   1
 -14  -2 -13   -5.24    7.69   1
 -14  -2 -12   -9.30    7.44   1
 -14  -2 -12   -8.94    6.04   1
 -14  -2 -11   -5.43    7.32   1
 -14  -2 -11    3.72    7.30   1
 -14  -2 -10   -3.69    7.07   1
 -14  -2 -10    5.02    7.62   1
 -14  -2  -9    3.06    7.24   1
 -14  -2  -9   12.96    6.55   1
 -14  -2  -8    2.76    7.47   1
 -14  -2  -8   10.50    6.29   1
 -14  -2  -7   29.16    7.13   1
 -14  -2  -7   22.66    5.90   1
 -14  -2  -6    8.47    7.45   1
 -14  -2  -5   28.84    8.06   1
 -14  -2  -5    4.04    5.95   1
 -14  -2  -4    6.45    5.74   1
 -14  -2  -3  -14.21    5.73   1
 -14  -1 -13   27.88    8.87   1
 -14  -1 -13   47.06    8.64   1
 -14  -1 -12    2.53    7.25   1
 -14  -1 -12   10.63    7.43   1
 -14  -1 -11    3.35    7.76   1
 -14  -1 -10    4.67    6.83   1
 -14  -1 -10  -18.49    8.17   1
 -14  -1  -9    1.14    6.27   1
 -14  -1  -9  -14.36    8.03   1
 -14  -1  -8    9.12    5.98   1
 -14  -1  -7    5.29    7.18   1
 -14  -1  -7   12.04    6.45   1
 -14  -1  -6   -6.60    6.27   1
 -14  -1  -6   -9.99    7.84   1
 -14  -1  -5   17.06    5.70   1
 -14  -1  -5   11.29    6.12   1
 -14  -1  -4    1.19    7.74   1
 -14  -1  -4    3.31    5.90   1
 -14  -1  -3    5.95    5.66   1
 -14  -1  -2   10.50    5.44   1
 -14   0 -13   15.60    6.32   1
 -14   0 -12   23.52    8.24   1
 -14   0 -12   15.13    7.78   1
 -14   0 -11   -9.61    7.38   1
 -14   0 -11  -16.00    8.48   1
 -14   0 -10   -0.32    5.39   1
 -14   0  -9   18.15    6.22   1
 -14   0  -9    8.94    7.36   1
 -14   0  -8   11.29    6.52   1
 -14   0  -8   14.67    5.90   1
 -14   0  -7    3.13    6.27   1
 -14   0  -7   -0.94    7.76   1
 -14   0  -6    5.15    5.58   1
 -14   0  -5  -12.39    7.53   1
 -14   0  -5   -6.20    5.68   1
 -14   0  -4   28.84    5.91   1
 -14   0  -4   22.56    8.55   1
 -14   0  -3   30.36    6.61   1
 -14   0  -3   36.97    8.63   1
 -14   0  -2   26.32    5.75   1
 -14   0  -1    1.90    4.53   1
 -14   1 -12   24.11    7.56   1
 -14   1 -12   23.52    7.57   1
 -14   1 -11   -5.38    6.03   1
 -14   1 -10   17.31    6.16   1
 -14   1 -10   36.12    7.57   1
 -14   1  -9   -9.49    6.47   1
 -14   1  -9   14.82    7.39   1
 -14   1  -7   -9.36    7.65   1
 -14   1  -7   -3.03    6.33   1
 -14   1  -6    0.26    5.25   1
 -14   1  -6   -0.55    5.36   1
 -14   1  -5   -3.57    5.93   1
 -14   1  -5   -3.06    7.94   1
 -14   1  -4   -9.12    6.10   1
 -14   1  -4    3.31    5.57   1
 -14   1  -3   46.65    6.56   1
 -14   1  -3   49.84    9.32   1
 -14   1  -2    1.00    6.84   1
 -14   1  -2    9.86    5.15   1
 -14   1  -1   16.81    5.41   1
 -14   2 -11   10.56    8.58   1
 -14   2 -11   -8.53    7.36   1
 -14   2 -10   46.51    9.55   1
 -14   2 -10   31.70    8.67   1
 -14   2  -9    6.15    7.24   1
 -14   2  -9   -4.88    8.27   1
 -14   2  -8   24.30    7.00   1
 -14   2  -8   25.40    8.67   1
 -14   2  -7   -5.52    7.10   1
 -14   2  -6   -6.50    7.96   1
 -14   2  -6   12.32    5.97   1
 -14   2  -5   -0.35    7.73   1
 -14   2  -5   -3.65    6.15   1
 -14   2  -4   -0.76    5.53   1
 -14   2  -4    1.51    8.09   1
 -14   2  -3   16.40    8.42   1
 -14   2  -3    1.82    5.43   1
 -14   2  -2   20.88    8.59   1
 -14   2  -2   29.70    5.78   1
 -14   2  -1    4.04    4.74   1
 -14   2  -1    9.99    8.15   1
 -14   3 -11    9.92    9.14   1
 -14   3 -10   46.92    7.40   1
 -14   3 -10   45.29    9.56   1
 -14   3  -9    5.95    8.44   1
 -14   3  -9    4.71    7.77   1
 -14   3  -8    5.90    7.19   1
 -14   3  -8   -7.95    8.69   1
 -14   3  -7   -0.04    8.22   1
 -14   3  -7    5.71    6.93   1
 -14   3  -6   -6.50    6.43   1
 -14   3  -5   32.04    6.79   1
 -14   3  -5   18.75    8.31   1
 -14   3  -4   78.15    7.78   1
 -14   3  -4   73.62   10.47   1
 -14   3  -3   14.59    8.56   1
 -14   3  -3   -0.02    5.23   1
 -14   3  -2   -1.61    4.98   1
 -14   3  -2  -11.83    6.54   1
 -14   3  -1    6.35    4.59   1
 -14   4 -10    0.76    7.41   1
 -14   4 -10   20.16    8.53   1
 -14   4  -9   -3.20    7.45   1
 -14   4  -9  -15.68    8.16   1
 -14   4  -8   98.21    9.71   1
 -14   4  -8  103.23    9.96   1
 -14   4  -7    4.00    6.48   1
 -14   4  -7  -13.62    9.23   1
 -14   4  -6    0.62    8.41   1
 -14   4  -6   12.60    6.39   1
 -14   4  -5   -2.02    7.50   1
 -14   4  -5   -1.46    6.32   1
 -14   4  -4   12.32    8.56   1
 -14   4  -3   16.89    6.00   1
 -14   4  -2   30.03    6.14   1
 -14   4   0   67.90    9.89   1
 -14   5  -8   12.25    7.98   1
 -14   5  -8  -13.18    9.15   1
 -14   5  -7   22.18    7.07   1
 -14   5  -7    3.42    7.25   1
 -14   5  -6   26.94    7.58   1
 -14   5  -6   44.22    9.84   1
 -14   5  -5    7.67    6.65   1
 -14   5  -4   -8.82    6.06   1
 -14   5  -4   -1.35    5.85   1
 -14   5  -3   14.14    5.87   1
 -14   5  -2    0.66    5.38   1
 -14   5  -2  -10.05    8.24   1
 -14   5  -1   -0.83    8.46   1
 -14   6  -7    9.36    8.45   1
 -14   6  -6   28.30    7.98   1
 -14   6  -5    9.99    6.70   1
 -14   6  -4    7.34    8.67   1
 -14   6  -4    5.15    6.72   1
 -14   6  -3   -1.51    5.49   1
 -14   6  -3    1.12    8.90   1
 -13  -9 -12   29.27    8.55   1
 -13  -9 -11    4.37    8.49   1
 -13  -9 -10  377.52   19.43   1
 -13  -9  -9   68.89    9.63   1
 -13  -8 -12   -3.06    7.81   1
 -13  -8 -11    6.50    7.60   1
 -13  -8 -10    9.06    7.83   1
 -13  -8  -8  107.54   10.37   1
 -13  -7 -14   15.21    8.19   1
 -13  -7 -12   27.77    8.12   1
 -13  -7 -11    7.13    7.69   1
 -13  -7 -10   10.24    7.17   1
 -13  -7  -9   34.57    7.76   1
 -13  -7  -8   -8.88    6.97   1
 -13  -7  -7    6.45    6.40   1
 -13  -6 -15   -3.88    8.04   1
 -13  -6 -15    3.06    7.81   1
 -13  -6 -14   -3.80    7.88   1
 -13  -6 -14   -3.06    6.16   1
 -13  -6 -13   -1.56    5.60   1
 -13  -6 -13  -13.47    7.85   1
 -13  -6 -12    4.45    5.49   1
 -13  -6 -12   -6.50    7.45   1
 -13  -6 -11    1.44    5.93   1
 -13  -6 -11   15.44    7.55   1
 -13  -6 -10   27.98    7.41   1
 -13  -6  -9   -3.65    6.80   1
 -13  -6  -7   11.97    6.64   1
 -13  -6  -6    5.20    6.66   1
 -13  -5 -15   32.04    7.24   1
 -13  -5 -15   30.58    8.74   1
 -13  -5 -15   36.00    8.04   1
 -13  -5 -14   -6.15    7.09   1
 -13  -5 -14    3.84    6.55   1
 -13  -5 -14    5.86    6.49   1
 -13  -5 -13   -6.45    6.05   1
 -13  -5 -13   -1.77    7.24   1
 -13  -5 -12   11.76    6.65   1
 -13  -5 -12   18.40    7.38   1
 -13  -5 -11   30.25    7.15   1
 -13  -5 -11   39.31    8.28   1
 -13  -5 -10   -3.57    6.65   1
 -13  -5 -10    2.82    6.85   1
 -13  -5  -9   -2.76    6.47   1
 -13  -5  -9    8.35    6.47   1
 -13  -5  -8   50.27    6.81   1
 -13  -5  -7   21.25    6.91   1
 -13  -5  -5  -11.76    6.17   1
 -13  -4 -15   35.40    9.04   1
 -13  -4 -15   38.81    7.97   1
 -13  -4 -14   44.89    7.10   1
 -13  -4 -14   47.47    8.13   1
 -13  -4 -14   37.21    7.08   1
 -13  -4 -13   14.36    7.88   1
 -13  -4 -13    7.13    6.41   1
 -13  -4 -13  -12.18    5.72   1
 -13  -4 -12   20.43    6.24   1
 -13  -4 -12    4.71    7.16   1
 -13  -4 -11    9.24    5.23   1
 -13  -4 -11    6.45    7.01   1
 -13  -4 -10   14.98    6.66   1
 -13  -4 -10   25.50    7.37   1
 -13  -4  -9    9.12    6.83   1
 -13  -4  -9    9.24    6.38   1
 -13  -4  -8   -8.01    7.02   1
 -13  -4  -8    3.13    5.95   1
 -13  -4  -7   12.11    6.33   1
 -13  -4  -7    1.82    5.83   1
 -13  -4  -6   56.55    7.37   1
 -13  -4  -5    8.76    6.16   1
 -13  -4  -4   13.54    6.04   1
 -13  -3 -15    5.29    6.99   1
 -13  -3 -15   -3.10    7.74   1
 -13  -3 -15    4.12    6.09   1
 -13  -3 -14    0.69    7.57   1
 -13  -3 -14   17.89    6.77   1
 -13  -3 -13   22.47    7.11   1
 -13  -3 -13   30.47    8.06   1
 -13  -3 -12   19.45    7.32   1
 -13  -3 -12   20.43    7.32   1
 -13  -3 -11    2.28    6.67   1
 -13  -3 -11   -6.71    6.42   1
 -13  -3 -10   18.75    6.93   1
 -13  -3 -10    2.37    6.56   1
 -13  -3  -9   -1.69    5.80   1
 -13  -3  -9   -9.24    6.63   1
 -13  -3  -8   -1.64    6.14   1
 -13  -3  -8   -4.37    6.86   1
 -13  -3  -7   10.89    7.06   1
 -13  -3  -6   17.64    7.22   1
 -13  -3  -6   19.62    4.87   1
 -13  -3  -5    1.44    5.28   1
 -13  -3  -4   23.72    5.75   1
 -13  -3  -3   -5.52    5.31   1
 -13  -2 -15   12.74    6.35   1
 -13  -2 -15   23.52    7.08   1
 -13  -2 -14   22.66    8.47   1
 -13  -2 -14   -3.06    6.41   1
 -13  -2 -14    1.64    6.91   1
 -13  -2 -13   -3.96    6.77   1
 -13  -2 -13    5.71    5.35   1
 -13  -2 -13    8.12    6.33   1
 -13  -2 -12   -4.45    7.13   1
 -13  -2 -11   14.82    6.93   1
 -13  -2 -10   14.44    6.76   1
 -13  -2 -10    9.92    6.74   1
 -13  -2  -9    9.12    6.04   1
 -13  -2  -9    9.80    6.64   1
 -13  -2  -8   25.91    7.53   1
 -13  -2  -8   22.00    6.57   1
 -13  -2  -7   38.56    5.71   1
 -13  -2  -7   32.72    7.66   1
 -13  -2  -6    7.08    5.96   1
 -13  -2  -6   -0.55    4.99   1
 -13  -2  -5    7.18    7.13   1
 -13  -2  -5    3.06    5.70   1
 -13  -2  -4   -4.04    5.39   1
 -13  -2  -3   17.14    5.55   1
 -13  -2  -2   14.67    4.83   1
 -13  -1 -14    4.12    6.09   1
 -13  -1 -14   -7.67    7.31   1
 -13  -1 -13    3.39    7.03   1
 -13  -1 -13    3.50    6.96   1
 -13  -1 -13    4.49    5.85   1
 -13  -1 -12   -1.54    7.17   1
 -13  -1 -12   17.56    5.11   1
 -13  -1 -12    9.00    7.02   1
 -13  -1 -11  -10.76    7.02   1
 -13  -1 -11   -6.40    6.88   1
 -13  -1  -9    2.02    6.48   1
 -13  -1  -9   -4.41    6.26   1
 -13  -1  -8   -2.46    5.97   1
 -13  -1  -8   -1.21    6.93   1
 -13  -1  -7   33.87    6.75   1
 -13  -1  -7   40.70    8.17   1
 -13  -1  -6   20.79    5.75   1
 -13  -1  -6   13.76    6.01   1
 -13  -1  -5  -12.32    7.65   1
 -13  -1  -5   -0.53    5.55   1
 -13  -1  -4   34.34    7.15   1
 -13  -1  -3    1.93    4.78   1
 -13  -1  -3    3.20    7.16   1
 -13  -1  -2    4.49    4.83   1
 -13  -1  -1    0.85    4.18   1
 -13   0 -14   25.10    6.81   1
 -13   0 -13   -4.08    7.68   1
 -13   0 -12   -5.24    7.69   1
 -13   0 -12   13.18    5.95   1
 -13   0 -12    1.82    4.86   1
 -13   0 -11    5.95    7.27   1
 -13   0 -11    8.88    7.57   1
 -13   0 -10   13.84    7.07   1
 -13   0 -10   29.16    7.67   1
 -13   0  -9   21.34    7.02   1
 -13   0  -8    1.39    5.90   1
 -13   0  -8    6.81    7.46   1
 -13   0  -7    1.72    5.87   1
 -13   0  -7   -6.50    7.04   1
 -13   0  -6   -2.56    6.59   1
 -13   0  -6    7.62    5.69   1
 -13   0  -5    3.88    4.85   1
 -13   0  -5   -6.00    7.30   1
 -13   0  -4   -8.35    4.91   1
 -13   0  -4   -5.76    7.25   1
 -13   0  -3   35.28    5.82   1
 -13   0  -3   26.94    8.10   1
 -13   0  -2    9.06    7.71   1
 -13   0  -2    0.72    4.57   1
 -13   0  -1    0.64    4.35   1
 -13   1 -13    0.29    5.63   1
 -13   1 -13    9.80    8.26   1
 -13   1 -12   73.79    9.79   1
 -13   1 -12   71.57    8.29   1
 -13   1 -11   15.92    5.99   1
 -13   1 -11    2.31    6.93   1
 -13   1 -10    0.71    6.87   1
 -13   1  -9   44.62    8.28   1
 -13   1  -9   51.84    7.92   1
 -13   1  -8   -1.42    7.09   1
 -13   1  -8    6.40    6.02   1
 -13   1  -7   -8.29    6.45   1
 -13   1  -7    7.62    7.12   1
 -13   1  -6   -6.71    7.36   1
 -13   1  -6    7.84    5.21   1
 -13   1  -5    3.96    5.57   1
 -13   1  -5   -1.90    7.01   1
 -13   1  -4   17.06    7.93   1
 -13   1  -4   -5.86    5.28   1
 -13   1  -3   50.84    5.99   1
 -13   1  -3   51.41    7.03   1
 -13   1  -2   38.69    5.60   1
 -13   1  -2   43.56    8.32   1
 -13   1  -1    4.97    7.58   1
 -13   1   0   -4.54    4.13   1
 -13   2 -13   -0.17    7.75   1
 -13   2 -13    4.80    8.45   1
 -13   2 -12   55.80   10.01   1
 -13   2 -11   12.25    8.26   1
 -13   2 -11   -0.56    6.78   1
 -13   2 -10    1.88    7.67   1
 -13   2 -10   17.98    7.38   1
 -13   2  -9   13.91    7.16   1
 -13   2  -9   19.27    7.99   1
 -13   2  -8   15.37    7.53   1
 -13   2  -8    2.56    6.37   1
 -13   2  -7    0.01    6.84   1
 -13   2  -7   16.40    6.48   1
 -13   2  -6    8.12    7.52   1
 -13   2  -6   -6.66    5.83   1
 -13   2  -5   17.98    6.11   1
 -13   2  -5   13.99    5.91   1
 -13   2  -4   32.04    8.15   1
 -13   2  -4   22.18    5.84   1
 -13   2  -3    8.07    5.06   1
 -13   2  -3   10.82    7.37   1
 -13   2  -2    4.80    4.99   1
 -13   2  -1   86.49    6.70   1
 -13   2  -1   95.06    9.94   1
 -13   2   0   16.48    7.80   1
 -13   2   0   26.11    4.50   1
 -13   3 -12   60.68   10.59   1
 -13   3 -11   -0.21    6.99   1
 -13   3 -11    7.84    7.90   1
 -13   3 -10   78.68    8.69   1
 -13   3 -10   78.32    9.38   1
 -13   3  -9    4.49    7.04   1
 -13   3  -9   19.62    7.53   1
 -13   3  -8    9.55    7.48   1
 -13   3  -8   -4.24    6.67   1
 -13   3  -7    6.86    6.24   1
 -13   3  -6   -1.61    5.99   1
 -13   3  -6  -11.70    5.68   1
 -13   3  -5   49.14    8.97   1
 -13   3  -5   35.40    6.43   1
 -13   3  -4   26.52    6.18   1
 -13   3  -4   13.76    5.42   1
 -13   3  -3   43.30    5.92   1
 -13   3  -3   48.44    8.49   1
 -13   3  -2   26.52    5.25   1
 -13   3  -2   23.04    8.35   1
 -13   3  -1   -0.20    6.88   1
 -13   3   0   19.10    4.37   1
 -13   3   0   36.36    7.72   1
 -13   3   1   -3.10    8.06   1
 -13   4 -12    1.59    7.99   1
 -13   4 -12    8.94    7.12   1
 -13   4 -11   17.56    8.30   1
 -13   4 -11   12.25    7.91   1
 -13   4 -10   11.97    7.82   1
 -13   4 -10   29.38    8.78   1
 -13   4  -9   23.52    7.18   1
 -13   4  -8   39.31    7.77   1
 -13   4  -8   28.09    7.31   1
 -13   4  -7   17.64    7.22   1
 -13   4  -7    7.84    7.73   1
 -13   4  -6    5.38    7.75   1
 -13   4  -6   21.07    6.79   1
 -13   4  -5   15.92    5.67   1
 -13   4  -5    9.06    6.02   1
 -13   4  -4   11.76    5.76   1
 -13   4  -4    0.88    7.28   1
 -13   4  -3    1.77    6.62   1
 -13   4  -3    0.18    5.22   1
 -13   4  -2   33.29    5.89   1
 -13   4  -2   36.24    8.55   1
 -13   4  -1    8.18    7.72   1
 -13   4   0    1.66    7.66   1
 -13   4   0    1.49    3.78   1
 -13   4   1    6.86    7.91   1
 -13   5 -11   -2.59    5.67   1
 -13   5 -11   -6.15    8.58   1
 -13   5 -10    3.03    7.97   1
 -13   5 -10   -0.22    9.32   1
 -13   5  -9    3.28    8.33   1
 -13   5  -9   -0.41    7.13   1
 -13   5  -8   -0.92    6.99   1
 -13   5  -7   34.46    6.46   1
 -13   5  -7   30.69    8.31   1
 -13   5  -6   34.34    8.91   1
 -13   5  -5   19.45    6.17   1
 -13   5  -5    7.24    8.02   1
 -13   5  -4    3.06    5.46   1
 -13   5  -3    5.57    5.24   1
 -13   5  -3    2.34    7.44   1
 -13   5  -2   21.62    5.49   1
 -13   5  -1  -11.09    7.13   1
 -13   5   0    2.28    4.02   1
 -13   5   0    1.46    7.02   1
 -13   6 -10    1.19    8.79   1
 -13   6 -10   -1.69    6.73   1
 -13   6  -9  -10.05    8.75   1
 -13   6  -9   -7.02    8.00   1
 -13   6  -8   -3.46    7.37   1
 -13   6  -8   17.98    9.16   1
 -13   6  -7  -10.18    8.87   1
 -13   6  -7   -3.80    6.75   1
 -13   6  -6   -4.16    5.83   1
 -13   6  -6    3.88    6.46   1
 -13   6  -5    9.92    8.38   1
 -13   6  -5   17.47    6.69   1
 -13   6  -4   33.52    6.95   1
 -13   6  -3   -1.69    5.17   1
 -13   6  -2    6.76    4.78   1
 -13   6  -2   -2.37    5.67   1
 -13   6  -1   -3.53    5.04   1
 -13   6  -1    8.12    8.04   1
 -13   6   0   -1.80    4.18   1
 -13   6   0    9.49    8.01   1
 -13   6   1   -4.37    8.32   1
 -13   7  -8    6.71    8.75   1
 -13   7  -8    4.84    8.18   1
 -13   7  -7    1.46    8.40   1
 -13   7  -7    7.40    6.36   1
 -13   7  -6   -6.40    6.68   1
 -13   7  -6    1.93    6.23   1
 -13   7  -4    0.22    8.26   1
 -13   7  -4   -0.37    5.70   1
 -13   7  -3   14.36    6.29   1
 -13   7  -2    0.66    4.78   1
 -13   7  -2    6.66    8.31   1
 -13   7  -1   -3.92    8.08   1
 -13   7  -1    7.78    5.19   1
 -13   7   1  -12.04    7.84   1
 -13   8  -6    3.13    7.40   1
 -13   8  -5  -13.91    9.40   1
 -13   8  -5   -2.69    6.69   1
 -13   8  -4    3.24    8.35   1
 -13   8  -4   -5.62    6.59   1
 -13   8  -3    5.81    6.31   1
 -13   8  -3  -14.98    7.28   1
 -13   8  -2   12.67    5.91   1
 -13   8  -2   34.34    9.49   1
 -13   8  -1  -10.11    8.65   1
 -13   8  -1   -2.10    5.37   1
 -13   8   0   10.18    6.89   1
 -13   9  -3    3.46    6.14   1
 -13   9  -3   23.04    8.93   1
 -12 -11 -12   76.56   10.68   1
 -12 -11 -12   64.16    9.61   1
 -12 -11 -10   20.98    7.33   1
 -12 -11  -9   -2.69    6.63   1
 -12 -10 -14    9.00    7.80   1
 -12 -10 -14    1.66    7.64   1
 -12 -10 -13   12.74    7.64   1
 -12 -10 -13  -10.63    8.22   1
 -12 -10 -12   13.62    8.04   1
 -12 -10 -11    1.99    7.56   1
 -12 -10 -10   13.84    7.96   1
 -12 -10 -10   19.36    7.66   1
 -12 -10  -9    2.66    7.14   1
 -12 -10  -8    1.85    5.96   1
 -12 -10  -7    3.88    5.87   1
 -12  -9 -14    3.84    7.21   1
 -12  -9 -13    9.86    7.79   1
 -12  -9 -12    9.86    8.23   1
 -12  -9 -12   -3.24    7.31   1
 -12  -9 -11    5.43    7.50   1
 -12  -9 -11    7.34    8.08   1
 -12  -9 -10   56.10    8.84   1
 -12  -9 -10   65.45    8.58   1
 -12  -9  -9   -9.06    6.26   1
 -12  -9  -9    3.92    6.06   1
 -12  -9  -8   -2.82    5.54   1
 -12  -9  -5    1.93    5.73   1
 -12  -8 -15    5.62    7.20   1
 -12  -8 -15   -5.66    7.95   1
 -12  -8 -15    9.18    8.97   1
 -12  -8 -14   -8.82    7.13   1
 -12  -8 -14    1.37    6.79   1
 -12  -8 -13   13.40    6.51   1
 -12  -8 -13    2.34    7.41   1
 -12  -8 -12   32.95    7.23   1
 -12  -8 -12   33.99    8.40   1
 -12  -8 -11   -0.66    7.11   1
 -12  -8 -10   69.89    8.19   1
 -12  -8 -10   96.04    9.41   1
 -12  -8  -9   33.64    6.03   1
 -12  -8  -9   37.58    6.87   1
 -12  -8  -8   -1.06    6.51   1
 -12  -8  -8   -0.34    4.92   1
 -12  -8  -7    3.92    5.19   1
 -12  -8  -7   -1.39    4.53   1
 -12  -8  -6    5.62    4.88   1
 -12  -8  -5    0.26    4.60   1
 -12  -8  -4    2.19    5.68   1
 -12  -7 -16   -0.50    5.71   1
 -12  -7 -16   17.56    9.30   1
 -12  -7 -16   15.68    8.00   1
 -12  -7 -15    4.93    7.68   1
 -12  -7 -15    3.28    5.32   1
 -12  -7 -15   -0.32    8.07   1
 -12  -7 -14    1.14    5.09   1
 -12  -7 -14   -1.19    7.89   1
 -12  -7 -14   -0.86    6.40   1
 -12  -7 -14    6.60    6.17   1
 -12  -7 -13   28.41    6.18   1
 -12  -7 -13   13.32    7.45   1
 -12  -7 -12   26.94    7.99   1
 -12  -7 -10   72.08    7.30   1
 -12  -7 -10   68.23    8.76   1
 -12  -7  -9   57.91    6.24   1
 -12  -7  -9   70.56    8.23   1
 -12  -7  -8   14.98    6.81   1
 -12  -7  -8    3.31    4.40   1
 -12  -7  -7   -0.19    3.87   1
 -12  -7  -7   -9.80    5.76   1
 -12  -7  -6   -1.82    3.78   1
 -12  -7  -6   -0.13    6.15   1
 -12  -7  -5   -0.53    3.84   1
 -12  -7  -3   -0.83    4.86   1
 -12  -6 -16    5.15    5.72   1
 -12  -6 -16   16.00    6.56   1
 -12  -6 -16    4.80    8.10   1
 -12  -6 -15   10.56    8.78   1
 -12  -6 -15   -4.37    5.43   1
 -12  -6 -15   -4.80    7.27   1
 -12  -6 -14   31.92    8.25   1
 -12  -6 -14   19.01    6.98   1
 -12  -6 -14   24.21    6.00   1
 -12  -6 -13   16.73    5.64   1
 -12  -6 -13   26.94    6.02   1
 -12  -6 -13   18.84    7.64   1
 -12  -6 -12   57.15    6.80   1
 -12  -6 -12   54.02    8.38   1
 -12  -6 -12   49.98    6.93   1
 -12  -6 -11   11.76    5.90   1
 -12  -6 -11   18.40    5.58   1
 -12  -6 -10   20.79    7.11   1
 -12  -6  -9    7.08    4.04   1
 -12  -6  -9    1.74    6.26   1
 -12  -6  -8   -1.61    5.87   1
 -12  -6  -8    7.90    3.65   1
 -12  -6  -7   25.40    4.13   1
 -12  -6  -6   21.34    6.75   1
 -12  -6  -6   29.48    3.91   1
 -12  -6  -5   10.18    6.00   1
 -12  -6  -5    4.67    3.59   1
 -12  -6  -4    2.62    3.60   1
 -12  -6  -3    0.53    3.56   1
 -12  -6  -2   14.14    4.44   1
 -12  -5 -16   -8.35    5.72   1
 -12  -5 -16  -15.92    8.70   1
 -12  -5 -16   -8.47    7.28   1
 -12  -5 -15   26.11    7.26   1
 -12  -5 -15   14.14    5.79   1
 -12  -5 -15   23.23    7.81   1
 -12  -5 -14    0.36    5.33   1
 -12  -5 -14    1.17    7.04   1
 -12  -5 -14    2.86    5.64   1
 -12  -5 -13    8.76    5.39   1
 -12  -5 -13    2.82    4.10   1
 -12  -5 -13    0.92    7.05   1
 -12  -5 -13   -0.96    7.10   1
 -12  -5 -12   10.05    3.93   1
 -12  -5 -12    0.16    5.11   1
 -12  -5 -12    6.71    4.97   1
 -12  -5 -12   13.84    6.99   1
 -12  -5 -11   48.72    8.10   1
 -12  -5 -11   30.69    6.54   1
 -12  -5 -11   30.69    3.99   1
 -12  -5 -11   39.19    5.51   1
 -12  -5 -10   42.77    7.72   1
 -12  -5 -10   48.16    5.41   1
 -12  -5 -10   44.36    7.06   1
 -12  -5  -9   21.62    4.09   1
 -12  -5  -9   15.29    6.41   1
 -12  -5  -9   21.07    6.43   1
 -12  -5  -8   16.00    5.84   1
 -12  -5  -7   -2.79    5.78   1
 -12  -5  -6   39.19    6.76   1
 -12  -5  -5   -4.20    5.90   1
 -12  -5  -4    3.53    5.45   1
 -12  -5  -4    2.76    2.66   1
 -12  -5  -3   -0.86    3.26   1
 -12  -4 -16   63.04    7.62   1
 -12  -4 -16   73.96    8.94   1
 -12  -4 -16   50.55    9.53   1
 -12  -4 -15   10.56    7.74   1
 -12  -4 -15   -4.97    7.27   1
 -12  -4 -14   -0.21    5.02   1
 -12  -4 -14    2.04    5.72   1
 -12  -4 -14    3.57    7.07   1
 -12  -4 -13    8.24    6.89   1
 -12  -4 -13    2.82    4.23   1
 -12  -4 -13   11.63    7.09   1
 -12  -4 -12   -3.53    3.27   1
 -12  -4 -12   -1.37    5.50   1
 -12  -4 -12    2.02    4.66   1
 -12  -4 -12   -5.81    6.36   1
 -12  -4 -12    4.84    6.82   1
 -12  -4 -11    4.58    5.56   1
 -12  -4 -11    2.31    2.95   1
 -12  -4 -11   10.24    4.10   1
 -12  -4 -11    4.45    5.87   1
 -12  -4 -10   24.30    2.96   1
 -12  -4 -10   19.54    5.92   1
 -12  -4 -10   31.36    6.61   1
 -12  -4 -10   26.94    4.36   1
 -12  -4  -9    4.58    5.82   1
 -12  -4  -8   25.10    6.61   1
 -12  -4  -8   41.99    6.87   1
 -12  -4  -7    7.62    5.85   1
 -12  -4  -7   13.54    6.04   1
 -12  -4  -6   -4.62    4.82   1
 -12  -4  -5   76.74    7.36   1
 -12  -4  -4   61.62    6.75   1
 -12  -4  -3    0.77    4.96   1
 -12  -3 -16   71.91    8.65   1
 -12  -3 -16   74.65    9.68   1
 -12  -3 -16   85.38   10.53   1
 -12  -3 -15   30.25    6.71   1
 -12  -3 -15   30.80    7.77   1
 -12  -3 -15   27.56    8.30   1
 -12  -3 -14    4.58    6.59   1
 -12  -3 -14   11.76    6.11   1
 -12  -3 -14  -10.63    5.22   1
 -12  -3 -13    7.67    6.87   1
 -12  -3 -13    4.62    5.46   1
 -12  -3 -13   -4.16    6.77   1
 -12  -3 -13   15.44    4.48   1
 -12  -3 -12   16.97    5.77   1
 -12  -3 -12   11.56    3.88   1
 -12  -3 -12   12.82    6.80   1
 -12  -3 -11   -1.93    4.89   1
 -12  -3 -11    1.99    4.34   1
 -12  -3 -11   -2.31    2.64   1
 -12  -3 -11   -1.12    3.67   1
 -12  -3 -10   -7.34    6.07   1
 -12  -3 -10   -0.42    5.41   1
 -12  -3  -9    2.92    6.16   1
 -12  -3  -9   -5.02    4.21   1
 -12  -3  -8   18.06    4.84   1
 -12  -3  -8   16.56    6.11   1
 -12  -3  -7    3.31    6.30   1
 -12  -3  -7   24.50    6.24   1
 -12  -3  -6   18.06    5.95   1
 -12  -3  -6   22.09    5.17   1
 -12  -3  -5    1.72    5.32   1
 -12  -3  -4   33.29    6.23   1
 -12  -3  -3   39.94    5.81   1
 -12  -3  -2   37.70    5.77   1
 -12  -2 -16    2.16    6.76   1
 -12  -2 -16  -10.69    7.32   1
 -12  -2 -16    0.49    6.59   1
 -12  -2 -15   -6.71    5.85   1
 -12  -2 -15   12.04    5.83   1
 -12  -2 -14   17.14    6.38   1
 -12  -2 -14   18.92    7.48   1
 -12  -2 -14   19.01    6.89   1
 -12  -2 -13   10.05    7.16   1
 -12  -2 -13    2.07    5.70   1
 -12  -2 -13    6.66    4.28   1
 -12  -2 -12    5.11    6.55   1
 -12  -2 -12    3.72    3.24   1
 -12  -2 -12   -0.24    6.13   1
 -12  -2 -11   -4.84    3.34   1
 -12  -2 -11   -4.16    6.00   1
 -12  -2 -11   -3.65    5.23   1
 -12  -2 -11   -9.92    6.24   1
 -12  -2 -11    0.77    2.48   1
 -12  -2 -10    5.95    5.32   1
 -12  -2 -10    7.29    6.21   1
 -12  -2  -9    7.34    6.23   1
 -12  -2  -9    5.11    5.83   1
 -12  -2  -8   33.06    7.24   1
 -12  -2  -8   33.76    5.46   1
 -12  -2  -7   32.95    6.20   1
 -12  -2  -7   40.70    7.15   1
 -12  -2  -6    4.97    5.35   1
 -12  -2  -6   -7.62    6.57   1
 -12  -2  -5  -11.09    6.53   1
 -12  -2  -5    0.83    4.68   1
 -12  -2  -4   25.70    5.58   1
 -12  -2  -4   12.89    5.38   1
 -12  -2  -3    6.45    5.23   1
 -12  -2  -2    2.79    4.84   1
 -12  -1 -16   22.28    7.84   1
 -12  -1 -15   19.80    6.50   1
 -12  -1 -15   -2.62    7.91   1
 -12  -1 -14   78.85    7.99   1
 -12  -1 -14  101.00    9.45   1
 -12  -1 -14   71.40    9.80   1
 -12  -1 -13    1.82    6.53   1
 -12  -1 -13   17.22    7.14   1
 -12  -1 -12   21.07    4.22   1
 -12  -1 -12   34.22    7.60   1
 -12  -1 -12   19.10    5.68   1
 -12  -1 -11    5.76    4.85   1
 -12  -1 -11    7.29    5.99   1
 -12  -1 -11    3.92    6.26   1
 -12  -1 -10  -10.63    6.65   1
 -12  -1 -10   -0.94    6.19   1
 -12  -1  -9   -4.37    5.89   1
 -12  -1  -9    7.67    5.10   1
 -12  -1  -8  122.54    9.74   1
 -12  -1  -8  138.53    9.89   1
 -12  -1  -7   10.30    5.39   1
 -12  -1  -7    7.40    5.17   1
 -12  -1  -6    5.86    6.92   1
 -12  -1  -6    1.28    5.54   1
 -12  -1  -5   81.90    7.24   1
 -12  -1  -5   72.42    8.17   1
 -12  -1  -4   -5.02    5.06   1
 -12  -1  -4  -10.63    6.59   1
 -12  -1  -3   19.01    4.80   1
 -12  -1  -3   19.71    7.19   1
 -12  -1  -2   87.98    6.75   1
 -12  -1  -1    1.04    3.86   1
 -12   0 -15   15.76    7.38   1
 -12   0 -15    2.56    6.14   1
 -12   0 -15   25.20    8.23   1
 -12   0 -14   21.53    6.87   1
 -12   0 -14   31.36    7.17   1
 -12   0 -14   17.31    6.24   1
 -12   0 -13    0.25    5.41   1
 -12   0 -13   -7.95    6.82   1
 -12   0 -13   -1.14    7.08   1
 -12   0 -12   43.96    7.82   1
 -12   0 -12   32.26    7.95   1
 -12   0 -12   42.12    5.84   1
 -12   0 -11    5.95    6.54   1
 -12   0 -11   -4.28    4.84   1
 -12   0 -11    3.69    3.53   1
 -12   0 -11    5.71    5.11   1
 -12   0 -10   22.94    4.89   1
 -12   0 -10   22.37    7.19   1
 -12   0 -10   25.20    6.93   1
 -12   0  -9    9.12    5.86   1
 -12   0  -9   -1.85    4.41   1
 -12   0  -8    4.58    5.69   1
 -12   0  -8    2.96    6.23   1
 -12   0  -7   20.61    6.36   1
 -12   0  -7   20.88    7.31   1
 -12   0  -6  419.84   18.03   1
 -12   0  -6  410.47   19.04   1
 -12   0  -5   41.22    6.42   1
 -12   0  -5   43.30    5.66   1
 -12   0  -4   26.73    7.65   1
 -12   0  -4   31.47    5.72   1
 -12   0  -3   50.69    6.27   1
 -12   0  -3   76.39    8.74   1
 -12   0  -2    0.56    6.89   1
 -12   0  -2    6.35    4.38   1
 -12   0  -1    1.06    3.89   1
 -12   0  -1   -0.67    5.13   1
 -12   0   0   12.82    4.15   1
 -12   1 -15    2.62    7.55   1
 -12   1 -15    7.51    6.25   1
 -12   1 -15    6.81    8.35   1
 -12   1 -14   23.72    8.08   1
 -12   1 -14   40.07    6.71   1
 -12   1 -13   35.05    6.04   1
 -12   1 -13   28.84    6.66   1
 -12   1 -12   15.21    5.07   1
 -12   1 -12   20.52    7.70   1
 -12   1 -12   15.60    6.87   1
 -12   1 -11   18.23    7.00   1
 -12   1 -11   18.92    4.70   1
 -12   1 -11   22.47    7.20   1
 -12   1 -11    9.73    4.12   1
 -12   1 -10    3.20    5.94   1
 -12   1 -10    6.86    3.46   1
 -12   1 -10    8.47    6.69   1
 -12   1  -9   22.47    6.92   1
 -12   1  -8   -0.85    6.72   1
 -12   1  -8    3.35    6.08   1
 -12   1  -7    6.55    5.89   1
 -12   1  -7   -7.78    6.70   1
 -12   1  -6   -6.05    5.90   1
 -12   1  -6   -2.62    7.00   1
 -12   1  -5    2.16    4.97   1
 -12   1  -5   -6.15    5.01   1
 -12   1  -4  207.36   13.25   1
 -12   1  -4  214.33   11.42   1
 -12   1  -3   22.85    5.16   1
 -12   1  -3   35.88    7.79   1
 -12   1  -2   12.04    7.01   1
 -12   1  -2   -2.66    4.21   1
 -12   1  -1    2.62    3.76   1
 -12   1   0   -2.40    5.05   1
 -12   2 -14    3.96    6.65   1
 -12   2 -14    8.35    6.01   1
 -12   2 -13    2.46    4.99   1
 -12   2 -13   -0.72    7.87   1
 -12   2 -12   -2.96    4.61   1
 -12   2 -12   12.25    7.00   1
 -12   2 -12    4.08    7.35   1
 -12   2 -11    2.28    7.31   1
 -12   2 -11   15.21    6.94   1
 -12   2 -10   14.36    7.58   1
 -12   2 -10   30.47    6.73   1
 -12   2 -10   20.52    3.90   1
 -12   2  -9    2.56    6.50   1
 -12   2  -9    4.88    7.12   1
 -12   2  -8   22.56    6.55   1
 -12   2  -8   21.62    7.63   1
 -12   2  -7   21.34    6.47   1
 -12   2  -7   32.83    6.65   1
 -12   2  -6    2.59    6.83   1
 -12   2  -6   32.15    6.46   1
 -12   2  -5   -2.72    4.85   1
 -12   2  -5   -0.18    6.27   1
 -12   2  -4   -9.55    6.67   1
 -12   2  -4   -2.92    4.65   1
 -12   2  -3   16.16    6.75   1
 -12   2  -3   10.24    4.42   1
 -12   2  -2    1.30    4.10   1
 -12   2  -2   -1.21    6.51   1
 -12   2  -1    4.71    6.86   1
 -12   2  -1    1.72    3.83   1
 -12   2   0   49.14    8.41   1
 -12   2   0   33.87    4.66   1
 -12   2   1   38.07    4.32   1
 -12   3 -14   50.27    9.64   1
 -12   3 -13   23.23    8.77   1
 -12   3 -13   -7.90    8.09   1
 -12   3 -12   52.27    5.93   1
 -12   3 -12   55.35    9.23   1
 -12   3 -12   60.22    8.07   1
 -12   3 -11    7.29    3.83   1
 -12   3 -11   -1.08    6.88   1
 -12   3 -11   12.11    6.06   1
 -12   3 -10   32.72    7.78   1
 -12   3 -10   29.59    7.72   1
 -12   3  -9   -2.19    6.28   1
 -12   3  -9    5.76    6.53   1
 -12   3  -8    4.16    6.61   1
 -12   3  -7   21.90    7.96   1
 -12   3  -7   24.40    6.72   1
 -12   3  -6   43.69    6.87   1
 -12   3  -6   33.99    7.35   1
 -12   3  -5   26.63    6.19   1
 -12   3  -4   -6.40    6.07   1
 -12   3  -4    0.24    5.22   1
 -12   3  -3   -4.28    5.01   1
 -12   3  -3   -2.37    6.53   1
 -12   3  -2   -2.04    4.03   1
 -12   3  -2    8.64    6.76   1
 -12   3  -1   27.35    7.64   1
 -12   3  -1   24.01    4.51   1
 -12   3   0   -4.24    7.13   1
 -12   3   0    8.01    3.85   1
 -12   3   1    7.24    7.10   1
 -12   3   1    7.51    3.23   1
 -12   4 -13   12.74    8.57   1
 -12   4 -12   43.03    9.18   1
 -12   4 -12   42.77    8.89   1
 -12   4 -11   13.91    7.68   1
 -12   4 -11   27.35    9.00   1
 -12   4 -10   71.06    9.27   1
 -12   4 -10   65.61   10.04   1
 -12   4  -9  -12.82    6.66   1
 -12   4  -9   -3.50    7.37   1
 -12   4  -8   12.04    6.73   1
 -12   4  -8   24.60    8.13   1
 -12   4  -7    7.40    5.55   1
 -12   4  -7    7.90    6.07   1
 -12   4  -6   11.56    5.85   1
 -12   4  -6   17.39    7.34   1
 -12   4  -5    0.20    5.65   1
 -12   4  -5    8.41    6.96   1
 -12   4  -4   -1.59    6.96   1
 -12   4  -4    2.50    5.09   1
 -12   4  -3    3.72    4.71   1
 -12   4  -3   -1.10    6.64   1
 -12   4  -2   55.06    6.08   1
 -12   4  -2   70.06    7.37   1
 -12   4  -1   12.46    6.92   1
 -12   4  -1    9.42    4.67   1
 -12   4   0   16.89    7.40   1
 -12   4   0    6.50    3.67   1
 -12   4   1   40.83    8.31   1
 -12   4   1   43.43    4.35   1
 -12   4   2    5.86    2.95   1
 -12   4   2   -8.12    7.12   1
 -12   5 -12    7.24    6.89   1
 -12   5 -12   -1.21    8.07   1
 -12   5 -11    5.34    8.32   1
 -12   5 -11    2.72    7.89   1
 -12   5 -10  -11.02    7.50   1
 -12   5 -10   13.32    8.54   1
 -12   5  -9   -4.80    8.15   1
 -12   5  -9    4.62    7.05   1
 -12   5  -8   -4.80    6.13   1
 -12   5  -8   -5.86    7.89   1
 -12   5  -7   -2.34    6.27   1
 -12   5  -7    9.86    7.66   1
 -12   5  -6  -12.25    6.09   1
 -12   5  -6    9.49    5.67   1
 -12   5  -5    5.29    5.75   1
 -12   5  -4   -3.76    5.01   1
 -12   5  -4   -3.24    5.44   1
 -12   5  -3   15.05    7.68   1
 -12   5  -3   11.02    5.11   1
 -12   5  -2   40.58    8.03   1
 -12   5  -2   32.04    5.55   1
 -12   5  -1   -7.13    4.49   1
 -12   5  -1    6.00    7.11   1
 -12   5   0   -1.02    3.80   1
 -12   5   0   -0.76    7.34   1
 -12   5   1    8.24    3.44   1
 -12   5   1    7.29    7.72   1
 -12   5   2   21.53    3.34   1
 -12   5   3   -5.48    7.30   1
 -12   6 -11  -10.50    8.81   1
 -12   6 -10   38.19    8.03   1
 -12   6 -10   10.11    8.78   1
 -12   6  -9   36.97    8.27   1
 -12   6  -9   26.11    8.69   1
 -12   6  -8   -5.48    8.14   1
 -12   6  -8   10.89    7.33   1
 -12   6  -7   -5.48    8.10   1
 -12   6  -7    1.44    6.29   1
 -12   6  -6  -11.42    7.98   1
 -12   6  -6   -2.19    6.22   1
 -12   6  -5   28.20    6.90   1
 -12   6  -5   35.88    8.15   1
 -12   6  -4    3.24    5.44   1
 -12   6  -4   17.81    7.93   1
 -12   6  -3    0.31    7.34   1
 -12   6  -2   -1.10    4.72   1
 -12   6  -1   51.12    8.15   1
 -12   6  -1   49.56    5.91   1
 -12   6   0   60.37    5.75   1
 -12   6   0   81.18    9.55   1
 -12   6   1   13.76    7.87   1
 -12   6   1   -1.44    3.96   1
 -12   6   2   46.92    8.49   1
 -12   7 -10   14.14    9.48   1
 -12   7 -10    9.99    6.89   1
 -12   7  -8    5.52    7.33   1
 -12   7  -6   -9.06    8.25   1
 -12   7  -5    6.55    6.04   1
 -12   7  -5   11.42    5.95   1
 -12   7  -4   -3.88    5.56   1
 -12   7  -4   -3.10    7.39   1
 -12   7  -3   -0.58    5.30   1
 -12   7  -2   -3.72    4.55   1
 -12   7  -2   -1.61    7.32   1
 -12   7  -1   -4.20    7.50   1
 -12   7  -1    3.35    5.31   1
 -12   7   0  -12.25    7.70   1
 -12   7   0    1.12    4.35   1
 -12   7   1    6.45    7.42   1
 -12   7   1   12.60    4.40   1
 -12   7   2   -5.11    7.59   1
 -12   7   3   67.40    9.52   1
 -12   8  -9    2.96    7.67   1
 -12   8  -9   20.52    9.15   1
 -12   8  -8   21.90    7.86   1
 -12   8  -7    7.02    8.74   1
 -12   8  -7    3.03    7.06   1
 -12   8  -6    8.29    5.47   1
 -12   8  -6    3.88    8.86   1
 -12   8  -5    1.80    5.74   1
 -12   8  -4   16.24    6.45   1
 -12   8  -4   -8.88    8.40   1
 -12   8  -3    5.02    7.17   1
 -12   8  -3   -3.10    5.88   1
 -12   8  -2    6.05    7.77   1
 -12   8  -2    8.01    5.21   1
 -12   8  -1    0.36    7.66   1
 -12   8  -1    2.04    4.86   1
 -12   8   0   -2.92    7.01   1
 -12   8   0    8.41    5.16   1
 -12   8   1    5.76    6.00   1
 -12   8   1    4.28    4.64   1
 -12   8   2   -4.33    7.11   1
 -12   8   3   32.38    8.76   1
 -12   8   4    4.93    7.99   1
 -12   9  -7    0.64    7.58   1
 -12   9  -6   36.60    7.86   1
 -12   9  -6   47.47    8.13   1
 -12   9  -5   -8.64    6.70   1
 -12   9  -4  -18.23    9.22   1
 -12   9  -4    4.00    5.76   1
 -12   9  -3   -1.80    6.41   1
 -12   9  -2    2.50    7.74   1
 -12   9  -2    6.60    5.96   1
 -12   9  -1   -7.90    5.34   1
 -12   9  -1  -13.91    8.06   1
 -12   9   0   23.43    6.39   1
 -12   9   0   18.23    5.21   1
 -12   9   3    6.40    5.97   1
 -12  10  -5   -4.80    7.66   1
 -12  10  -4    8.41    6.61   1
 -12  10  -4   33.06    9.66   1
 -12  10  -3   -2.82    7.66   1
 -12  10  -3   -0.44    6.20   1
 -12  10  -2    0.25    8.50   1
 -12  10  -1    6.30    5.62   1
 -12  10   0    2.04    5.43   1
 -12  10   0   10.18    6.32   1
 -12  10   1    3.39    7.36   1
 -11 -12 -13    9.42    9.03   1
 -11 -12 -12    0.05    9.50   1
 -11 -12 -11   24.50   10.30   1
 -11 -12 -10  -11.76    9.19   1
 -11 -12  -9  -13.10    8.54   1
 -11 -12  -8    7.34    7.97   1
 -11 -12  -7    1.44    7.44   1
 -11 -12  -6   -1.90    7.45   1
 -11 -11 -15    2.10    7.89   1
 -11 -11 -15   -5.11    7.77   1
 -11 -11 -14   14.52    8.46   1
 -11 -11 -14   28.09    8.69   1
 -11 -11 -13    4.93    7.59   1
 -11 -11 -12   30.36    7.82   1
 -11 -11 -12   27.77    9.17   1
 -11 -11 -11   -9.12    9.48   1
 -11 -11 -10   73.96   10.84   1
 -11 -11  -9    7.29    8.26   1
 -11 -11  -8   34.69    8.01   1
 -11 -11  -7   -5.66    7.28   1
 -11 -11  -6   -1.77    6.89   1
 -11 -11  -5    2.19    6.96   1
 -11 -11  -4   17.31    7.16   1
 -11 -10 -16   21.81    8.03   1
 -11 -10 -16   14.75    9.06   1
 -11 -10 -16   23.43    8.23   1
 -11 -10 -15    7.34    7.97   1
 -11 -10 -15    2.46    7.76   1
 -11 -10 -15    7.51    9.54   1
 -11 -10 -14   12.89    7.75   1
 -11 -10 -13   29.92    8.53   1
 -11 -10 -13    8.70    7.43   1
 -11 -10 -12  126.56   10.57   1
 -11 -10 -12  131.79   10.79   1
 -11 -10 -11   14.06    7.28   1
 -11 -10 -11   20.07    8.87   1
 -11 -10 -10   82.45   10.17   1
 -11 -10 -10   71.40    8.96   1
 -11 -10  -9   10.43    7.75   1
 -11 -10  -8    3.03    6.89   1
 -11 -10  -7   32.49    7.18   1
 -11 -10  -6    2.46    6.12   1
 -11 -10  -5    6.76    6.60   1
 -11 -10  -4    2.28    6.64   1
 -11  -9 -16   69.56   11.18   1
 -11  -9 -16   64.64    9.33   1
 -11  -9 -15   -0.44    8.67   1
 -11  -9 -15    1.10    8.02   1
 -11  -9 -15  -11.36    7.48   1
 -11  -9 -14   18.23    8.97   1
 -11  -9 -14   18.84    7.81   1
 -11  -9 -14   21.34    7.76   1
 -11  -9 -13   11.16    6.61   1
 -11  -9 -13    2.62    7.45   1
 -11  -9 -12  157.25   11.29   1
 -11  -9 -12  159.52   10.86   1
 -11  -9 -11   17.72    7.91   1
 -11  -9 -10  249.32   14.84   1
 -11  -9 -10  244.30   14.69   1
 -11  -9  -9   97.42    9.87   1
 -11  -9  -9  105.47   10.48   1
 -11  -9  -8   59.75    8.04   1
 -11  -9  -8   67.40    8.05   1
 -11  -9  -7   20.25    6.66   1
 -11  -9  -6   26.94    6.23   1
 -11  -9  -5   -2.02    5.91   1
 -11  -9  -4    6.71    6.16   1
 -11  -9  -3    3.13    6.80   1
 -11  -9  -2    4.54    6.99   1
 -11  -9  -1   43.03    8.40   1
 -11  -8 -17    6.05    9.64   1
 -11  -8 -16    3.31    7.13   1
 -11  -8 -16   -4.88    9.06   1
 -11  -8 -15    0.67    7.08   1
 -11  -8 -14   -6.30    7.13   1
 -11  -8 -14  -16.97    8.90   1
 -11  -8 -14   -7.02    7.26   1
 -11  -8 -13   17.56    6.96   1
 -11  -8 -13   -3.31    4.95   1
 -11  -8 -12    0.85    6.24   1
 -11  -8 -12   -3.84    6.78   1
 -11  -8 -11   -3.92    6.73   1
 -11  -8 -11    5.15    5.90   1
 -11  -8 -10   18.92    7.48   1
 -11  -8 -10   15.68    5.39   1
 -11  -8  -9   34.57    7.53   1
 -11  -8  -8   -0.67    6.23   1
 -11  -8  -8  -11.29    6.72   1
 -11  -8  -7  139.48   10.39   1
 -11  -8  -7  124.99    9.17   1
 -11  -8  -6   -6.81    5.53   1
 -11  -8  -5   16.00    6.00   1
 -11  -8  -4    6.25    5.75   1
 -11  -8  -2   17.81    6.41   1
 -11  -8  -1   -0.61    6.52   1
 -11  -8   0   55.20    8.32   1
 -11  -7 -17   -1.82    6.94   1
 -11  -7 -17   -1.35    6.17   1
 -11  -7 -17   -9.92    7.31   1
 -11  -7 -16  -10.24    5.25   1
 -11  -7 -16  -10.63    8.15   1
 -11  -7 -16   -3.72    7.30   1
 -11  -7 -15    0.38    8.46   1
 -11  -7 -15    7.02    7.16   1
 -11  -7 -15    2.89    4.42   1
 -11  -7 -14   16.81    7.30   1
 -11  -7 -14   19.45    5.03   1
 -11  -7 -13    6.05    6.69   1
 -11  -7 -13   15.44    4.79   1
 -11  -7 -13    8.18    6.41   1
 -11  -7 -13   -4.93    6.70   1
 -11  -7 -12   38.19    7.05   1
 -11  -7 -12   28.41    7.36   1
 -11  -7 -11   -4.45    6.71   1
 -11  -7 -11   13.54    6.11   1
 -11  -7 -10   36.97    6.69   1
 -11  -7 -10   34.11    7.24   1
 -11  -7  -9    5.48    6.13   1
 -11  -7  -9   -0.50    5.64   1
 -11  -7  -8   37.09    6.21   1
 -11  -7  -8   25.50    6.87   1
 -11  -7  -7   30.14    5.71   1
 -11  -7  -7   27.56    6.61   1
 -11  -7  -6  102.01    7.47   1
 -11  -7  -6  117.07    8.87   1
 -11  -7  -5   -6.05    4.72   1
 -11  -7  -4   64.16    6.89   1
 -11  -7  -3    1.37    5.12   1
 -11  -7  -2   -1.42    4.90   1
 -11  -7   0    1.51    6.08   1
 -11  -6 -17   52.13    9.53   1
 -11  -6 -17   47.47    7.58   1
 -11  -6 -16   19.27    7.81   1
 -11  -6 -16   21.90    5.52   1
 -11  -6 -15   -5.52    5.12   1
 -11  -6 -15    1.30    5.08   1
 -11  -6 -15    1.21    6.82   1
 -11  -6 -15   -7.95    7.05   1
 -11  -6 -14   19.89    8.03   1
 -11  -6 -14   15.21    6.32   1
 -11  -6 -14   30.80    5.44   1
 -11  -6 -13    4.28    5.05   1
 -11  -6 -13    4.71    6.86   1
 -11  -6 -12   67.57    8.88   1
 -11  -6 -12   56.55    8.27   1
 -11  -6 -12   61.78    6.76   1
 -11  -6 -12   56.25    7.80   1
 -11  -6 -11   44.76    6.02   1
 -11  -6 -11   37.82    7.75   1
 -11  -6 -11   55.65    6.27   1
 -11  -6 -10   25.00    6.90   1
 -11  -6 -10   18.92    5.65   1
 -11  -6 -10   21.25    5.81   1
 -11  -6  -9    0.30    6.14   1
 -11  -6  -8    4.54    5.50   1
 -11  -6  -8   -1.21    5.90   1
 -11  -6  -7  -11.09    5.93   1
 -11  -6  -7    2.82    4.27   1
 -11  -6  -6   37.95    5.05   1
 -11  -6  -6   33.52    6.72   1
 -11  -6  -5    2.50    4.01   1
 -11  -6  -5   -4.75    5.49   1
 -11  -6  -4   73.96    6.02   1
 -11  -6  -3    6.50    4.03   1
 -11  -6  -2   -1.59    4.16   1
 -11  -6  -1   25.30    5.43   1
 -11  -6   0   -1.56    5.43   1
 -11  -6   1   -1.64    5.58   1
 -11  -5 -17   11.56    7.48   1
 -11  -5 -17   14.67    8.35   1
 -11  -5 -16  -12.25    7.42   1
 -11  -5 -16    4.88    5.48   1
 -11  -5 -16   10.82    7.83   1
 -11  -5 -15    2.31    6.78   1
 -11  -5 -15    6.25    7.20   1
 -11  -5 -15    6.50    5.20   1
 -11  -5 -14   38.81    6.23   1
 -11  -5 -14   36.97    5.84   1
 -11  -5 -14   30.47    7.84   1
 -11  -5 -14   39.56    6.16   1
 -11  -5 -13    7.02    5.04   1
 -11  -5 -13   11.22    6.77   1
 -11  -5 -13   -5.29    7.54   1
 -11  -5 -13    4.93    4.17   1
 -11  -5 -12  136.42   10.04   1
 -11  -5 -12  126.11   10.33   1
 -11  -5 -12  122.77    8.86   1
 -11  -5 -11   22.00    5.44   1
 -11  -5 -11   35.40    7.50   1
 -11  -5 -11   24.60    5.65   1
 -11  -5 -11   27.04    6.86   1
 -11  -5 -10    2.92    4.51   1
 -11  -5 -10   -8.35    5.55   1
 -11  -5  -9   71.40    7.44   1
 -11  -5  -9   73.27    6.85   1
 -11  -5  -9   65.29    7.60   1
 -11  -5  -8   42.25    5.46   1
 -11  -5  -8   51.12    7.01   1
 -11  -5  -8   46.38    5.04   1
 -11  -5  -7   38.94    4.12   1
 -11  -5  -7   32.95    6.54   1
 -11  -5  -6   96.04    8.43   1
 -11  -5  -6   97.81    6.13   1
 -11  -5  -5    2.25    2.97   1
 -11  -5  -4   27.88    5.91   1
 -11  -5  -4   18.32    3.42   1
 -11  -5  -3   40.45    4.45   1
 -11  -5  -2   22.47    4.36   1
 -11  -5  -1   38.69    5.35   1
 -11  -5   0    6.25    4.60   1
 -11  -4 -17   -9.80    7.89   1
 -11  -4 -17   10.05    7.80   1
 -11  -4 -17    5.62    6.21   1
 -11  -4 -16   77.26    9.49   1
 -11  -4 -16   64.64    7.08   1
 -11  -4 -16   50.13    7.22   1
 -11  -4 -16   59.44    9.56   1
 -11  -4 -15   58.37    7.18   1
 -11  -4 -15   65.77    6.97   1
 -11  -4 -15   71.91    8.99   1
 -11  -4 -15   76.21    8.90   1
 -11  -4 -14    0.05    5.40   1
 -11  -4 -14   12.25    6.30   1
 -11  -4 -14    9.61    4.90   1
 -11  -4 -14    9.80    4.76   1
 -11  -4 -13   10.37    5.35   1
 -11  -4 -13    0.62    6.00   1
 -11  -4 -13   -0.40    3.92   1
 -11  -4 -12   73.96    8.60   1
 -11  -4 -12   76.91    5.96   1
 -11  -4 -12   81.00    8.46   1
 -11  -4 -12   85.01    7.56   1
 -11  -4 -11   40.20    4.95   1
 -11  -4 -11   51.55    6.17   1
 -11  -4 -11   49.70    6.63   1
 -11  -4 -11   49.56    7.74   1
 -11  -4 -10   95.84    6.27   1
 -11  -4 -10  101.61    8.47   1
 -11  -4 -10   93.32    5.80   1
 -11  -4 -10  100.80    8.43   1
 -11  -4  -9   28.73    6.11   1
 -11  -4  -9   17.72    4.13   1
 -11  -4  -9   23.91    5.38   1
 -11  -4  -8   58.52    7.65   1
 -11  -4  -8   67.08    5.08   1
 -11  -4  -8   66.26    7.33   1
 -11  -4  -7    1.49    5.90   1
 -11  -4  -7   11.42    4.53   1
 -11  -4  -6   46.92    6.71   1
 -11  -4  -6   32.95    6.89   1
 -11  -4  -5   10.30    5.52   1
 -11  -4  -4  135.49    6.52   1
 -11  -4  -4  148.84    9.27   1
 -11  -4  -3   79.21    6.94   1
 -11  -4  -3   67.08    4.59   1
 -11  -3 -17   38.56    8.82   1
 -11  -3 -17   22.85    6.88   1
 -11  -3 -17   16.89    8.47   1
 -11  -3 -16   -1.44    7.87   1
 -11  -3 -16    5.62    5.97   1
 -11  -3 -16   23.52    7.95   1
 -11  -3 -15   19.18    7.36   1
 -11  -3 -15   20.88    5.48   1
 -11  -3 -15   16.89    5.92   1
 -11  -3 -15   27.35    7.74   1
 -11  -3 -14    0.34    4.93   1
 -11  -3 -14   -2.76    6.18   1
 -11  -3 -14   -0.86    4.78   1
 -11  -3 -14   -7.24    4.57   1
 -11  -3 -13   11.29    5.04   1
 -11  -3 -13    9.24    6.57   1
 -11  -3 -12   34.69    4.48   1
 -11  -3 -12   36.12    6.73   1
 -11  -3 -12   39.44    6.03   1
 -11  -3 -12   39.19    5.88   1
 -11  -3 -11   65.29    5.33   1
 -11  -3 -11   77.44    7.57   1
 -11  -3 -11   66.10    8.13   1
 -11  -3 -11   71.74    7.79   1
 -11  -3 -10   14.29    2.95   1
 -11  -3 -10   16.08    6.58   1
 -11  -3 -10   20.70    5.91   1
 -11  -3 -10   14.44    6.08   1
 -11  -3  -9   32.49    5.70   1
 -11  -3  -9   32.04    3.96   1
 -11  -3  -9   26.42    2.88   1
 -11  -3  -9   25.81    6.60   1
 -11  -3  -8   57.30    6.21   1
 -11  -3  -8   46.10    7.06   1
 -11  -3  -7   75.17    7.80   1
 -11  -3  -7   65.45    7.44   1
 -11  -3  -6  269.29   14.11   1
 -11  -3  -6  282.58   13.45   1
 -11  -3  -5    5.06    5.04   1
 -11  -3  -5   -0.02    6.27   1
 -11  -3  -4    8.53    5.43   1
 -11  -3  -3    8.12    5.13   1
 -11  -3  -2  108.58    7.71   1
 -11  -2 -17   -6.60    7.20   1
 -11  -2 -17    1.93    6.67   1
 -11  -2 -17  -13.91    6.64   1
 -11  -2 -16   -1.10    6.95   1
 -11  -2 -16    4.54    6.39   1
 -11  -2 -16    1.02    5.64   1
 -11  -2 -15    1.19    5.43   1
 -11  -2 -15    1.46    5.37   1
 -11  -2 -15   19.27    6.15   1
 -11  -2 -14   16.89    6.08   1
 -11  -2 -14   19.10    6.29   1
 -11  -2 -14    5.06    6.34   1
 -11  -2 -14    6.60    5.50   1
 -11  -2 -13   -7.51    6.41   1
 -11  -2 -13    8.82    5.70   1
 -11  -2 -13    1.32    4.09   1
 -11  -2 -13    3.88    5.56   1
 -11  -2 -12   17.39    3.92   1
 -11  -2 -12   25.40    6.45   1
 -11  -2 -12   22.66    6.28   1
 -11  -2 -12   20.52    6.16   1
 -11  -2 -11    0.23    3.59   1
 -11  -2 -11   -1.44    5.52   1
 -11  -2 -11   14.59    6.04   1
 -11  -2 -11   -6.66    6.19   1
 -11  -2 -10   13.10    6.37   1
 -11  -2 -10    2.89    4.76   1
 -11  -2 -10    4.62    2.88   1
 -11  -2 -10   11.29    5.85   1
 -11  -2  -9   53.73    7.04   1
 -11  -2  -9   39.19    6.89   1
 -11  -2  -8  238.70   12.36   1
 -11  -2  -8  199.09   11.29   1
 -11  -2  -7   21.72    5.50   1
 -11  -2  -7   26.01    6.63   1
 -11  -2  -6   27.88    6.34   1
 -11  -2  -6   27.56    7.04   1
 -11  -2  -5    6.71    5.49   1
 -11  -2  -5   -3.42    4.62   1
 -11  -2  -4   93.32    7.53   1
 -11  -2  -4   87.42    8.79   1
 -11  -2  -3   75.52    6.95   1
 -11  -2  -3  103.23    9.14   1
 -11  -2  -2   13.47    4.48   1
 -11  -2  -1   63.20    5.72   1
 -11  -1 -16    7.24    6.83   1
 -11  -1 -16   20.25    7.29   1
 -11  -1 -16   22.94    8.14   1
 -11  -1 -15   -2.62    7.26   1
 -11  -1 -15   -0.48    6.31   1
 -11  -1 -15    1.06    6.12   1
 -11  -1 -15    2.53    5.50   1
 -11  -1 -14   -1.42    6.26   1
 -11  -1 -14    4.62    5.89   1
 -11  -1 -13   16.00    4.88   1
 -11  -1 -13   10.37    6.76   1
 -11  -1 -13   15.21    5.46   1
 -11  -1 -12   19.62    4.16   1
 -11  -1 -12   22.18    5.93   1
 -11  -1 -12   20.16    6.29   1
 -11  -1 -11    4.75    6.41   1
 -11  -1 -11    5.06    4.99   1
 -11  -1 -11    2.50    5.88   1
 -11  -1 -11    0.96    3.35   1
 -11  -1 -10    6.40    5.57   1
 -11  -1 -10    9.80    5.63   1
 -11  -1 -10    2.92    5.64   1
 -11  -1 -10    9.24    2.74   1
 -11  -1  -9   21.34    5.36   1
 -11  -1  -9   21.90    4.77   1
 -11  -1  -9   17.64    5.96   1
 -11  -1  -8   -2.25    4.65   1
 -11  -1  -8   -3.69    6.18   1
 -11  -1  -7   21.72    6.62   1
 -11  -1  -7   24.21    6.10   1
 -11  -1  -6  210.83   11.91   1
 -11  -1  -6  204.78   10.88   1
 -11  -1  -5   11.76    5.42   1
 -11  -1  -5   22.28    6.99   1
 -11  -1  -4    9.67    4.66   1
 -11  -1  -4    8.53    6.25   1
 -11  -1  -3  269.94   13.80   1
 -11  -1  -3  256.64   12.18   1
 -11  -1  -2   81.90    8.69   1
 -11  -1  -2   87.98    6.94   1
 -11  -1  -1    4.93    4.44   1
 -11  -1   0   46.38    5.04   1
 -11   0 -16    8.94    6.76   1
 -11   0 -16    3.31    7.50   1
 -11   0 -15   -3.03    5.71   1
 -11   0 -15   -3.31    5.71   1
 -11   0 -15  -13.62    7.68   1
 -11   0 -14   -6.30    5.82   1
 -11   0 -14   -5.81    7.18   1
 -11   0 -14  -18.75    7.79   1
 -11   0 -14    8.58    5.68   1
 -11   0 -13    7.29    5.02   1
 -11   0 -13   -0.86    6.64   1
 -11   0 -13    0.38    6.47   1
 -11   0 -13    1.77    4.92   1
 -11   0 -12    5.43    4.24   1
 -11   0 -12    3.72    4.63   1
 -11   0 -12   -1.85    5.09   1
 -11   0 -12   -0.66    6.24   1
 -11   0 -11   15.37    6.35   1
 -11   0 -11   -0.49    4.02   1
 -11   0 -11    3.84    6.08   1
 -11   0 -11    3.35    4.72   1
 -11   0 -10   68.72    4.81   1
 -11   0 -10   80.46    8.43   1
 -11   0 -10   72.25    6.97   1
 -11   0 -10   66.10    6.50   1
 -11   0  -9   -1.69    5.85   1
 -11   0  -9   -7.73    5.73   1
 -11   0  -9    1.06    3.98   1
 -11   0  -8   99.80    8.59   1
 -11   0  -8  100.00    8.80   1
 -11   0  -7   -0.01    5.14   1
 -11   0  -7    7.13    5.61   1
 -11   0  -6   -4.54    6.39   1
 -11   0  -5   46.38    7.90   1
 -11   0  -5   55.65    6.27   1
 -11   0  -4   56.55    6.17   1
 -11   0  -4   61.00    7.97   1
 -11   0  -3    4.58    4.58   1
 -11   0  -3   -1.56    4.93   1
 -11   0  -2  219.63   10.37   1
 -11   0  -2  187.14   11.22   1
 -11   0  -1  330.51   13.82   1
 -11   0  -1  311.88   15.54   1
 -11   0   0  196.56    9.25   1
 -11   1 -16   -5.06    6.57   1
 -11   1 -16  -14.44    8.21   1
 -11   1 -16    9.30    6.95   1
 -11   1 -15  -15.44    7.62   1
 -11   1 -15    6.86    5.76   1
 -11   1 -14   31.14    6.81   1
 -11   1 -14   46.24    7.34   1
 -11   1 -14   42.90    6.81   1
 -11   1 -14   35.64    6.33   1
 -11   1 -13   10.24    6.14   1
 -11   1 -13    9.86    5.02   1
 -11   1 -13    4.97    5.26   1
 -11   1 -12   54.17    6.18   1
 -11   1 -12   68.89    8.63   1
 -11   1 -12   76.39    8.74   1
 -11   1 -12   62.41    6.48   1
 -11   1 -11    0.83    6.33   1
 -11   1 -11   -7.62    7.01   1
 -11   1 -11    0.18    4.09   1
 -11   1 -10    5.38    3.57   1
 -11   1 -10   -2.66    4.79   1
 -11   1 -10   13.54    6.62   1
 -11   1 -10   -3.72    3.98   1
 -11   1  -9   15.52    6.23   1
 -11   1  -9   19.98    6.53   1
 -11   1  -9   16.48    4.22   1
 -11   1  -8   48.02    7.21   1
 -11   1  -8   51.98    7.79   1
 -11   1  -7   34.57    7.41   1
 -11   1  -7   47.47    6.89   1
 -11   1  -6  220.82   12.78   1
 -11   1  -6  233.17   12.22   1
 -11   1  -5    4.84    5.28   1
 -11   1  -5   -0.52    6.34   1
 -11   1  -4   60.84    6.55   1
 -11   1  -4   58.37    6.72   1
 -11   1  -3   14.36    5.99   1
 -11   1  -3    6.66    4.75   1
 -11   1  -2    3.88    4.26   1
 -11   1  -2    4.49    6.36   1
 -11   1  -1    7.24    4.03   1
 -11   1  -1   -1.06    6.96   1
 -11   1   0   76.74    5.78   1
 -11   1   0   73.96    8.60   1
 -11   1   1   96.83    6.10   1
 -11   2 -14   -6.71    6.42   1
 -11   2 -14    1.77    5.32   1
 -11   2 -14    9.86    7.47   1
 -11   2 -14   10.89    7.66   1
 -11   2 -13    8.70    5.02   1
 -11   2 -13   13.40    7.39   1
 -11   2 -13   15.68    6.10   1
 -11   2 -12   57.46    6.06   1
 -11   2 -12   61.15    7.19   1
 -11   2 -12   49.70    8.46   1
 -11   2 -12   45.43    6.47   1
 -11   2 -11   15.13    4.36   1
 -11   2 -11   14.21    6.79   1
 -11   2 -11   22.66    7.14   1
 -11   2 -11    7.45    4.97   1
 -11   2 -10   86.68    8.38   1
 -11   2 -10   63.20    7.63   1
 -11   2 -10   65.77    5.35   1
 -11   2 -10   63.84    5.91   1
 -11   2  -9   91.97    8.63   1
 -11   2  -9   74.82    5.19   1
 -11   2  -9   83.54    8.59   1
 -11   2  -9   75.86    5.40   1
 -11   2  -8   76.04    8.89   1
 -11   2  -8   87.42    8.41   1
 -11   2  -7   14.21    6.03   1
 -11   2  -7   13.84    5.88   1
 -11   2  -6   44.09    6.51   1
 -11   2  -6   43.30    7.50   1
 -11   2  -5    5.43    5.27   1
 -11   2  -5   10.63    6.91   1
 -11   2  -4  191.27   10.51   1
 -11   2  -4  189.61   11.02   1
 -11   2  -3   -1.46    4.60   1
 -11   2  -3    5.71    6.45   1
 -11   2  -2   24.01    7.45   1
 -11   2  -2   34.34    5.27   1
 -11   2  -1   79.21    6.05   1
 -11   2  -1   85.38    8.87   1
 -11   2   0    8.76    3.97   1
 -11   2   0    8.53    6.54   1
 -11   2   1    5.86    3.15   1
 -11   2   1   -2.37    4.50   1
 -11   3 -14   43.96    6.90   1
 -11   3 -14   49.84    9.74   1
 -11   3 -14   47.20    9.21   1
 -11   3 -13   43.03    7.48   1
 -11   3 -13   40.20    7.23   1
 -11   3 -13   31.14    8.26   1
 -11   3 -13   39.56    6.16   1
 -11   3 -12    5.38    5.89   1
 -11   3 -12    2.22    6.38   1
 -11   3 -12    1.72    6.84   1
 -11   3 -11    9.30    4.03   1
 -11   3 -11   -3.13    7.12   1
 -11   3 -11   -1.10    6.26   1
 -11   3 -11   15.60    7.58   1
 -11   3 -10    8.41    6.84   1
 -11   3 -10   -2.69    7.38   1
 -11   3 -10   -0.03    3.49   1
 -11   3 -10    3.65    5.88   1
 -11   3  -9   96.83    5.71   1
 -11   3  -9  108.58   10.21   1
 -11   3  -9   99.00    8.95   1
 -11   3  -9   91.39    5.74   1
 -11   3  -8    6.71    6.84   1
 -11   3  -8  -14.67    6.13   1
 -11   3  -7   15.21    5.85   1
 -11   3  -7    0.53    6.50   1
 -11   3  -6   58.52    8.41   1
 -11   3  -6   61.00    6.87   1
 -11   3  -5  113.21    8.72   1
 -11   3  -5  123.88   10.24   1
 -11   3  -4   -0.27    5.09   1
 -11   3  -4   -4.75    4.53   1
 -11   3  -3    4.71    4.25   1
 -11   3  -3    5.29    4.74   1
 -11   3  -2  160.53    9.12   1
 -11   3  -2  175.03   11.38   1
 -11   3  -1    9.55    6.12   1
 -11   3  -1    4.08    3.72   1
 -11   3   0   23.33    3.96   1
 -11   3   1    1.04    3.33   1
 -11   3   2   -7.78    6.47   1
 -11   3   2    4.45    2.79   1
 -11   4 -14  -16.89    8.55   1
 -11   4 -14   -3.13    5.66   1
 -11   4 -14    3.72    7.68   1
 -11   4 -13   23.23    5.78   1
 -11   4 -13   36.36    7.12   1
 -11   4 -13   26.01    7.65   1
 -11   4 -12    9.55    7.60   1
 -11   4 -12   13.18    4.79   1
 -11   4 -12    8.58    7.62   1
 -11   4 -12   -4.24    6.92   1
 -11   4 -11   13.54    3.83   1
 -11   4 -11   18.15    7.33   1
 -11   4 -10    4.04    6.15   1
 -11   4 -10    3.53    7.29   1
 -11   4 -10    1.85    6.09   1
 -11   4 -10    2.76    3.49   1
 -11   4  -9   11.83    7.43   1
 -11   4  -9    3.46    6.14   1
 -11   4  -9   14.29    4.91   1
 -11   4  -9   11.56    2.92   1
 -11   4  -8   54.46    7.68   1
 -11   4  -8   54.91    8.60   1
 -11   4  -8   47.20    4.26   1
 -11   4  -7   25.81    6.50   1
 -11   4  -7   24.60    7.54   1
 -11   4  -6    6.25    5.50   1
 -11   4  -6   -1.51    3.84   1
 -11   4  -5   -3.53    4.85   1
 -11   4  -5    8.76    6.87   1
 -11   4  -4   12.74    5.21   1
 -11   4  -3   23.23    7.13   1
 -11   4  -3   19.01    5.06   1
 -11   4  -2    5.11    5.24   1
 -11   4  -1    0.90    3.97   1
 -11   4  -1    5.52    5.64   1
 -11   4   0   17.81    6.75   1
 -11   4   0   25.40    4.13   1
 -11   4   1   21.16    6.81   1
 -11   4   1   19.10    3.50   1
 -11   4   2   70.90    8.59   1
 -11   4   2   78.15    4.77   1
 -11   4   3    6.30    6.88   1
 -11   5 -13  -15.37    8.08   1
 -11   5 -13    5.38    7.84   1
 -11   5 -12    4.37    8.49   1
 -11   5 -12   -1.25    4.59   1
 -11   5 -12    4.54    7.63   1
 -11   5 -11   -9.92    7.69   1
 -11   5 -11    2.25    6.57   1
 -11   5 -11    4.62    7.10   1
 -11   5 -10   12.96    7.27   1
 -11   5 -10   18.06    7.31   1
 -11   5  -9   21.25    3.13   1
 -11   5  -9   11.29    5.71   1
 -11   5  -9   38.94    7.86   1
 -11   5  -9   23.81    6.15   1
 -11   5  -8   10.18    5.87   1
 -11   5  -8    9.92    4.03   1
 -11   5  -8   14.82    5.39   1
 -11   5  -7    4.75    5.84   1
 -11   5  -7   -6.55    7.78   1
 -11   5  -6   58.68    8.89   1
 -11   5  -6   66.42    7.33   1
 -11   5  -5    8.35    6.76   1
 -11   5  -5    3.50    4.11   1
 -11   5  -4   -4.41    5.08   1
 -11   5  -4    3.88    6.97   1
 -11   5  -3   21.07    7.16   1
 -11   5  -2   -4.67    4.54   1
 -11   5  -2    4.67    6.70   1
 -11   5  -1   -2.40    6.60   1
 -11   5  -1    3.17    3.95   1
 -11   5   0   23.81    4.49   1
 -11   5   1    5.11    6.51   1
 -11   5   1    9.55    3.40   1
 -11   5   2   -0.40    2.58   1
 -11   5   2    2.50    6.57   1
 -11   5   3   42.64    3.27   1
 -11   5   3   39.82    6.18   1
 -11   6 -12   -1.54    7.99   1
 -11   6 -12    4.84    8.14   1
 -11   6 -11   22.56    7.70   1
 -11   6 -11   20.43    8.95   1
 -11   6 -10   26.73    8.07   1
 -11   6 -10    1.93    7.20   1
 -11   6 -10   14.36    3.79   1
 -11   6  -9   14.90    6.02   1
 -11   6  -9   -3.88    6.78   1
 -11   6  -9   18.66    5.79   1
 -11   6  -8   22.37    6.24   1
 -11   6  -8   26.21    7.27   1
 -11   6  -8   21.53    5.57   1
 -11   6  -7    1.66    7.15   1
 -11   6  -7    5.66    5.71   1
 -11   6  -6    8.12    7.41   1
 -11   6  -5   54.91    7.26   1
 -11   6  -4   64.48    8.83   1
 -11   6  -4   58.06    7.01   1
 -11   6  -3   -5.86    5.71   1
 -11   6  -3   -0.56    5.12   1
 -11   6  -2   18.06    4.76   1
 -11   6  -1   15.84    7.16   1
 -11   6   0   -7.29    6.53   1
 -11   6   0    3.24    3.74   1
 -11   6   1    5.86    3.63   1
 -11   6   1   14.36    5.15   1
 -11   6   2   51.55    7.90   1
 -11   6   2   45.83    4.20   1
 -11   6   3    0.50    2.10   1
 -11   6   4   13.54    6.99   1
 -11   7 -11   14.59    9.17   1
 -11   7 -11    8.88    8.34   1
 -11   7 -10    9.42    8.84   1
 -11   7 -10   12.18    7.54   1
 -11   7  -9   29.38    7.70   1
 -11   7  -8   50.98    8.85   1
 -11   7  -8   49.42    6.05   1
 -11   7  -8   32.83    7.91   1
 -11   7  -7   19.62    7.09   1
 -11   7  -7   24.50    7.92   1
 -11   7  -6    1.35    5.45   1
 -11   7  -6   10.11    8.08   1
 -11   7  -5    0.88    5.77   1
 -11   7  -5    5.24    7.83   1
 -11   7  -4    7.02    7.10   1
 -11   7  -3   20.16    5.84   1
 -11   7  -3    9.55    7.48   1
 -11   7  -2   60.06    6.66   1
 -11   7  -2   57.30    8.63   1
 -11   7  -1   -4.12    6.94   1
 -11   7  -1   -5.71    4.49   1
 -11   7   0   46.38    5.31   1
 -11   7   0   53.58    8.49   1
 -11   7   1    7.34    4.23   1
 -11   7   1    5.11    6.51   1
 -11   7   2   24.90    7.48   1
 -11   7   2   18.40    3.95   1
 -11   7   3  -11.83    6.54   1
 -11   7   3    2.99    2.49   1
 -11   7   4   -6.35    6.90   1
 -11   8 -10    5.29    7.91   1
 -11   8 -10   -1.23    8.70   1
 -11   8  -9    7.13    7.32   1
 -11   8  -9   10.69    8.96   1
 -11   8  -8   -2.10    6.67   1
 -11   8  -8    6.30    8.18   1
 -11   8  -7    3.88    8.00   1
 -11   8  -7    2.10    6.90   1
 -11   8  -6   24.60    7.04   1
 -11   8  -6   15.60    8.30   1
 -11   8  -5   -1.56    5.43   1
 -11   8  -5  -17.14    8.36   1
 -11   8  -4    7.56    6.05   1
 -11   8  -3   27.88    7.81   1
 -11   8  -3   14.59    6.04   1
 -11   8  -2    1.32    6.99   1
 -11   8  -2   17.47    5.60   1
 -11   8  -1   20.16    5.39   1
 -11   8  -1   36.97    7.42   1
 -11   8   0   -4.58    4.37   1
 -11   8   0   -0.44    5.06   1
 -11   8   1    1.88    6.03   1
 -11   8   1    3.76    4.27   1
 -11   8   2    9.67    7.34   1
 -11   8   2    0.94    3.22   1
 -11   8   3   -0.90    6.93   1
 -11   8   5  -14.90    7.64   1
 -11   9  -9   -0.94    7.86   1
 -11   9  -9   -1.90    6.21   1
 -11   9  -8    5.20    8.94   1
 -11   9  -8    7.62    8.00   1
 -11   9  -7   23.14    7.31   1
 -11   9  -7   40.96    9.73   1
 -11   9  -6   22.00    7.50   1
 -11   9  -6   19.01    8.72   1
 -11   9  -5   11.02    6.31   1
 -11   9  -5    0.49    7.55   1
 -11   9  -4   -1.85    5.79   1
 -11   9  -4   -0.67    7.56   1
 -11   9  -3   -1.90    5.19   1
 -11   9  -3   11.16    7.82   1
 -11   9  -2   -8.88    7.75   1
 -11   9  -2   -2.86    5.04   1
 -11   9  -1   -3.61    5.51   1
 -11   9  -1   -4.16    5.18   1
 -11   9   0    3.96    4.58   1
 -11   9   0  -10.30    7.38   1
 -11   9   1   -5.81    4.34   1
 -11   9   1   10.76    7.28   1
 -11   9   2   16.81    4.02   1
 -11   9   2   10.56    6.37   1
 -11   9   3   23.23    7.42   1
 -11   9   4   25.00    8.40   1
 -11   9   5   78.50    9.21   1
 -11  10  -7    5.52    8.08   1
 -11  10  -6   40.70    8.29   1
 -11  10  -6   29.48    8.36   1
 -11  10  -5   14.67    7.20   1
 -11  10  -4    4.49    8.31   1
 -11  10  -4    2.86    6.69   1
 -11  10  -3    9.61    8.37   1
 -11  10  -3   10.18    6.32   1
 -11  10  -2    6.45    7.87   1
 -11  10  -2    7.34    5.91   1
 -11  10  -1   -1.77    5.59   1
 -11  10  -1   -9.36    5.75   1
 -11  10   0   16.73    7.61   1
 -11  10   0   18.06    5.61   1
 -11  10   1    0.88    7.43   1
 -11  10   1   -5.86    4.79   1
 -11  10   2    7.08    7.50   1
 -11  10   2    4.00    4.24   1
 -11  10   3   -1.66    5.68   1
 -11  10   4   24.30    8.09   1
 -11  11  -5   35.28    9.98   1
 -11  11  -4   39.82    8.46   1
 -11  11  -4   24.30    9.17   1
 -11  11  -3   13.99    7.11   1
 -11  11  -3    4.04    7.52   1
 -11  11  -2   36.72    8.97   1
 -11  11  -2   35.64    7.52   1
 -11  11  -1    1.35    5.78   1
 -11  11  -1   -0.72    7.57   1
 -11  11   0   -0.38    6.80   1
 -11  11   0   -6.45    5.79   1
 -11  11   1    0.67    8.10   1
 -11  11   3    6.60    7.04   1
 -11  12  -2   23.81    7.81   1
 -11  12  -2   30.14    8.67   1
 -11  12  -1   -3.53    8.50   1
 -11  12  -1   -4.20    6.68   1
 -11  12   0    0.62    6.08   1
 -11  12   0    1.77    7.69   1
 -10 -13 -13    1.10    8.82   1
 -10 -13 -12    3.92    9.19   1
 -10 -13 -11   -6.10    9.29   1
 -10 -13 -10   78.50   12.05   1
 -10 -13  -9    6.30    9.89   1
 -10 -13  -8    7.29    9.13   1
 -10 -13  -7    2.31    8.60   1
 -10 -13  -6    1.42    8.31   1
 -10 -12 -15   19.18    9.64   1
 -10 -12 -15   -3.06    7.31   1
 -10 -12 -14    1.54    7.32   1
 -10 -12 -14   -0.37    9.19   1
 -10 -12 -13   30.58    9.62   1
 -10 -12 -13   41.99    6.74   1
 -10 -12 -12   32.95   10.10   1
 -10 -12 -11    6.55   10.70   1
 -10 -12 -10   16.16    9.97   1
 -10 -12  -9  -18.32    9.93   1
 -10 -12  -8   44.36    9.72   1
 -10 -12  -7   12.04    9.09   1
 -10 -12  -6    3.39    7.99   1
 -10 -12  -5   -8.82    8.49   1
 -10 -12  -3    8.47    7.57   1
 -10 -11 -16    0.77    5.76   1
 -10 -11 -16   34.22   10.65   1
 -10 -11 -15    0.71    8.20   1
 -10 -11 -15  -11.76    8.03   1
 -10 -11 -15   10.43    9.30   1
 -10 -11 -14   76.56   10.50   1
 -10 -11 -14   70.90    9.26   1
 -10 -11 -13    4.41    8.95   1
 -10 -11 -13   16.81    5.49   1
 -10 -11 -12   39.31    9.03   1
 -10 -11 -12   17.98    6.70   1
 -10 -11 -11   -4.37    8.40   1
 -10 -11 -11   23.04    6.34   1
 -10 -11 -10   80.64   11.31   1
 -10 -11  -9    5.86    9.20   1
 -10 -11  -7    3.92    7.88   1
 -10 -11  -6   59.29    9.09   1
 -10 -11  -5    1.04    7.14   1
 -10 -11  -4   -2.76    7.67   1
 -10 -11  -3    3.53    7.56   1
 -10 -11  -2    1.77    7.34   1
 -10 -10 -17    7.67    8.20   1
 -10 -10 -17    3.10    9.50   1
 -10 -10 -16   12.74    7.71   1
 -10 -10 -15   39.06   10.25   1
 -10 -10 -15   32.38    8.31   1
 -10 -10 -14   13.47    9.25   1
 -10 -10 -14    3.57    6.01   1
 -10 -10 -14   15.05    8.54   1
 -10 -10 -13  -11.97    6.64   1
 -10 -10 -13    8.47    8.67   1
 -10 -10 -12  104.04   10.20   1
 -10 -10 -12  111.09   10.33   1
 -10 -10 -11   23.91    7.53   1
 -10 -10 -10    4.62    8.00   1
 -10 -10 -10    7.29    4.86   1
 -10 -10  -9   23.14    8.56   1
 -10 -10  -8    5.52    8.22   1
 -10 -10  -7    3.20    7.59   1
 -10 -10  -6   38.07    7.90   1
 -10 -10  -5    6.76    7.07   1
 -10 -10  -4   50.98    8.28   1
 -10 -10  -3    3.24    6.73   1
 -10 -10  -2   39.06    8.12   1
 -10 -10  -1   -6.60    7.61   1
 -10 -10   0    7.95    8.40   1
 -10  -9 -17   26.11    9.20   1
 -10  -9 -16   -5.57    6.89   1
 -10  -9 -15   15.76    9.21   1
 -10  -9 -15    9.00    6.90   1
 -10  -9 -14   44.49    9.20   1
 -10  -9 -14   33.87    6.52   1
 -10  -9 -13   10.24    8.00   1
 -10  -9 -13   20.98    7.24   1
 -10  -9 -13   23.43    9.00   1
 -10  -9 -12   45.29    8.21   1
 -10  -9 -12   45.70    8.11   1
 -10  -9 -11   56.85    8.14   1
 -10  -9 -11   37.21    8.17   1
 -10  -9 -10   47.20    8.24   1
 -10  -9 -10   41.34    7.59   1
 -10  -9  -9    0.02    7.94   1
 -10  -9  -9    7.18    4.88   1
 -10  -9  -8   80.82    8.27   1
 -10  -9  -8   77.09    9.66   1
 -10  -9  -7   12.96    7.20   1
 -10  -9  -6   -1.28    6.55   1
 -10  -9  -5   32.60    6.97   1
 -10  -9  -4   13.25    6.41   1
 -10  -9  -3    0.83    6.04   1
 -10  -9  -2   72.93    8.71   1
 -10  -9  -1   23.23    7.52   1
 -10  -9   0   75.17    9.19   1
 -10  -9   1   -0.55    7.64   1
 -10  -8 -17   12.39    8.10   1
 -10  -8 -16    7.02    9.12   1
 -10  -8 -15   19.18    7.01   1
 -10  -8 -15   19.01    8.02   1
 -10  -8 -14   -7.84    6.61   1
 -10  -8 -13    4.84    8.93   1
 -10  -8 -13    5.02    6.41   1
 -10  -8 -12  128.82   10.90   1
 -10  -8 -12  137.12   10.54   1
 -10  -8 -12  135.96   10.26   1
 -10  -8 -11    2.86    6.39   1
 -10  -8 -11    1.80    6.73   1
 -10  -8 -10  230.43   13.36   1
 -10  -8 -10  235.01   13.18   1
 -10  -8  -9   15.68    7.68   1
 -10  -8  -9    1.21    6.23   1
 -10  -8  -8  225.00   12.90   1
 -10  -8  -8  230.43   13.36   1
 -10  -8  -7   77.62    8.11   1
 -10  -8  -7   86.49    8.56   1
 -10  -8  -6    9.86    6.28   1
 -10  -8  -5    4.58    6.03   1
 -10  -8  -4    1.51    5.61   1
 -10  -8  -3   13.62    5.98   1
 -10  -8  -2   17.39    6.42   1
 -10  -8  -1    1.44    6.46   1
 -10  -8   0    8.47    6.69   1
 -10  -8   1    7.34    7.10   1
 -10  -8   2   43.43    9.09   1
 -10  -7 -18   20.70    8.28   1
 -10  -7 -17    7.90    6.74   1
 -10  -7 -17   -7.13    8.12   1
 -10  -7 -17   17.56    7.96   1
 -10  -7 -16   53.00    8.30   1
 -10  -7 -16   42.90    5.63   1
 -10  -7 -16   49.98    8.77   1
 -10  -7 -15    1.59    4.06   1
 -10  -7 -15    2.62    8.04   1
 -10  -7 -15   -5.34    5.13   1
 -10  -7 -14   -6.97    8.50   1
 -10  -7 -14    5.95    4.15   1
 -10  -7 -14    7.40    6.75   1
 -10  -7 -13   12.04    6.52   1
 -10  -7 -13   21.72    8.95   1
 -10  -7 -13    5.57    4.25   1
 -10  -7 -12    4.54    8.35   1
 -10  -7 -12    1.82    4.56   1
 -10  -7 -12    8.35    4.51   1
 -10  -7 -11   42.38    8.72   1
 -10  -7 -11   51.27    6.30   1
 -10  -7 -11   46.92    7.67   1
 -10  -7 -10  217.56   12.10   1
 -10  -7 -10  204.78   11.45   1
 -10  -7  -9   68.89    7.97   1
 -10  -7  -9   69.89    7.86   1
 -10  -7  -8    3.06    5.81   1
 -10  -7  -7   11.63    6.14   1
 -10  -7  -7    5.34    6.33   1
 -10  -7  -6    6.60    5.45   1
 -10  -7  -6    0.61    5.73   1
 -10  -7  -5   21.53    5.75   1
 -10  -7  -4   59.14    7.07   1
 -10  -7  -3    4.49    5.17   1
 -10  -7  -2  146.41    9.68   1
 -10  -7  -1    1.59    5.42   1
 -10  -7   0   29.59    6.75   1
 -10  -7   1   27.25    6.79   1
 -10  -7   3   51.41    9.46   1
 -10  -6 -18   98.01   11.68   1
 -10  -6 -18   68.56    9.77   1
 -10  -6 -17   23.04    8.54   1
 -10  -6 -17   15.60    6.79   1
 -10  -6 -17   -3.88    7.53   1
 -10  -6 -16   21.90    6.46   1
 -10  -6 -16   39.94    7.84   1
 -10  -6 -16   39.31    8.90   1
 -10  -6 -16   26.32    5.44   1
 -10  -6 -15    3.72    5.48   1
 -10  -6 -15   13.91    8.13   1
 -10  -6 -15   -5.86    4.45   1
 -10  -6 -14  127.24   10.83   1
 -10  -6 -14  120.12   10.08   1
 -10  -6 -14  140.42    8.30   1
 -10  -6 -13    4.71    7.55   1
 -10  -6 -13   14.52    4.95   1
 -10  -6 -13   12.39    4.58   1
 -10  -6 -12  199.09   12.13   1
 -10  -6 -12  216.09   12.94   1
 -10  -6 -12  185.50   10.08   1
 -10  -6 -11   -2.56    7.39   1
 -10  -6 -11   -2.76    6.41   1
 -10  -6 -10   24.80    5.98   1
 -10  -6 -10   22.00    6.94   1
 -10  -6 -10   16.16    5.07   1
 -10  -6  -9   13.84    5.88   1
 -10  -6  -9   14.59    5.58   1
 -10  -6  -8   52.27    7.23   1
 -10  -6  -8   47.20    6.87   1
 -10  -6  -7  145.20    9.16   1
 -10  -6  -7  133.86    9.49   1
 -10  -6  -6  182.79    9.73   1
 -10  -6  -6  203.63   11.13   1
 -10  -6  -5   -1.59    5.29   1
 -10  -6  -5   11.02    5.38   1
 -10  -6  -4   22.85    5.26   1
 -10  -6  -4   19.01    5.32   1
 -10  -6  -3    1.74    4.51   1
 -10  -6  -2   93.90    7.36   1
 -10  -6  -1   18.40    5.58   1
 -10  -6   0  247.43   12.58   1
 -10  -6   1   18.40    6.09   1
 -10  -6   2   22.28    7.08   1
 -10  -6   3   -7.78    7.48   1
 -10  -5 -18    7.02    7.90   1
 -10  -5 -18   32.04    9.51   1
 -10  -5 -17   19.71    6.22   1
 -10  -5 -17    6.86    7.49   1
 -10  -5 -17    2.96    4.85   1
 -10  -5 -17   13.54    8.39   1
 -10  -5 -16   34.11    8.29   1
 -10  -5 -16   27.77    5.27   1
 -10  -5 -16   25.10    6.61   1
 -10  -5 -16   19.89    7.23   1
 -10  -5 -15   21.72    7.08   1
 -10  -5 -15   18.84    8.07   1
 -10  -5 -15   24.80    5.98   1
 -10  -5 -14   36.48    7.37   1
 -10  -5 -14   18.84    5.38   1
 -10  -5 -14   18.66    6.48   1
 -10  -5 -14   16.73    4.99   1
 -10  -5 -13    9.00    7.38   1
 -10  -5 -13   -4.67    4.36   1
 -10  -5 -13    9.55    6.49   1
 -10  -5 -12    8.58    7.68   1
 -10  -5 -12    4.24    6.18   1
 -10  -5 -12   11.36    4.72   1
 -10  -5 -11   14.21    5.20   1
 -10  -5 -11   17.56    6.87   1
 -10  -5 -10   84.46    6.98   1
 -10  -5 -10   96.04    9.02   1
 -10  -5 -10   95.65    7.43   1
 -10  -5 -10   94.28    8.54   1
 -10  -5  -9    5.90    5.88   1
 -10  -5  -9    4.93    5.06   1
 -10  -5  -9    8.64    4.82   1
 -10  -5  -8  198.81   11.28   1
 -10  -5  -8  210.83   10.74   1
 -10  -5  -8  203.92   10.85   1
 -10  -5  -7    6.40    5.77   1
 -10  -5  -7    1.39    4.67   1
 -10  -5  -7   12.46    5.86   1
 -10  -5  -6   15.37    4.70   1
 -10  -5  -6    8.47    6.17   1
 -10  -5  -5   27.35    5.86   1
 -10  -5  -5   22.47    4.08   1
 -10  -5  -4   96.24    6.08   1
 -10  -5  -4   82.99    7.83   1
 -10  -5  -3    7.67    5.26   1
 -10  -5  -2   16.16    4.34   1
 -10  -5  -1   35.64    5.49   1
 -10  -5   0    3.84    4.59   1
 -10  -5   1   39.44    6.41   1
 -10  -5   2   31.02    6.35   1
 -10  -4 -18   69.89   10.37   1
 -10  -4 -18   64.64    9.65   1
 -10  -4 -17    5.11    5.38   1
 -10  -4 -17    9.06    7.34   1
 -10  -4 -17    8.82    7.96   1
 -10  -4 -16   -5.24    5.27   1
 -10  -4 -16    9.36    7.10   1
 -10  -4 -16    0.28    5.72   1
 -10  -4 -15    4.41    4.66   1
 -10  -4 -15  -16.48    7.47   1
 -10  -4 -15    8.70    7.08   1
 -10  -4 -15    8.35    5.20   1
 -10  -4 -14   38.69    6.84   1
 -10  -4 -14   36.48    5.56   1
 -10  -4 -14   32.38    5.69   1
 -10  -4 -13   19.89    7.49   1
 -10  -4 -13   25.70    5.37   1
 -10  -4 -13   25.60    6.88   1
 -10  -4 -13   31.36    5.60   1
 -10  -4 -12   21.16    6.16   1
 -10  -4 -12   26.21    7.68   1
 -10  -4 -12   32.04    4.98   1
 -10  -4 -12   35.52    5.48   1
 -10  -4 -11    1.80    5.33   1
 -10  -4 -11   13.47    5.21   1
 -10  -4 -11    1.51    6.25   1
 -10  -4 -10    0.62    5.62   1
 -10  -4 -10   14.82    6.85   1
 -10  -4 -10    3.50    4.90   1
 -10  -4  -9   -1.74    4.01   1
 -10  -4  -9    6.45    5.33   1
 -10  -4  -8   28.20    6.27   1
 -10  -4  -8   12.96    4.18   1
 -10  -4  -8   24.40    4.45   1
 -10  -4  -7   -2.22    5.42   1
 -10  -4  -7   -0.22    5.44   1
 -10  -4  -7    8.29    3.97   1
 -10  -4  -6  369.79   15.00   1
 -10  -4  -6  408.04   16.97   1
 -10  -4  -6  380.64   17.17   1
 -10  -4  -5    4.75    3.14   1
 -10  -4  -5   -6.40    5.16   1
 -10  -4  -4  387.30   15.74   1
 -10  -4  -4  395.21   17.10   1
 -10  -4  -3   69.22    4.99   1
 -10  -4  -3   80.82    6.83   1
 -10  -4  -1    6.66    3.97   1
 -10  -4   0    6.05    4.03   1
 -10  -3 -17    7.67    5.65   1
 -10  -3 -17   20.70    8.10   1
 -10  -3 -17    3.50    5.91   1
 -10  -3 -17    6.35    7.16   1
 -10  -3 -16   -5.62    5.78   1
 -10  -3 -16   -1.59    5.80   1
 -10  -3 -16   -7.45    7.15   1
 -10  -3 -16    6.76    5.46   1
 -10  -3 -15   -8.24    5.80   1
 -10  -3 -15    6.25    6.35   1
 -10  -3 -15   -3.28    6.73   1
 -10  -3 -15   -1.66    5.16   1
 -10  -3 -14   19.89    5.08   1
 -10  -3 -14   15.21    6.24   1
 -10  -3 -14   21.72    5.31   1
 -10  -3 -13   14.90    6.64   1
 -10  -3 -13   17.47    6.94   1
 -10  -3 -13   16.56    5.05   1
 -10  -3 -13   19.80    5.25   1
 -10  -3 -12  289.34   13.95   1
 -10  -3 -12  310.11   14.79   1
 -10  -3 -12  292.07   14.01   1
 -10  -3 -12  301.72   15.29   1
 -10  -3 -11   24.21    6.79   1
 -10  -3 -11   22.56    6.55   1
 -10  -3 -11   27.67    4.63   1
 -10  -3 -10   36.72    6.06   1
 -10  -3 -10   38.94    4.37   1
 -10  -3 -10   32.26    6.93   1
 -10  -3 -10   37.45    6.61   1
 -10  -3  -9   34.46    3.52   1
 -10  -3  -9   27.14    6.56   1
 -10  -3  -9   45.29    6.73   1
 -10  -3  -9   43.82    6.09   1
 -10  -3  -8   74.30    7.24   1
 -10  -3  -8   71.91    4.92   1
 -10  -3  -8   65.12    6.13   1
 -10  -3  -7   -3.13    4.99   1
 -10  -3  -7    0.62    5.55   1
 -10  -3  -6  112.36    8.27   1
 -10  -3  -5   48.58    6.13   1
 -10  -3  -5   51.55    7.18   1
 -10  -3  -4    2.22    5.66   1
 -10  -3  -4   -6.30    4.77   1
 -10  -3  -3   27.56    2.73   1
 -10  -3  -3   31.70    5.52   1
 -10  -3  -2  395.21   15.90   1
 -10  -2 -17    1.44    6.12   1
 -10  -2 -17    2.66    6.75   1
 -10  -2 -17   14.90    7.80   1
 -10  -2 -16   24.70    6.56   1
 -10  -2 -16   34.22    6.90   1
 -10  -2 -16   35.05    7.93   1
 -10  -2 -15   13.18    6.32   1
 -10  -2 -15    5.48    5.99   1
 -10  -2 -15   -1.02    5.39   1
 -10  -2 -15   -4.71    5.69   1
 -10  -2 -14   21.72    5.50   1
 -10  -2 -14   25.60    6.07   1
 -10  -2 -14   15.05    5.20   1
 -10  -2 -14   12.67    5.98   1
 -10  -2 -13    1.51    6.57   1
 -10  -2 -13   -2.89    6.15   1
 -10  -2 -13    0.79    4.66   1
 -10  -2 -13    3.72    5.25   1
 -10  -2 -12    0.18    6.39   1
 -10  -2 -12    9.86    4.65   1
 -10  -2 -11   35.88    6.83   1
 -10  -2 -11   23.81    4.20   1
 -10  -2 -11   22.18    6.31   1
 -10  -2 -11   31.70    5.97   1
 -10  -2 -10   22.85    5.45   1
 -10  -2 -10   24.40    3.95   1
 -10  -2 -10   33.87    5.35   1
 -10  -2 -10   35.05    6.04   1
 -10  -2  -9   -8.76    5.56   1
 -10  -2  -9   -1.39    2.71   1
 -10  -2  -9    3.39    5.56   1
 -10  -2  -9   -8.53    5.61   1
 -10  -2  -8   46.79    5.61   1
 -10  -2  -8   48.86    3.36   1
 -10  -2  -8   48.16    6.66   1
 -10  -2  -8   53.29    3.80   1
 -10  -2  -7   24.50    5.74   1
 -10  -2  -7   22.66    5.14   1
 -10  -2  -6  250.91   12.04   1
 -10  -2  -6  250.91   12.99   1
 -10  -2  -5   -2.72    3.53   1
 -10  -2  -5    2.46    6.15   1
 -10  -2  -4  210.25   10.44   1
 -10  -2  -4  201.64   11.64   1
 -10  -2  -3   40.20    5.45   1
 -10  -2  -2   37.21    5.49   1
 -10  -2  -1    5.43    4.24   1
 -10  -1 -17   -4.71    6.90   1
 -10  -1 -17    0.22    6.89   1
 -10  -1 -17   -4.16    7.59   1
 -10  -1 -16    1.44    7.03   1
 -10  -1 -16    9.99    6.07   1
 -10  -1 -16   -7.08    7.50   1
 -10  -1 -15   51.55    7.75   1
 -10  -1 -15   36.84    7.28   1
 -10  -1 -15   45.97    7.32   1
 -10  -1 -15   40.32    7.37   1
 -10  -1 -14    4.75    5.84   1
 -10  -1 -14   -5.38    5.61   1
 -10  -1 -14    2.79    5.58   1
 -10  -1 -14   12.04    5.90   1
 -10  -1 -13   -1.54    4.69   1
 -10  -1 -13   -4.04    4.78   1
 -10  -1 -13    6.45    6.30   1
 -10  -1 -13   -0.08    5.63   1
 -10  -1 -12   35.88    5.39   1
 -10  -1 -12   27.88    5.17   1
 -10  -1 -12   33.41    6.94   1
 -10  -1 -12   37.09    5.97   1
 -10  -1 -11   26.32    5.44   1
 -10  -1 -11   16.56    4.31   1
 -10  -1 -11   12.96    5.62   1
 -10  -1 -10   70.56    5.38   1
 -10  -1 -10   81.00    8.10   1
 -10  -1 -10   80.28    8.24   1
 -10  -1 -10   81.90    6.88   1
 -10  -1  -9   -2.79    4.78   1
 -10  -1  -9    0.85    5.92   1
 -10  -1  -9    3.42    4.66   1
 -10  -1  -8  170.04   10.43   1
 -10  -1  -8  163.07    8.94   1
 -10  -1  -8  171.35   10.47   1
 -10  -1  -7   58.22    7.02   1
 -10  -1  -6   35.64    6.81   1
 -10  -1  -6   36.24    6.38   1
 -10  -1  -5   22.75    4.87   1
 -10  -1  -5   36.00    5.04   1
 -10  -1  -4  128.14    8.15   1
 -10  -1  -4  122.10    8.40   1
 -10  -1  -3  240.87   11.17   1
 -10  -1  -3  231.95   11.88   1
 -10  -1  -2    2.76    4.42   1
 -10  -1  -2   -4.58    4.49   1
 -10  -1  -1   12.67    4.41   1
 -10  -1  -1   16.65    5.30   1
 -10  -1   0    4.04    3.66   1
 -10   0 -16   -1.82    7.64   1
 -10   0 -16  -10.76    6.56   1
 -10   0 -16   -1.59    6.78   1
 -10   0 -15    2.82    6.35   1
 -10   0 -15  -12.25    7.21   1
 -10   0 -15   12.82    6.37   1
 -10   0 -15   -1.49    6.51   1
 -10   0 -14   24.40    6.13   1
 -10   0 -14   21.53    6.03   1
 -10   0 -14   25.20    6.73   1
 -10   0 -14    8.82    6.77   1
 -10   0 -13   20.07    5.29   1
 -10   0 -13   16.16    5.31   1
 -10   0 -13    7.08    6.65   1
 -10   0 -12   12.67    5.98   1
 -10   0 -12   15.37    6.59   1
 -10   0 -12   21.90    5.05   1
 -10   0 -12   25.30    5.63   1
 -10   0 -11    9.24    5.41   1
 -10   0 -11    0.76    4.84   1
 -10   0 -11    3.35    4.65   1
 -10   0 -11    6.10    4.45   1
 -10   0 -10  114.49    9.63   1
 -10   0 -10  113.85    7.04   1
 -10   0 -10  122.10    9.28   1
 -10   0 -10  122.10    7.74   1
 -10   0  -9   22.56    3.52   1
 -10   0  -9   23.04    5.09   1
 -10   0  -9   32.60    6.97   1
 -10   0  -9   22.37    4.64   1
 -10   0  -8  425.60   16.92   1
 -10   0  -8  458.39   18.84   1
 -10   0  -8  445.21   18.15   1
 -10   0  -7   -1.02    4.02   1
 -10   0  -7   -4.37    6.48   1
 -10   0  -6  807.70   29.56   1
 -10   0  -6  830.59   30.55   1
 -10   0  -5   -8.41    5.28   1
 -10   0  -5   10.05    6.72   1
 -10   0  -4   12.32    6.67   1
 -10   0  -3   19.80    6.67   1
 -10   0  -3   15.60    4.82   1
 -10   0  -2   87.98    8.25   1
 -10   0  -2   99.60    6.79   1
 -10   0  -1  159.77    8.34   1
 -10   0  -1  134.10   10.19   1
 -10   0   0   95.84    6.27   1
 -10   0   0   98.01    9.31   1
 -10   0   1   33.18    4.15   1
 -10   1 -16    2.56    7.04   1
 -10   1 -16    0.62    7.11   1
 -10   1 -16   -3.35    7.61   1
 -10   1 -15    2.82    6.08   1
 -10   1 -15    8.70    6.19   1
 -10   1 -15   -2.59    5.80   1
 -10   1 -15    3.42    5.70   1
 -10   1 -14    5.06    6.66   1
 -10   1 -14    3.28    5.65   1
 -10   1 -14    7.73    6.00   1
 -10   1 -14    9.92    6.80   1
 -10   1 -13   22.85    5.74   1
 -10   1 -13   32.04    7.24   1
 -10   1 -13   17.81    5.57   1
 -10   1 -12    5.34    5.82   1
 -10   1 -12   -0.49    4.42   1
 -10   1 -12    2.34    4.77   1
 -10   1 -12    2.25    6.24   1
 -10   1 -11   17.39    5.00   1
 -10   1 -11   15.60    4.82   1
 -10   1 -11   14.90    5.40   1
 -10   1 -11   25.81    4.88   1
 -10   1 -10   99.00    8.95   1
 -10   1 -10   99.60    6.99   1
 -10   1 -10  106.09    7.21   1
 -10   1 -10   99.80    9.19   1
 -10   1  -9  101.20    8.85   1
 -10   1  -9  104.86    8.60   1
 -10   1  -9  101.00    6.43   1
 -10   1  -9   95.06    6.63   1
 -10   1  -8   68.23    6.94   1
 -10   1  -8   80.46    7.89   1
 -10   1  -8   81.18    8.29   1
 -10   1  -7   -6.20    6.67   1
 -10   1  -7   -0.88    5.73   1
 -10   1  -6  444.37   18.97   1
 -10   1  -6  476.11   20.07   1
 -10   1  -5  224.70   11.69   1
 -10   1  -5  227.41   12.67   1
 -10   1  -4  885.06   31.53   1
 -10   1  -4  892.22   32.86   1
 -10   1  -3  155.25    8.97   1
 -10   1  -3  147.14   10.67   1
 -10   1  -2   50.98    5.14   1
 -10   1  -2   50.41    7.38   1
 -10   1  -1   12.25    6.58   1
 -10   1  -1   16.48    4.06   1
 -10   1   0  205.64    9.46   1
 -10   1   0  215.80   12.63   1
 -10   1   1   41.47    7.21   1
 -10   1   1   41.60    4.26   1
 -10   2 -16    9.49    7.95   1
 -10   2 -16    5.66    6.90   1
 -10   2 -16   -7.51    9.32   1
 -10   2 -16    8.94    6.88   1
 -10   2 -15   29.27    7.68   1
 -10   2 -15   27.04    6.97   1
 -10   2 -15   45.70    9.06   1
 -10   2 -14    6.76    6.71   1
 -10   2 -14    9.61    7.44   1
 -10   2 -14    2.62    5.70   1
 -10   2 -14   -1.74    7.15   1
 -10   2 -13   19.36    6.42   1
 -10   2 -13   13.47    5.58   1
 -10   2 -13   14.90    6.72   1
 -10   2 -12   12.60    4.97   1
 -10   2 -12   12.53    5.03   1
 -10   2 -12   24.01    7.35   1
 -10   2 -11    2.96    4.30   1
 -10   2 -11    0.32    6.49   1
 -10   2 -11   12.46    6.35   1
 -10   2 -11   -4.88    5.39   1
 -10   2 -10   82.81    6.01   1
 -10   2 -10   80.28    8.42   1
 -10   2 -10   71.74    6.61   1
 -10   2 -10   90.25    9.12   1
 -10   2  -9    2.99    6.09   1
 -10   2  -9    4.67    3.37   1
 -10   2  -9    1.85    6.64   1
 -10   2  -8   51.41    6.45   1
 -10   2  -8   57.30    5.15   1
 -10   2  -8   58.22    7.32   1
 -10   2  -8   64.80    4.67   1
 -10   2  -7   -1.28    2.73   1
 -10   2  -7    4.75    6.37   1
 -10   2  -7   -4.84    5.28   1
 -10   2  -6   -2.76    6.34   1
 -10   2  -6   -4.33    5.37   1
 -10   2  -5   12.82    5.51   1
 -10   2  -5    6.71    4.77   1
 -10   2  -4   -1.77    5.35   1
 -10   2  -4   -2.72    4.92   1
 -10   2  -3   40.83    5.75   1
 -10   2  -3   35.40    5.71   1
 -10   2  -2  181.98   10.52   1
 -10   2  -2  189.34    9.36   1
 -10   2  -1    4.00    3.72   1
 -10   2  -1   13.32    6.57   1
 -10   2   0  112.57    9.55   1
 -10   2   0  113.21    6.60   1
 -10   2   1   41.22    4.24   1
 -10   2   1   48.58    7.39   1
 -10   2   2   22.94    2.97   1
 -10   2   2   31.02    5.46   1
 -10   3 -15   14.90    7.64   1
 -10   3 -15   11.97    8.30   1
 -10   3 -15    4.58    6.38   1
 -10   3 -15    4.41    7.77   1
 -10   3 -14   -3.20    6.66   1
 -10   3 -14    6.15    6.00   1
 -10   3 -14   -7.78    7.48   1
 -10   3 -14    0.50    5.32   1
 -10   3 -13   -5.06    6.84   1
 -10   3 -13   -4.97    7.05   1
 -10   3 -13   -2.69    7.25   1
 -10   3 -13    3.31    5.17   1
 -10   3 -12    2.92    6.87   1
 -10   3 -12   -2.25    4.59   1
 -10   3 -12   -3.65    6.80   1
 -10   3 -12   -1.42    6.05   1
 -10   3 -11   -5.57    4.11   1
 -10   3 -11    0.44    5.97   1
 -10   3 -11   -2.66    4.82   1
 -10   3 -11   -5.57    6.70   1
 -10   3 -10   40.70    4.85   1
 -10   3 -10   35.40    6.55   1
 -10   3 -10   52.71    8.13   1
 -10   3 -10   52.85    6.54   1
 -10   3  -9  126.11    8.98   1
 -10   3  -9  108.78    6.47   1
 -10   3  -9  117.07    8.66   1
 -10   3  -9  116.86    9.51   1
 -10   3  -8   -3.35    6.92   1
 -10   3  -8   -8.18    6.06   1
 -10   3  -8    6.45    2.95   1
 -10   3  -7    0.52    4.82   1
 -10   3  -7    2.04    6.64   1
 -10   3  -6   48.30    6.81   1
 -10   3  -6   56.85    7.99   1
 -10   3  -5  120.34    8.12   1
 -10   3  -5  106.92    8.48   1
 -10   3  -4   14.59    5.12   1
 -10   3  -3  165.38   10.80   1
 -10   3  -3  183.33    9.75   1
 -10   3  -2    9.00    4.86   1
 -10   3  -2    3.57    4.27   1
 -10   3  -1   23.62    6.61   1
 -10   3   0   -1.25    3.07   1
 -10   3   0   -3.92    6.38   1
 -10   3   1    5.02    3.40   1
 -10   3   2    2.76    2.46   1
 -10   3   2    1.99    4.23   1
 -10   4 -14   32.49    8.44   1
 -10   4 -14   28.94    7.10   1
 -10   4 -14   14.98    8.36   1
 -10   4 -13    9.30    7.93   1
 -10   4 -13    4.45    7.72   1
 -10   4 -13   -1.51    7.50   1
 -10   4 -13    3.57    4.88   1
 -10   4 -12    7.24    6.94   1
 -10   4 -12    2.34    4.41   1
 -10   4 -12    3.31    7.03   1
 -10   4 -12   -3.96    6.93   1
 -10   4 -11    9.12    7.19   1
 -10   4 -11    0.85    4.54   1
 -10   4 -11    0.21    4.06   1
 -10   4 -10  100.20    8.21   1
 -10   4 -10   94.28    8.74   1
 -10   4 -10   89.68    6.44   1
 -10   4  -9   15.60    6.48   1
 -10   4  -9    9.61    7.19   1
 -10   4  -9   10.37    3.35   1
 -10   4  -9    4.75    6.10   1
 -10   4  -8   27.77    7.27   1
 -10   4  -8   16.81    2.95   1
 -10   4  -8   26.83    5.80   1
 -10   4  -7   50.13    4.67   1
 -10   4  -7   65.77    7.14   1
 -10   4  -7   55.20    7.73   1
 -10   4  -6   14.29    5.90   1
 -10   4  -6   -5.95    7.12   1
 -10   4  -5    2.25    6.69   1
 -10   4  -5    6.20    5.38   1
 -10   4  -4    9.49    4.99   1
 -10   4  -4   10.56    5.07   1
 -10   4  -3    6.10    4.59   1
 -10   4  -3   11.97    4.98   1
 -10   4  -2   81.72    7.05   1
 -10   4  -2   66.75    6.21   1
 -10   4  -1  197.96    9.85   1
 -10   4  -1  201.92   11.94   1
 -10   4   0   91.01    8.97   1
 -10   4   0   91.97    6.33   1
 -10   4   1   44.36    7.19   1
 -10   4   1   44.62    4.41   1
 -10   4   2    1.85    2.39   1
 -10   4   2   -2.99    4.46   1
 -10   4   3   16.56    2.20   1
 -10   4   3   19.54    6.36   1
 -10   5 -14   23.91    8.70   1
 -10   5 -13    6.92    5.37   1
 -10   5 -13   -2.10    7.69   1
 -10   5 -13   -6.35    7.86   1
 -10   5 -13    4.28    7.78   1
 -10   5 -12   13.76    5.05   1
 -10   5 -12   22.18    8.01   1
 -10   5 -12   12.39    5.56   1
 -10   5 -12   17.47    7.69   1
 -10   5 -11    7.08    4.31   1
 -10   5 -11   17.39    6.92   1
 -10   5 -10    7.13    3.63   1
 -10   5 -10   -0.50    6.67   1
 -10   5 -10   -4.75    7.59   1
 -10   5 -10   15.37    7.92   1
 -10   5  -9    5.86    6.44   1
 -10   5  -9    8.82    7.72   1
 -10   5  -9    6.92    6.63   1
 -10   5  -9    6.50    3.21   1
 -10   5  -8   10.89    6.01   1
 -10   5  -8   13.54    2.94   1
 -10   5  -8   21.62    5.21   1
 -10   5  -8   23.04    7.58   1
 -10   5  -7   59.91    8.51   1
 -10   5  -7   60.84    6.08   1
 -10   5  -7   53.73    7.18   1
 -10   5  -6   15.76    6.11   1
 -10   5  -6   21.16    6.99   1
 -10   5  -5    7.56    5.50   1
 -10   5  -5    3.61    6.92   1
 -10   5  -4    9.00    5.34   1
 -10   5  -4   14.21    6.94   1
 -10   5  -3   34.46    5.87   1
 -10   5  -3   43.96    7.96   1
 -10   5  -2   -1.17    4.28   1
 -10   5  -1   24.90    7.09   1
 -10   5  -1   15.44    4.24   1
 -10   5   0   81.00    5.94   1
 -10   5   0   94.28    8.74   1
 -10   5   1   23.33    3.96   1
 -10   5   1   25.81    6.91   1
 -10   5   2   -0.16    5.96   1
 -10   5   2    0.18    2.81   1
 -10   5   3   12.11    6.12   1
 -10   5   3    1.12    1.95   1
 -10   5   4    0.96    4.55   1
 -10   6 -13    8.24    8.38   1
 -10   6 -13   -0.81    5.40   1
 -10   6 -13    2.82    7.80   1
 -10   6 -12   16.24    8.79   1
 -10   6 -12    4.58    7.70   1
 -10   6 -12   11.22    5.49   1
 -10   6 -12    7.73    6.34   1
 -10   6 -11    2.13    6.10   1
 -10   6 -11    8.82    7.25   1
 -10   6 -11    4.12    7.92   1
 -10   6 -11    3.10    4.22   1
 -10   6 -10   10.11    7.70   1
 -10   6 -10   12.18    4.05   1
 -10   6 -10    4.71    7.99   1
 -10   6 -10    4.00    7.04   1
 -10   6  -9  -11.02    8.17   1
 -10   6  -9    3.39    7.14   1
 -10   6  -9   -1.85    2.96   1
 -10   6  -8   22.18    6.03   1
 -10   6  -8    8.29    6.62   1
 -10   6  -8   18.06    2.97   1
 -10   6  -8   35.40    8.33   1
 -10   6  -7    4.08    7.31   1
 -10   6  -7   -8.01    6.06   1
 -10   6  -6   15.37    4.63   1
 -10   6  -6   15.52    6.86   1
 -10   6  -5   10.05    6.97   1
 -10   6  -5    4.45    5.74   1
 -10   6  -4   16.08    5.77   1
 -10   6  -3   51.84    7.92   1
 -10   6  -3   48.58    6.55   1
 -10   6  -2   83.91    6.78   1
 -10   6  -2   76.39    8.91   1
 -10   6  -1    4.62    4.21   1
 -10   6  -1    2.22    6.44   1
 -10   6   0   79.39    6.06   1
 -10   6   0   84.27    8.81   1
 -10   6   1   -0.45    2.95   1
 -10   6   1    2.59    5.67   1
 -10   6   2   17.89    6.60   1
 -10   6   2   14.98    3.02   1
 -10   6   3   21.90    6.55   1
 -10   6   3   27.56    2.73   1
 -10   6   4  135.26   10.00   1
 -10   6   5    5.48    6.60   1
 -10   7 -12   55.95    8.38   1
 -10   7 -12   73.27    8.56   1
 -10   7 -11    2.86    8.55   1
 -10   7 -11   17.56    7.71   1
 -10   7 -11   12.32    4.91   1
 -10   7 -11   29.92    9.19   1
 -10   7 -10    0.25    7.00   1
 -10   7 -10   -3.13    4.11   1
 -10   7 -10  -14.59    7.72   1
 -10   7 -10   -1.32    5.36   1
 -10   7  -9   48.44    9.47   1
 -10   7  -9   52.13    8.52   1
 -10   7  -9   60.68    7.95   1
 -10   7  -9   48.44    5.01   1
 -10   7  -8   35.64    7.16   1
 -10   7  -8   36.60    7.74   1
 -10   7  -8   13.84    8.11   1
 -10   7  -8   26.63    3.41   1
 -10   7  -7   49.84    6.35   1
 -10   7  -7   44.09    3.32   1
 -10   7  -7   64.00    8.16   1
 -10   7  -7   58.68    9.04   1
 -10   7  -6    3.61    7.33   1
 -10   7  -6   -3.10    5.95   1
 -10   7  -5   24.21    7.28   1
 -10   7  -5   27.67    6.10   1
 -10   7  -4    3.92    5.46   1
 -10   7  -4    5.29    6.99   1
 -10   7  -3   80.82    7.55   1
 -10   7  -3   76.91    8.77   1
 -10   7  -2   -8.29    6.74   1
 -10   7  -2    1.66    4.62   1
 -10   7  -1  106.50    9.29   1
 -10   7  -1   78.68    6.74   1
 -10   7   0   73.79    6.18   1
 -10   7   0   79.74    8.93   1
 -10   7   1   25.81    7.01   1
 -10   7   2  105.06    6.15   1
 -10   7   2  122.32    9.51   1
 -10   7   3    2.40    2.60   1
 -10   7   3    2.76    5.81   1
 -10   7   4   13.54    6.62   1
 -10   7   5   -2.25    6.18   1
 -10   8 -11    7.29    7.88   1
 -10   8 -10   21.16    7.91   1
 -10   8 -10    4.08    8.61   1
 -10   8  -9    1.90    3.59   1
 -10   8  -9   -1.51    7.75   1
 -10   8  -9   -2.89    7.17   1
 -10   8  -8   36.84    7.28   1
 -10   8  -8   25.91    3.56   1
 -10   8  -8   39.06    7.75   1
 -10   8  -8   36.84    7.65   1
 -10   8  -7   12.46    6.42   1
 -10   8  -7   13.32    6.42   1
 -10   8  -7    7.95    7.78   1
 -10   8  -7    7.02    2.44   1
 -10   8  -6   15.44    6.60   1
 -10   8  -5   32.38    6.94   1
 -10   8  -4    2.92    4.10   1
 -10   8  -4    5.11    7.14   1
 -10   8  -3   10.37    7.15   1
 -10   8  -3   -2.76    5.44   1
 -10   8  -2   10.96    5.30   1
 -10   8  -2    8.24    6.37   1
 -10   8  -1   58.52    8.57   1
 -10   8  -1   67.73    6.58   1
 -10   8   0   -6.66    6.81   1
 -10   8   1    9.55    4.94   1
 -10   8   1    5.34    3.83   1
 -10   8   2   -0.03    6.20   1
 -10   8   2    3.31    3.79   1
 -10   8   3   40.83    3.96   1
 -10   8   3   47.47    7.44   1
 -10   8   4   28.84    2.68   1
 -10   8   4   36.00    7.08   1
 -10   8   6   -2.92    6.16   1
 -10   9 -10   11.29    7.73   1
 -10   9  -9   11.83    8.74   1
 -10   9  -8    0.38    6.53   1
 -10   9  -8  -13.10    8.47   1
 -10   9  -7   -4.28    6.75   1
 -10   9  -7    0.52    7.65   1
 -10   9  -6   90.25   10.83   1
 -10   9  -5   60.68    9.66   1
 -10   9  -4    8.29    7.83   1
 -10   9  -3   -0.62    5.74   1
 -10   9  -3    1.25    7.15   1
 -10   9  -2    5.86    4.74   1
 -10   9  -2    2.72    7.00   1
 -10   9  -1   17.22    7.14   1
 -10   9  -1   18.92    5.13   1
 -10   9   0   18.23    4.87   1
 -10   9   0   14.75    7.07   1
 -10   9   1   15.60    7.19   1
 -10   9   1   26.83    4.97   1
 -10   9   3    3.61    3.12   1
 -10   9   3   -0.44    6.44   1
 -10   9   4   15.29    6.73   1
 -10   9   4   13.03    2.74   1
 -10   9   5    3.88    6.54   1
 -10  10  -8   -3.92    6.34   1
 -10  10  -7   30.25    9.46   1
 -10  10  -6  -13.69    8.36   1
 -10  10  -5    9.00    8.04   1
 -10  10  -4   61.78    7.86   1
 -10  10  -3  -10.89    7.59   1
 -10  10  -2   27.25    7.73   1
 -10  10  -1    5.52    5.50   1
 -10  10  -1   16.97    7.83   1
 -10  10   0    2.62    7.23   1
 -10  10   0   12.53    5.10   1
 -10  10   1   30.25    5.28   1
 -10  10   1   44.22    8.25   1
 -10  10   2   42.25    5.33   1
 -10  10   2   30.91    7.90   1
 -10  10   3    8.24    4.02   1
 -10  10   4    3.10    6.79   1
 -10  10   5    2.69    6.07   1
 -10  10   7    8.07    6.42   1
 -10  11  -6    4.00    8.76   1
 -10  11  -5   -5.71    8.70   1
 -10  11  -4    6.15    7.74   1
 -10  11  -3   -0.56    8.02   1
 -10  11  -2   93.12   10.42   1
 -10  11  -1   23.23    8.19   1
 -10  11   0    7.40    5.00   1
 -10  11   0   -9.61    7.50   1
 -10  11   1   -3.31    7.64   1
 -10  11   1    8.18    5.15   1
 -10  11   2    6.35    7.21   1
 -10  11   2    1.32    4.62   1
 -10  11   3   61.00    8.75   1
 -10  11   3   42.77    5.49   1
 -10  11   4    0.79    6.71   1
 -10  12  -5   23.23    8.77   1
 -10  12  -4   22.94    6.99   1
 -10  12  -3   -2.25    7.95   1
 -10  12  -2   -0.24    8.15   1
 -10  12  -1    5.29    7.31   1
 -10  12   1   55.35    9.23   1
 -10  12   2   14.90    5.56   1
 -10  12   2    5.15    7.31   1
 -10  12   3  -10.56    7.67   1
 -10  12   4   -6.50    6.83   1
 -10  12   5   38.44    8.18   1
 -10  13  -2   21.90    8.61   1
 -10  13  -1    9.42    8.90   1
 -10  13   0   16.16    8.52   1
 -10  13   1    5.90    7.24   1
 -10  13   2   25.91    8.14   1
  -9 -14 -12   27.56   10.92   1
  -9 -14 -11   -1.44   11.06   1
  -9 -14  -9   12.18   11.17   1
  -9 -14  -8   34.22   11.11   1
  -9 -14  -7    6.97    9.66   1
  -9 -14  -6   -4.04    7.96   1
  -9 -13 -15   11.29    9.54   1
  -9 -13 -14   27.67    9.36   1
  -9 -13 -13    0.22    9.65   1
  -9 -13 -12    4.41    9.87   1
  -9 -13 -11   77.97   12.01   1
  -9 -13 -10   -3.13   10.34   1
  -9 -13  -9    8.07   10.51   1
  -9 -13  -8   88.36   12.22   1
  -9 -13  -7    1.32    9.48   1
  -9 -13  -6   -5.24    8.98   1
  -9 -13  -5    0.12    9.14   1
  -9 -13  -4   17.06    8.76   1
  -9 -13  -3   52.85    9.01   1
  -9 -12 -16    5.02    9.95   1
  -9 -12 -16    2.46    5.40   1
  -9 -12 -15   13.25    9.54   1
  -9 -12 -15    9.99    7.52   1
  -9 -12 -15    4.97    9.81   1
  -9 -12 -14   11.76    7.61   1
  -9 -12 -14   17.22    7.30   1
  -9 -12 -13    1.85    8.73   1
  -9 -12 -13    8.07    4.94   1
  -9 -12 -12   92.74   10.98   1
  -9 -12 -11    2.46    8.51   1
  -9 -12 -10   34.11   10.75   1
  -9 -12  -9   26.32   10.77   1
  -9 -12  -8  122.77   13.07   1
  -9 -12  -7   13.99    9.05   1
  -9 -12  -6  106.92   11.79   1
  -9 -12  -5    3.80    8.35   1
  -9 -12  -4   -1.74    8.24   1
  -9 -12  -1   79.21    9.97   1
  -9 -11 -17    3.28   10.32   1
  -9 -11 -17   -8.82    7.84   1
  -9 -11 -16    5.76    9.84   1
  -9 -11 -15   -6.10    6.97   1
  -9 -11 -15   -0.18    7.59   1
  -9 -11 -14    5.38    7.70   1
  -9 -11 -14    9.73    9.61   1
  -9 -11 -14    7.24    6.24   1
  -9 -11 -13   45.02    7.65   1
  -9 -11 -13   62.25    9.15   1
  -9 -11 -12   -4.28    6.21   1
  -9 -11 -12   -3.10    7.71   1
  -9 -11 -11   18.75    8.83   1
  -9 -11 -11   29.70    7.41   1
  -9 -11 -10   56.25   10.20   1
  -9 -11  -9   -3.42    9.95   1
  -9 -11  -8    6.55    9.11   1
  -9 -11  -7    4.04    8.96   1
  -9 -11  -6  145.93   12.56   1
  -9 -11  -5    0.59    7.99   1
  -9 -11  -4    7.34    7.91   1
  -9 -11  -3    9.61    7.69   1
  -9 -11  -2   -3.57    7.64   1
  -9 -11   0   -5.71    8.13   1
  -9 -10 -17    7.73    7.39   1
  -9 -10 -17    2.69    6.89   1
  -9 -10 -16    9.55    7.97   1
  -9 -10 -16   16.40    7.37   1
  -9 -10 -15   22.75    7.35   1
  -9 -10 -15   24.60    9.72   1
  -9 -10 -14   11.29    5.71   1
  -9 -10 -14   -7.73    9.23   1
  -9 -10 -13    9.18    6.91   1
  -9 -10 -13    4.45    7.89   1
  -9 -10 -12   -9.06    6.62   1
  -9 -10 -12   -4.97    8.34   1
  -9 -10 -11   15.13    8.56   1
  -9 -10 -11   -1.85    6.34   1
  -9 -10 -10   11.70    8.28   1
  -9 -10  -9    2.53    8.11   1
  -9 -10  -9    2.92    4.62   1
  -9 -10  -8   26.94    9.55   1
  -9 -10  -7   42.77    9.94   1
  -9 -10  -6   91.01   10.68   1
  -9 -10  -5    4.93    7.33   1
  -9 -10  -4  105.88   10.29   1
  -9 -10  -3    6.10    6.67   1
  -9 -10  -2    7.34    7.43   1
  -9 -10  -1   10.63    7.24   1
  -9 -10   0   53.29    9.20   1
  -9 -10   1   52.85   10.18   1
  -9  -9 -18   62.73   11.09   1
  -9  -9 -18   43.16    8.41   1
  -9  -9 -17   22.47    7.68   1
  -9  -9 -16   27.56    9.03   1
  -9  -9 -15    0.26    8.71   1
  -9  -9 -15    3.53    5.79   1
  -9  -9 -14   15.21    6.71   1
  -9  -9 -14    7.24    6.46   1
  -9  -9 -13    5.81    6.51   1
  -9  -9 -13  -10.05    8.75   1
  -9  -9 -12   96.24    9.03   1
  -9  -9 -12   82.45    9.44   1
  -9  -9 -12   80.46   10.41   1
  -9  -9 -11   26.32    6.87   1
  -9  -9 -10   50.98    7.57   1
  -9  -9 -10   53.88    8.81   1
  -9  -9  -9    7.51    8.06   1
  -9  -9  -9   12.04    6.38   1
  -9  -9  -8    5.57    8.87   1
  -9  -9  -8   14.29    5.90   1
  -9  -9  -7   82.45   10.35   1
  -9  -9  -6  144.48   10.82   1
  -9  -9  -5   -0.36    6.89   1
  -9  -9  -4  130.19   10.50   1
  -9  -9  -3   13.54    6.92   1
  -9  -9  -1    1.49    6.98   1
  -9  -9   0   -3.72    7.37   1
  -9  -9   1   34.11    8.64   1
  -9  -9   2  246.80   15.40   1
  -9  -8 -18   16.40    9.72   1
  -9  -8 -18   30.58    7.08   1
  -9  -8 -17   34.93    7.92   1
  -9  -8 -16   33.18    7.72   1
  -9  -8 -15   66.59    8.32   1
  -9  -8 -15   53.73    9.82   1
  -9  -8 -14    0.88    6.03   1
  -9  -8 -14  -10.89    8.18   1
  -9  -8 -13    8.82    8.79   1
  -9  -8 -13    0.85    5.13   1
  -9  -8 -12   12.60    8.80   1
  -9  -8 -12    7.84    5.26   1
  -9  -8 -11   53.44    9.50   1
  -9  -8 -11   45.29    6.60   1
  -9  -8 -11   54.46    8.71   1
  -9  -8 -10  229.52   12.12   1
  -9  -8 -10  242.11   13.07   1
  -9  -8  -9   -4.16    6.98   1
  -9  -8  -9    4.80    6.00   1
  -9  -8  -8   64.96    9.19   1
  -9  -8  -8   49.00    7.42   1
  -9  -8  -7    9.67    5.97   1
  -9  -8  -6    7.24    7.05   1
  -9  -8  -5    2.10    6.55   1
  -9  -8  -4   -9.30    5.98   1
  -9  -8  -3   95.06    8.77   1
  -9  -8  -2   26.32    6.36   1
  -9  -8  -1    9.49    6.47   1
  -9  -8   0   25.40    6.75   1
  -9  -8   1    6.81    6.94   1
  -9  -8   2   -7.84    7.84   1
  -9  -8   3    0.45    8.84   1
  -9  -7 -18    1.37    8.00   1
  -9  -7 -18    0.21    5.11   1
  -9  -7 -17   43.03    7.22   1
  -9  -7 -17   34.46    9.04   1
  -9  -7 -16   57.91    9.59   1
  -9  -7 -16   42.77    7.98   1
  -9  -7 -16   48.30    4.86   1
  -9  -7 -15    0.18    6.19   1
  -9  -7 -15   -1.90    3.89   1
  -9  -7 -15    0.83    7.35   1
  -9  -7 -14   12.89    5.53   1
  -9  -7 -14   17.14    4.14   1
  -9  -7 -13   56.85    5.28   1
  -9  -7 -13   70.73    8.91   1
  -9  -7 -13   61.31    7.83   1
  -9  -7 -12    9.86    4.14   1
  -9  -7 -12   12.89    6.10   1
  -9  -7 -12    7.67    7.81   1
  -9  -7 -11   52.85    8.72   1
  -9  -7 -11   58.06    7.62   1
  -9  -7 -10  185.78   11.45   1
  -9  -7 -10  183.06   12.45   1
  -9  -7 -10  186.32   11.47   1
  -9  -7  -9   27.25    7.20   1
  -9  -7  -9   17.81    6.41   1
  -9  -7  -8    9.61    6.88   1
  -9  -7  -8    9.99    6.26   1
  -9  -7  -7   52.13    6.21   1
  -9  -7  -7   52.85    8.43   1
  -9  -7  -6   29.27    6.38   1
  -9  -7  -6   34.34    7.27   1
  -9  -7  -5    6.45    6.15   1
  -9  -7  -5    2.37    5.36   1
  -9  -7  -4   39.56    6.42   1
  -9  -7  -3   13.99    5.98   1
  -9  -7  -2    6.05    5.76   1
  -9  -7  -1   54.76    7.40   1
  -9  -7   0   73.79    7.56   1
  -9  -7   1   18.06    6.46   1
  -9  -7   2   38.32    7.43   1
  -9  -7   3   -3.39    6.99   1
  -9  -6 -18   78.32   10.80   1
  -9  -6 -18   70.39    7.72   1
  -9  -6 -17   -6.25    5.20   1
  -9  -6 -17   -2.92    7.87   1
  -9  -6 -17    1.85    5.63   1
  -9  -6 -16   79.03    6.05   1
  -9  -6 -16   69.39    8.33   1
  -9  -6 -16   68.23    8.59   1
  -9  -6 -16   66.91    8.51   1
  -9  -6 -15   -7.24    3.82   1
  -9  -6 -15    7.29    6.48   1
  -9  -6 -15    1.96    6.24   1
  -9  -6 -14   58.83    5.22   1
  -9  -6 -14   60.53    9.02   1
  -9  -6 -14   53.58    7.91   1
  -9  -6 -13    7.84    3.92   1
  -9  -6 -13   -4.71    7.07   1
  -9  -6 -13   -0.83    6.48   1
  -9  -6 -12   41.22    4.88   1
  -9  -6 -12   40.58    5.61   1
  -9  -6 -12   30.80    8.44   1
  -9  -6 -11   43.43    5.14   1
  -9  -6 -11   38.44    8.31   1
  -9  -6 -11   35.40    5.47   1
  -9  -6 -10    7.62    4.25   1
  -9  -6 -10    0.64    4.03   1
  -9  -6 -10    1.23    7.75   1
  -9  -6  -9   11.42    6.02   1
  -9  -6  -9    4.16    4.20   1
  -9  -6  -8  190.44   10.76   1
  -9  -6  -8  193.49   11.13   1
  -9  -6  -7  -14.14    5.87   1
  -9  -6  -7    0.56    6.69   1
  -9  -6  -6  347.08   15.28   1
  -9  -6  -6  325.44   15.51   1
  -9  -6  -5   -3.96    5.57   1
  -9  -6  -5   -8.70    5.43   1
  -9  -6  -4   -3.57    5.48   1
  -9  -6  -4    2.04    5.23   1
  -9  -6  -3    2.31    5.26   1
  -9  -6  -2   18.66    5.53   1
  -9  -6  -1   12.39    5.49   1
  -9  -6   0   -3.13    5.13   1
  -9  -6   1   -6.40    5.77   1
  -9  -6   2    3.31    6.15   1
  -9  -6   3   48.02    8.18   1
  -9  -6   4   -4.12    6.90   1
  -9  -5 -18    2.25    7.92   1
  -9  -5 -18   -9.49    6.22   1
  -9  -5 -17   49.98    5.94   1
  -9  -5 -17   48.16    7.22   1
  -9  -5 -17   58.83    9.51   1
  -9  -5 -17   48.44    7.93   1
  -9  -5 -16   86.49    8.00   1
  -9  -5 -16   84.82    8.66   1
  -9  -5 -16   87.80    6.75   1
  -9  -5 -16  100.60   10.23   1
  -9  -5 -15    5.76    5.90   1
  -9  -5 -15    4.04    7.12   1
  -9  -5 -15   12.39    6.20   1
  -9  -5 -14  142.09   10.97   1
  -9  -5 -14  145.44    8.44   1
  -9  -5 -14  170.56   11.49   1
  -9  -5 -13  105.47    9.65   1
  -9  -5 -13   94.09    7.95   1
  -9  -5 -13  107.95    7.07   1
  -9  -5 -12  215.80   12.05   1
  -9  -5 -12  195.72   12.31   1
  -9  -5 -12  184.96   10.06   1
  -9  -5 -11   24.70    4.77   1
  -9  -5 -11   23.81    7.52   1
  -9  -5 -11   24.40    6.32   1
  -9  -5  -9   17.64    4.87   1
  -9  -5  -9   11.76    5.69   1
  -9  -5  -9   15.05    5.82   1
  -9  -5  -8   33.76    5.81   1
  -9  -5  -8   26.21    5.12   1
  -9  -5  -8   29.70    4.90   1
  -9  -5  -7    6.71    5.34   1
  -9  -5  -7    4.16    5.26   1
  -9  -5  -6   16.97    5.36   1
  -9  -5  -6   13.25    5.31   1
  -9  -5  -5   44.62    6.41   1
  -9  -5  -5   60.06    5.74   1
  -9  -5  -4  659.98   25.18   1
  -9  -5  -4  670.81   25.38   1
  -9  -5  -3   82.63    7.09   1
  -9  -5  -3   91.78    6.51   1
  -9  -5  -2   73.62    6.52   1
  -9  -5  -1    7.24    4.73   1
  -9  -5   0    2.62    4.54   1
  -9  -5   1   51.27    6.30   1
  -9  -5   3   55.35    7.59   1
  -9  -4 -18   72.76   11.09   1
  -9  -4 -18   78.85    9.24   1
  -9  -4 -17   -1.10    6.43   1
  -9  -4 -17   10.11    5.02   1
  -9  -4 -17   -6.30    5.87   1
  -9  -4 -16   45.83    7.72   1
  -9  -4 -16   55.35    8.04   1
  -9  -4 -16   50.27    6.38   1
  -9  -4 -16   66.59    8.98   1
  -9  -4 -15   10.11    5.47   1
  -9  -4 -15    7.56    7.04   1
  -9  -4 -15   13.03    4.98   1
  -9  -4 -15   18.92    4.96   1
  -9  -4 -14  128.37    9.74   1
  -9  -4 -14  166.67   11.10   1
  -9  -4 -14  164.35   11.28   1
  -9  -4 -14  146.41    8.95   1
  -9  -4 -13    3.53    4.36   1
  -9  -4 -13   -6.15    4.96   1
  -9  -4 -13   -6.30    6.28   1
  -9  -4 -13  -12.89    7.11   1
  -9  -4 -12   82.45    6.90   1
  -9  -4 -12   79.74    8.57   1
  -9  -4 -12  105.27    9.03   1
  -9  -4 -11   -4.88    5.66   1
  -9  -4 -11   -6.00    6.86   1
  -9  -4 -11    0.72    4.62   1
  -9  -4 -10  347.45   16.03   1
  -9  -4 -10  364.05   16.41   1
  -9  -4 -10  356.83   15.11   1
  -9  -4  -9  103.84    8.36   1
  -9  -4  -9   91.01    7.06   1
  -9  -4  -9  107.54    8.09   1
  -9  -4  -8  324.72   14.06   1
  -9  -4  -8  335.62   15.02   1
  -9  -4  -8  344.47   15.59   1
  -9  -4  -8  337.09   14.69   1
  -9  -4  -7   45.83    5.69   1
  -9  -4  -7   44.62    5.88   1
  -9  -4  -7   48.30    6.25   1
  -9  -4  -6   -5.15    4.99   1
  -9  -4  -6   -2.28    4.95   1
  -9  -4  -6    2.19    4.74   1
  -9  -4  -5   43.03    4.46   1
  -9  -4  -5   51.41    6.02   1
  -9  -4  -5   48.02    6.38   1
  -9  -4  -4  126.79    8.11   1
  -9  -4  -4  128.60    6.80   1
  -9  -4  -3   45.56    4.86   1
  -9  -4  -2  268.30   11.79   1
  -9  -4  -2  274.56   12.26   1
  -9  -4  -1    0.85    3.92   1
  -9  -4   0   75.17    6.24   1
  -9  -4   1  253.45   12.42   1
  -9  -4   2   37.33    5.99   1
  -9  -3 -18   -1.93    7.48   1
  -9  -3 -18   -3.57    5.75   1
  -9  -3 -18  -10.76    8.59   1
  -9  -3 -17    7.62    5.85   1
  -9  -3 -17   -3.92    6.34   1
  -9  -3 -17   -0.04    5.06   1
  -9  -3 -17  -10.24    6.14   1
  -9  -3 -16   29.81    8.19   1
  -9  -3 -16   28.41    6.61   1
  -9  -3 -16   25.70    5.68   1
  -9  -3 -15   22.94    7.18   1
  -9  -3 -15   19.18    5.26   1
  -9  -3 -15   11.70    5.88   1
  -9  -3 -14    6.97    5.28   1
  -9  -3 -14    4.97    4.82   1
  -9  -3 -14   12.25    5.04   1
  -9  -3 -14   18.32    6.76   1
  -9  -3 -13   73.10    8.21   1
  -9  -3 -13   73.62    8.24   1
  -9  -3 -13   72.08    7.13   1
  -9  -3 -13   67.24    6.72   1
  -9  -3 -12  525.78   20.64   1
  -9  -3 -12  507.15   21.17   1
  -9  -3 -12  530.38   21.65   1
  -9  -3 -12  516.20   21.81   1
  -9  -3 -11  114.92    8.36   1
  -9  -3 -11  137.83    9.63   1
  -9  -3 -11  137.83    9.39   1
  -9  -3 -11  120.12    7.89   1
  -9  -3 -10   15.37    5.64   1
  -9  -3 -10   17.89    4.06   1
  -9  -3 -10   14.52    6.55   1
  -9  -3 -10   17.47    4.93   1
  -9  -3  -9   -3.50    4.75   1
  -9  -3  -9  -10.82    6.32   1
  -9  -3  -9    0.07    4.83   1
  -9  -3  -8    8.47    5.01   1
  -9  -3  -8   12.18    6.21   1
  -9  -3  -8   11.70    5.40   1
  -9  -3  -7   54.61    4.43   1
  -9  -3  -7   50.84    6.27   1
  -9  -3  -7   52.85    6.25   1
  -9  -3  -6  354.95   14.70   1
  -9  -3  -6  395.61   16.31   1
  -9  -3  -6  385.34   16.10   1
  -9  -3  -5   34.81    6.14   1
  -9  -3  -5   35.52    3.46   1
  -9  -3  -5   34.69    5.89   1
  -9  -3  -4   20.07    2.78   1
  -9  -3  -4   24.80    6.08   1
  -9  -3  -4   26.01    4.79   1
  -9  -3  -3    2.16    2.29   1
  -9  -3  -3    2.59    4.28   1
  -9  -3  -2    8.18    3.03   1
  -9  -3  -2   12.04    4.58   1
  -9  -3  -1  133.86    7.17   1
  -9  -3  -1  137.12    7.96   1
  -9  -3   0  506.25   20.70   1
  -9  -2 -18   24.80    8.17   1
  -9  -2 -18   27.67    9.36   1
  -9  -2 -18   27.25    6.99   1
  -9  -2 -17    8.41    7.42   1
  -9  -2 -17    3.10    6.93   1
  -9  -2 -17   15.37    7.29   1
  -9  -2 -17    3.88    5.95   1
  -9  -2 -16    9.36    7.16   1
  -9  -2 -16   17.14    5.88   1
  -9  -2 -16    4.88    6.45   1
  -9  -2 -15   -1.12    4.88   1
  -9  -2 -15    6.55    5.17   1
  -9  -2 -15   11.90    6.00   1
  -9  -2 -15    7.18    6.43   1
  -9  -2 -14    2.50    4.99   1
  -9  -2 -14    2.31    5.47   1
  -9  -2 -14    7.45    6.06   1
  -9  -2 -14    1.06    4.08   1
  -9  -2 -13    7.08    5.43   1
  -9  -2 -13    4.33    5.74   1
  -9  -2 -13   -3.46    4.69   1
  -9  -2 -12  111.72    8.67   1
  -9  -2 -12  117.94    7.82   1
  -9  -2 -12  117.51    9.11   1
  -9  -2 -12  112.36    7.84   1
  -9  -2 -11   -2.28    5.59   1
  -9  -2 -11    6.86    4.09   1
  -9  -2 -11    3.84    5.29   1
  -9  -2 -11    0.72    5.05   1
  -9  -2 -10   95.45    7.43   1
  -9  -2 -10   93.32    6.18   1
  -9  -2 -10   84.46    8.09   1
  -9  -2 -10   89.49    7.57   1
  -9  -2  -9  146.89    9.45   1
  -9  -2  -9  146.17    8.95   1
  -9  -2  -9  150.31    8.83   1
  -9  -2  -9  144.24    7.45   1
  -9  -2  -8   42.12    5.71   1
  -9  -2  -8   36.24    3.49   1
  -9  -2  -8   24.21    5.41   1
  -9  -2  -8   30.36    5.84   1
  -9  -2  -7   30.69    5.21   1
  -9  -2  -7   29.48    3.37   1
  -9  -2  -7   31.81    2.82   1
  -9  -2  -7   38.44    5.33   1
  -9  -2  -7   33.87    5.59   1
  -9  -2  -6   -4.12    4.95   1
  -9  -2  -6    4.71    4.82   1
  -9  -2  -5   86.12    6.87   1
  -9  -2  -5   94.28    7.57   1
  -9  -2  -4  444.37   18.13   1
  -9  -2  -4  441.84   17.24   1
  -9  -2  -3   23.43    4.74   1
  -9  -2  -3   26.94    5.81   1
  -9  -2  -2   86.49    6.51   1
  -9  -2  -2   93.12    8.11   1
  -9  -2  -1  437.23   16.31   1
  -9  -1 -17    2.28    5.95   1
  -9  -1 -17    2.16    7.50   1
  -9  -1 -17   -5.24    6.46   1
  -9  -1 -16    3.88    6.58   1
  -9  -1 -16    5.52    6.02   1
  -9  -1 -16    8.58    6.45   1
  -9  -1 -15    3.65    4.97   1
  -9  -1 -15    6.25    6.20   1
  -9  -1 -15   10.69    5.76   1
  -9  -1 -14    0.69    5.63   1
  -9  -1 -14  -11.56    6.12   1
  -9  -1 -14    8.47    5.94   1
  -9  -1 -14    1.37    4.38   1
  -9  -1 -13    4.08    5.33   1
  -9  -1 -13   -1.04    4.16   1
  -9  -1 -13   15.52    5.67   1
  -9  -1 -13   -3.31    4.70   1
  -9  -1 -12   -9.06    5.48   1
  -9  -1 -12    6.50    4.84   1
  -9  -1 -12   10.11    5.53   1
  -9  -1 -12   -4.67    6.13   1
  -9  -1 -11   -3.42    5.70   1
  -9  -1 -11    2.79    4.14   1
  -9  -1 -11   -2.28    5.04   1
  -9  -1 -11   -7.08    6.12   1
  -9  -1 -10  234.40   11.33   1
  -9  -1 -10  238.08   12.34   1
  -9  -1 -10  226.80   10.54   1
  -9  -1 -10  220.82   11.00   1
  -9  -1  -9   87.98    5.44   1
  -9  -1  -9   86.12    7.80   1
  -9  -1  -9   85.19    7.75   1
  -9  -1  -9   80.28    6.63   1
  -9  -1  -8  157.75    7.54   1
  -9  -1  -8  165.12   10.02   1
  -9  -1  -8  175.03   10.05   1
  -9  -1  -8  163.58    8.70   1
  -9  -1  -7    1.61    2.11   1
  -9  -1  -7   10.30    5.26   1
  -9  -1  -7   12.39    4.58   1
  -9  -1  -6   63.84    6.39   1
  -9  -1  -6   69.39    6.83   1
  -9  -1  -5   90.82    7.43   1
  -9  -1  -5   75.86    6.45   1
  -9  -1  -4    0.92    5.30   1
  -9  -1  -4    5.76    4.42   1
  -9  -1  -3   36.12    4.09   1
  -9  -1  -3   51.12    6.86   1
  -9  -1  -2   17.64    5.46   1
  -9  -1  -2   13.54    3.83   1
  -9  -1  -1   24.40    6.03   1
  -9  -1  -1   24.21    4.23   1
  -9  -1   0    3.69    3.57   1
  -9   0 -17  -12.39    7.04   1
  -9   0 -17   -5.15    6.99   1
  -9   0 -17   -8.82    7.78   1
  -9   0 -16    9.36    6.43   1
  -9   0 -16   -1.82    6.94   1
  -9   0 -16   -0.71    7.39   1
  -9   0 -16   -3.31    6.84   1
  -9   0 -15   -4.24    5.97   1
  -9   0 -15    7.29    6.59   1
  -9   0 -15    1.23    5.84   1
  -9   0 -15    0.00    1.00   1
  -9   0 -14    3.28    5.79   1
  -9   0 -14   12.46    6.21   1
  -9   0 -14    6.81    5.90   1
  -9   0 -14    6.45    6.20   1
  -9   0 -13   14.29    5.90   1
  -9   0 -13   16.48    6.01   1
  -9   0 -12   51.98    6.49   1
  -9   0 -12   49.14    7.01   1
  -9   0 -12   54.17    6.92   1
  -9   0 -12   49.14    6.17   1
  -9   0 -11   26.42    6.37   1
  -9   0 -11   29.92    6.56   1
  -9   0 -10   35.64    5.25   1
  -9   0 -10   36.36    6.75   1
  -9   0 -10   32.38    5.01   1
  -9   0 -10   40.07    6.84   1
  -9   0  -9   40.32    5.21   1
  -9   0  -9   51.27    5.87   1
  -9   0  -9   53.14    6.85   1
  -9   0  -9   41.99    4.67   1
  -9   0  -8    1.19    2.96   1
  -9   0  -8    4.88    5.30   1
  -9   0  -8  -11.09    5.39   1
  -9   0  -8   -1.85    4.05   1
  -9   0  -7   79.39    7.48   1
  -9   0  -7   66.26    5.37   1
  -9   0  -7   80.82    7.55   1
  -9   0  -6   66.75    7.19   1
  -9   0  -6   64.16    6.73   1
  -9   0  -5  100.60    7.02   1
  -9   0  -5   89.30    7.75   1
  -9   0  -4   -3.10    5.17   1
  -9   0  -4    0.74    4.04   1
  -9   0  -3   -3.17    4.13   1
  -9   0  -3    2.22    3.93   1
  -9   0  -2   43.82    5.03   1
  -9   0  -2   47.61    6.76   1
  -9   0  -1  114.70    6.85   1
  -9   0  -1  121.66    9.04   1
  -9   0   0  310.82   14.81   1
  -9   0   0  302.41   12.52   1
  -9   0   1  124.55    6.47   1
  -9   1 -16   -0.27    7.04   1
  -9   1 -16   -3.92    6.45   1
  -9   1 -16   -7.13    7.05   1
  -9   1 -16   -1.14    7.04   1
  -9   1 -15   10.30    7.00   1
  -9   1 -15    6.20    6.42   1
  -9   1 -15    0.03    6.72   1
  -9   1 -15    4.97    6.73   1
  -9   1 -14   72.59    8.18   1
  -9   1 -14   61.62    8.48   1
  -9   1 -14   61.00    7.50   1
  -9   1 -14   56.70    7.23   1
  -9   1 -13    0.72    4.57   1
  -9   1 -13    1.04    5.81   1
  -9   1 -13    6.25    6.15   1
  -9   1 -13   -7.24    6.56   1
  -9   1 -12   88.55    7.90   1
  -9   1 -12   92.93    8.87   1
  -9   1 -12   92.93    7.52   1
  -9   1 -12   97.61    8.89   1
  -9   1 -11    2.56    5.95   1
  -9   1 -11    1.88    4.19   1
  -9   1 -11    9.99    6.07   1
  -9   1 -11    4.93    5.02   1
  -9   1 -10  225.30   11.11   1
  -9   1 -10  238.08   11.42   1
  -9   1 -10  234.40   12.86   1
  -9   1 -10  241.80   13.06   1
  -9   1  -9    3.72    3.82   1
  -9   1  -9    3.57    4.88   1
  -9   1  -9   10.43    6.40   1
  -9   1  -9    4.97    4.33   1
  -9   1  -8  299.29   14.19   1
  -9   1  -8  276.89   11.98   1
  -9   1  -8  290.02   11.92   1
  -9   1  -7  200.22    9.06   1
  -9   1  -7  208.51    9.24   1
  -9   1  -7  216.97   11.19   1
  -9   1  -7  241.80   11.82   1
  -9   1  -6  390.46   16.20   1
  -9   1  -6  351.94   16.13   1
  -9   1  -6  350.81   13.49   1
  -9   1  -5   13.25    4.66   1
  -9   1  -5   11.90    3.80   1
  -9   1  -4    4.67    4.41   1
  -9   1  -4   11.02    4.65   1
  -9   1  -3   93.12    7.72   1
  -9   1  -3   75.34    5.56   1
  -9   1  -2   40.83    4.86   1
  -9   1  -2   39.44    6.66   1
  -9   1  -1    9.86    4.40   1
  -9   1  -1    1.21    3.43   1
  -9   1   0   21.62    6.14   1
  -9   1   0   19.45    3.44   1
  -9   1   1    1.74    5.68   1
  -9   1   1    1.46    2.88   1
  -9   2 -16   12.46    7.62   1
  -9   2 -16    0.22    7.07   1
  -9   2 -16    9.80    7.45   1
  -9   2 -15   10.89    7.46   1
  -9   2 -15    4.62    7.10   1
  -9   2 -15   13.47    6.83   1
  -9   2 -15    6.35    6.75   1
  -9   2 -14    7.34    5.96   1
  -9   2 -14    3.72    6.75   1
  -9   2 -14   -1.08    4.76   1
  -9   2 -14   -8.29    6.51   1
  -9   2 -13   10.24    6.85   1
  -9   2 -13   12.96    5.33   1
  -9   2 -13    4.80    6.79   1
  -9   2 -13    9.42    6.20   1
  -9   2 -12   91.97    9.40   1
  -9   2 -12  119.68    9.19   1
  -9   2 -12  101.00    7.84   1
  -9   2 -12   98.01    8.51   1
  -9   2 -11    4.20    5.90   1
  -9   2 -11    1.99    4.26   1
  -9   2 -11   -4.28    6.25   1
  -9   2 -11   -7.34    5.85   1
  -9   2 -10   40.83    7.16   1
  -9   2 -10   31.02    6.13   1
  -9   2 -10   38.69    4.98   1
  -9   2 -10   35.52    7.15   1
  -9   2  -9   26.73    4.24   1
  -9   2  -9   29.59    6.09   1
  -9   2  -9   29.81    5.35   1
  -9   2  -9   32.83    6.65   1
  -9   2  -8  656.90   24.60   1
  -9   2  -8  699.07   26.44   1
  -9   2  -8  662.03   25.73   1
  -9   2  -8  726.84   26.96   1
  -9   2  -7   18.23    4.70   1
  -9   2  -7   18.84    3.39   1
  -9   2  -7   23.72    4.29   1
  -9   2  -6  880.31   31.45   1
  -9   2  -6  925.98   32.86   1
  -9   2  -6  811.68   29.63   1
  -9   2  -5   10.76    4.92   1
  -9   2  -5    0.55    6.05   1
  -9   2  -4  138.06    9.64   1
  -9   2  -4  142.80    8.36   1
  -9   2  -3   62.25    7.26   1
  -9   2  -2  153.02    9.65   1
  -9   2  -2  161.80    8.14   1
  -9   2  -1   91.97    8.06   1
  -9   2  -1   81.72    5.79   1
  -9   2   0    1.04    4.24   1
  -9   2   0   -0.07    2.90   1
  -9   2   1  132.94    9.45   1
  -9   2   1  119.68    6.35   1
  -9   2   2   72.59    7.33   1
  -9   2   2   72.08    4.58   1
  -9   3 -15   -1.21    6.25   1
  -9   3 -15   -3.65    6.57   1
  -9   3 -14   30.69    7.98   1
  -9   3 -14   -3.31    7.17   1
  -9   3 -13   19.18    7.27   1
  -9   3 -13   11.16    6.01   1
  -9   3 -13    9.36    7.04   1
  -9   3 -13   15.05    5.59   1
  -9   3 -12   25.81    6.91   1
  -9   3 -12   17.98    5.09   1
  -9   3 -12   32.38    7.51   1
  -9   3 -12   17.72    5.39   1
  -9   3 -11   39.82    7.57   1
  -9   3 -11   34.46    6.81   1
  -9   3 -11   40.45    5.47   1
  -9   3 -11   40.83    7.03   1
  -9   3 -10   12.89    6.39   1
  -9   3 -10   16.40    7.05   1
  -9   3 -10   12.67    4.20   1
  -9   3 -10   24.21    6.40   1
  -9   3  -9  215.50   11.74   1
  -9   3  -9  207.94   12.40   1
  -9   3  -9  193.49    9.74   1
  -9   3  -9  200.51   11.04   1
  -9   3  -8   58.37    8.25   1
  -9   3  -8   48.72    7.40   1
  -9   3  -8   47.47    4.41   1
  -9   3  -8   46.65    6.42   1
  -9   3  -7   14.75    5.30   1
  -9   3  -7   12.25    2.59   1
  -9   3  -7    5.57    5.24   1
  -9   3  -7   11.16    5.88   1
  -9   3  -6  554.13   22.13   1
  -9   3  -6  653.31   25.05   1
  -9   3  -6  660.49   24.16   1
  -9   3  -5  226.80   12.65   1
  -9   3  -5  214.62   11.43   1
  -9   3  -4  353.06   16.16   1
  -9   3  -4  342.62   14.81   1
  -9   3  -3  119.90    9.20   1
  -9   3  -2   -1.04    4.00   1
  -9   3  -2   -5.81    5.98   1
  -9   3  -1   10.76    3.74   1
  -9   3  -1    5.86    5.66   1
  -9   3   0   28.30    3.83   1
  -9   3   0   39.06    6.62   1
  -9   3   1   30.47    6.51   1
  -9   3   1   34.57    3.88   1
  -9   3   2   57.76    7.30   1
  -9   3   2   60.84    4.06   1
  -9   3   3   66.75    7.35   1
  -9   3   3   53.88    3.52   1
  -9   4 -15    4.97    5.66   1
  -9   4 -14  -16.65    7.83   1
  -9   4 -14   11.42    6.08   1
  -9   4 -14   -5.11    7.32   1
  -9   4 -13   -1.30    6.91   1
  -9   4 -13   -0.37    5.32   1
  -9   4 -12   47.33    7.84   1
  -9   4 -12   31.36    8.06   1
  -9   4 -12   30.25    5.83   1
  -9   4 -11   10.11    4.32   1
  -9   4 -11    4.12    6.33   1
  -9   4 -11    9.06    6.50   1
  -9   4 -10   18.15    6.65   1
  -9   4 -10   13.10    6.73   1
  -9   4 -10   25.10    4.61   1
  -9   4 -10   15.60    5.21   1
  -9   4  -9   -2.66    5.12   1
  -9   4  -9    0.44    5.97   1
  -9   4  -9    1.85    6.23   1
  -9   4  -9    9.12    3.56   1
  -9   4  -8  124.32    9.14   1
  -9   4  -8  107.12    9.11   1
  -9   4  -8  113.00    8.50   1
  -9   4  -8  104.24    6.13   1
  -9   4  -7   21.53    6.12   1
  -9   4  -7   27.25    3.13   1
  -9   4  -7   24.21    7.28   1
  -9   4  -7   21.44    6.02   1
  -9   4  -6  158.51    7.81   1
  -9   4  -6  165.89   10.05   1
  -9   4  -6  150.80   10.32   1
  -9   4  -5  310.11   15.14   1
  -9   4  -5  281.90   13.77   1
  -9   4  -4  -11.22    6.77   1
  -9   4  -3  180.90   11.03   1
  -9   4  -3  183.60    9.76   1
  -9   4  -2   25.30    4.83   1
  -9   4  -2   34.11    6.89   1
  -9   4  -1    1.82    4.32   1
  -9   4  -1    4.28    3.60   1
  -9   4   0   19.01    3.75   1
  -9   4   0    9.80    6.13   1
  -9   4   1   11.02    4.25   1
  -9   4   1   14.21    3.17   1
  -9   4   2   24.60    6.25   1
  -9   4   2   30.36    3.31   1
  -9   4   3   23.23    6.17   1
  -9   4   3   11.90    2.28   1
  -9   4   4   16.00    6.16   1
  -9   5 -14   -3.65    7.64   1
  -9   5 -14   -9.80    8.51   1
  -9   5 -14    3.53    6.32   1
  -9   5 -13   21.44    7.13   1
  -9   5 -13   12.74    5.64   1
  -9   5 -12    0.86    7.35   1
  -9   5 -12    8.76    4.91   1
  -9   5 -12   -3.46    6.62   1
  -9   5 -11    5.34    4.44   1
  -9   5 -11   -4.41    7.48   1
  -9   5 -11    4.93    5.28   1
  -9   5 -10   -1.06    3.65   1
  -9   5 -10    9.18    5.21   1
  -9   5 -10    3.03    5.99   1
  -9   5 -10   -3.76    7.64   1
  -9   5  -9    1.77    7.34   1
  -9   5  -9    5.02    6.27   1
  -9   5  -9    3.92    6.38   1
  -9   5  -9   -2.72    3.43   1
  -9   5  -8   20.07    6.45   1
  -9   5  -8   18.23    6.75   1
  -9   5  -8   11.76    6.86   1
  -9   5  -7    0.13    2.25   1
  -9   5  -7   -1.35    5.36   1
  -9   5  -7   -2.66    5.05   1
  -9   5  -7   -3.35    5.23   1
  -9   5  -6    8.88    4.95   1
  -9   5  -6   -0.38    5.63   1
  -9   5  -6    2.69    6.56   1
  -9   5  -5    5.34    5.36   1
  -9   5  -5   -1.44    4.70   1
  -9   5  -4   -2.96    5.02   1
  -9   5  -4   14.36    6.37   1
  -9   5  -3   77.26    8.61   1
  -9   5  -3   84.27    6.98   1
  -9   5  -2  161.04   10.91   1
  -9   5  -2  168.74    9.35   1
  -9   5  -1   71.57    5.92   1
  -9   5  -1   75.86    6.97   1
  -9   5   0   33.29    4.15   1
  -9   5   1    2.40    2.88   1
  -9   5   1    4.00    4.04   1
  -9   5   2   27.77    6.53   1
  -9   5   2   22.47    3.32   1
  -9   5   3    9.99    2.09   1
  -9   5   3    2.13    5.75   1
  -9   6 -13    9.86    8.79   1
  -9   6 -13    4.97    6.87   1
  -9   6 -12   10.37    7.47   1
  -9   6 -12    6.50    8.01   1
  -9   6 -11  -11.76    8.16   1
  -9   6 -11    1.28    4.63   1
  -9   6 -11   -1.17    4.88   1
  -9   6 -10   58.52    5.97   1
  -9   6 -10   67.08    8.52   1
  -9   6 -10   56.85    9.35   1
  -9   6  -9   58.83    9.20   1
  -9   6  -9   72.08    8.49   1
  -9   6  -9   50.55    5.69   1
  -9   6  -8    8.18    3.15   1
  -9   6  -8    8.29    7.95   1
  -9   6  -8    1.99    6.54   1
  -9   6  -8   20.07    6.63   1
  -9   6  -7   14.52    6.55   1
  -9   6  -7   10.11    5.72   1
  -9   6  -7   13.40    6.44   1
  -9   6  -6   14.75    5.30   1
  -9   6  -6    3.84    1.88   1
  -9   6  -6    9.36    6.18   1
  -9   6  -6   -0.58    6.73   1
  -9   6  -5   20.43    5.60   1
  -9   6  -5   21.53    7.05   1
  -9   6  -4    5.38    6.40   1
  -9   6  -4    6.66    5.21   1
  -9   6  -3   16.56    6.35   1
  -9   6  -3   15.92    5.27   1
  -9   6  -2  169.00    9.62   1
  -9   6  -2  177.96   11.21   1
  -9   6  -1   63.52    7.97   1
  -9   6  -1   59.91    5.73   1
  -9   6   0   -1.51    3.62   1
  -9   6   0   -1.46    5.95   1
  -9   6   1   -5.15    3.40   1
  -9   6   1    0.18    4.17   1
  -9   6   2  277.56   13.99   1
  -9   6   2  267.32   10.79   1
  -9   6   3    4.49    6.06   1
  -9   6   4    3.84    5.21   1
  -9   6   5    3.96    5.57   1
  -9   7 -12   11.09    6.06   1
  -9   7 -12   -1.99    7.53   1
  -9   7 -11    5.43    8.95   1
  -9   7 -11    3.20    5.66   1
  -9   7 -11   -0.42    4.97   1
  -9   7 -10   -0.02    8.19   1
  -9   7 -10   -4.75    4.27   1
  -9   7  -9   15.76    8.50   1
  -9   7  -9   15.44    4.17   1
  -9   7  -8  208.51   12.71   1
  -9   7  -8  193.49   10.02   1
  -9   7  -8  223.50   12.86   1
  -9   7  -7  127.69    9.72   1
  -9   7  -7  114.70    9.21   1
  -9   7  -7  110.67    6.52   1
  -9   7  -6   32.38    7.74   1
  -9   7  -6   29.48    2.82   1
  -9   7  -6   27.35    6.49   1
  -9   7  -5  192.93   12.50   1
  -9   7  -4    5.34    5.13   1
  -9   7  -3  120.12    8.77   1
  -9   7  -3  105.27   10.05   1
  -9   7  -2  229.22   11.81   1
  -9   7  -2  216.09   13.23   1
  -9   7  -1   16.32    4.93   1
  -9   7  -1   15.76    6.75   1
  -9   7   0   -1.51    5.83   1
  -9   7   0    3.24    3.89   1
  -9   7   1  128.60    9.75   1
  -9   7   1  112.78    7.01   1
  -9   7   2   -0.03    3.26   1
  -9   7   2    2.46    6.19   1
  -9   7   3   -0.72    2.33   1
  -9   7   3   10.24    6.14   1
  -9   7   4  110.46    8.83   1
  -9   7   5   10.11    5.60   1
  -9   7   6   12.67    5.77   1
  -9   8 -11    2.69    5.28   1
  -9   8 -11    1.56    9.27   1
  -9   8 -10   14.75    4.92   1
  -9   8 -10   10.96    8.80   1
  -9   8  -9    0.01    4.14   1
  -9   8  -9    1.19    7.39   1
  -9   8  -8   16.00    7.68   1
  -9   8  -8    3.20    3.94   1
  -9   8  -7    7.34    6.94   1
  -9   8  -7   -0.76    7.55   1
  -9   8  -7    8.64    3.41   1
  -9   8  -6   53.44    8.63   1
  -9   8  -6   36.84    3.64   1
  -9   8  -6   36.12    7.21   1
  -9   8  -5   30.58    7.85   1
  -9   8  -5   27.14    2.71   1
  -9   8  -5   38.94    3.49   1
  -9   8  -4   55.80    7.02   1
  -9   8  -3   55.65    8.36   1
  -9   8  -2   21.90    7.49   1
  -9   8  -1    5.86    6.73   1
  -9   8  -1   13.76    5.05   1
  -9   8   0  116.42    9.50   1
  -9   8   0   92.93    7.13   1
  -9   8   1   -3.76    3.88   1
  -9   8   1    3.61    6.46   1
  -9   8   2   29.81    6.66   1
  -9   8   2   22.18    3.96   1
  -9   8   3   -5.43    3.22   1
  -9   8   3   -0.56    5.79   1
  -9   8   4    1.37    1.97   1
  -9   8   4   -1.96    5.49   1
  -9   8   5    6.55    5.43   1
  -9   8   6   -4.54    5.41   1
  -9   9 -10   24.01    8.82   1
  -9   9  -9   16.56    4.56   1
  -9   9  -8   71.40    9.30   1
  -9   9  -8   66.91    5.89   1
  -9   9  -7    1.00    3.58   1
  -9   9  -6    7.51    6.80   1
  -9   9  -6    5.11    3.16   1
  -9   9  -5   11.09    7.39   1
  -9   9  -4   40.32    7.62   1
  -9   9  -3   32.60    7.99   1
  -9   9  -2  163.84   11.78   1
  -9   9  -1   -6.30    5.87   1
  -9   9   0   15.21    6.79   1
  -9   9   1    3.24    4.25   1
  -9   9   1    2.25    6.39   1
  -9   9   2   -4.20    3.81   1
  -9   9   3   39.94    7.20   1
  -9   9   3   49.00    4.62   1
  -9   9   4    5.48    5.66   1
  -9   9   4    4.12    2.48   1
  -9   9   5    1.30    5.91   1
  -9   9   6   14.98    6.19   1
  -9   9   7   -3.28    5.76   1
  -9  10  -9   31.25    8.50   1
  -9  10  -8    8.70    7.91   1
  -9  10  -8    4.71    4.69   1
  -9  10  -7   20.79    7.66   1
  -9  10  -6    0.42    3.24   1
  -9  10  -6   11.56    8.09   1
  -9  10  -6  -11.22    7.37   1
  -9  10  -5   26.32    3.28   1
  -9  10  -5   44.22    9.18   1
  -9  10  -5   23.43    3.97   1
  -9  10  -4    5.57    7.46   1
  -9  10  -4    2.59    2.45   1
  -9  10  -4    0.31    2.07   1
  -9  10  -3  -11.16    7.68   1
  -9  10  -2  103.23   10.16   1
  -9  10  -1    3.76    5.63   1
  -9  10   0   93.32    8.11   1
  -9  10   1   52.42    7.96   1
  -9  10   2   12.89    6.75   1
  -9  10   3    3.39    3.72   1
  -9  10   3    4.67    6.48   1
  -9  10   4   10.50    3.18   1
  -9  10   5    9.73    2.62   1
  -9  10   6    1.77    5.27   1
  -9  10   7    1.88    5.40   1
  -9  11  -8    8.64    7.41   1
  -9  11  -7   34.93    8.39   1
  -9  11  -6   -9.92    8.13   1
  -9  11  -5   15.05    8.46   1
  -9  11  -5   10.43    3.17   1
  -9  11  -4   30.80    3.66   1
  -9  11  -4   40.45    8.14   1
  -9  11  -3   27.77    8.33   1
  -9  11  -2    3.24    7.52   1
  -9  11  -1   99.00    9.95   1
  -9  11   0   -1.82    5.91   1
  -9  11   1   10.05    6.34   1
  -9  11   2    7.18    6.97   1
  -9  11   3    7.51    6.63   1
  -9  11   4   46.65    7.24   1
  -9  11   4   40.32    4.57   1
  -9  11   5   24.60    6.65   1
  -9  11   6   -3.31    6.08   1
  -9  11   8   -1.51    6.15   1
  -9  12  -5   -3.42    8.77   1
  -9  12  -4   18.66    8.99   1
  -9  12  -3    7.29    8.26   1
  -9  12  -2   28.62    7.49   1
  -9  12  -1   -3.03    7.76   1
  -9  12   0   -6.76    7.59   1
  -9  12   1    5.76    7.25   1
  -9  12   2    0.03    6.79   1
  -9  12   3    1.08    6.64   1
  -9  12   4   13.91    6.19   1
  -9  12   4   19.98    5.10   1
  -9  12   5   10.11    6.61   1
  -9  12   6   48.58    7.39   1
  -9  13  -4   14.98    9.75   1
  -9  13  -3   19.27    9.04   1
  -9  13  -2   24.11    9.13   1
  -9  13  -1   -7.08    7.61   1
  -9  13   0   11.70    8.14   1
  -9  13   1    2.16    7.91   1
  -9  13   3    0.94    6.83   1
  -9  13   4   32.60    7.08   1
  -9  13   5    8.29    7.08   1
  -9  14  -1   -4.08    8.61   1
  -9  14   0   -0.18    8.47   1
  -9  14   1   16.73    7.28   1
  -9  14   2   12.32    7.51   1
  -9  14   3   15.60    7.35   1
  -8 -15 -11  -15.60   12.40   1
  -8 -15  -6    8.64    8.47   1
  -8 -14 -15   32.72   11.10   1
  -8 -14 -14    3.80    9.94   1
  -8 -14 -13  -11.70    9.85   1
  -8 -14 -12   10.50   10.37   1
  -8 -14 -11    6.00   11.37   1
  -8 -14 -10    9.30   11.59   1
  -8 -14  -9   25.60   12.04   1
  -8 -14  -8    2.86   11.42   1
  -8 -14  -7   28.09   11.24   1
  -8 -14  -6    5.43    7.69   1
  -8 -14  -5   -4.84    9.68   1
  -8 -14  -4   -9.61   10.04   1
  -8 -14  -3   17.81   10.30   1
  -8 -13 -16    7.08   10.53   1
  -8 -13 -16   -9.80    7.70   1
  -8 -13 -15    4.08    9.82   1
  -8 -13 -15    7.67    9.92   1
  -8 -13 -14   19.89    8.56   1
  -8 -13 -13   33.41   10.75   1
  -8 -13 -12   12.18    9.77   1
  -8 -13 -11   -1.37    9.80   1
  -8 -13 -10   46.65   10.93   1
  -8 -13  -9   -5.62   10.38   1
  -8 -13  -8   -9.99   11.94   1
  -8 -13  -7   -9.00   10.20   1
  -8 -13  -6    0.01    6.98   1
  -8 -13  -5   -0.35    9.24   1
  -8 -13  -4   24.40   10.18   1
  -8 -13  -3   15.44    8.41   1
  -8 -13  -2   91.39   11.66   1
  -8 -13  -1   -6.20    9.86   1
  -8 -12 -17    7.34    7.37   1
  -8 -12 -17   12.82   10.45   1
  -8 -12 -16   13.91    7.39   1
  -8 -12 -16   18.15    9.54   1
  -8 -12 -15   11.29    7.06   1
  -8 -12 -15    3.39    9.02   1
  -8 -12 -14    8.29    6.85   1
  -8 -12 -14   10.89    9.83   1
  -8 -12 -14    3.24    7.34   1
  -8 -12 -13    0.56    8.77   1
  -8 -12 -12   17.47    9.36   1
  -8 -12 -11   56.55   10.38   1
  -8 -12 -10  177.96   13.61   1
  -8 -12  -9   -6.00   10.63   1
  -8 -12  -8  126.11   13.03   1
  -8 -12  -7  -18.15   11.50   1
  -8 -12  -5    0.10    9.40   1
  -8 -12  -4   12.60    6.60   1
  -8 -12  -3   -5.48    8.56   1
  -8 -12  -2   21.62    9.21   1
  -8 -12  -1   10.30    7.38   1
  -8 -12   0  119.03   12.44   1
  -8 -11 -17  -13.47    7.56   1
  -8 -11 -17   -6.25    8.25   1
  -8 -11 -16    7.78    8.93   1
  -8 -11 -16    1.49    6.27   1
  -8 -11 -15   -8.35    6.65   1
  -8 -11 -15   11.49    9.56   1
  -8 -11 -14   35.52    9.77   1
  -8 -11 -13    7.73    9.34   1
  -8 -11 -13   -3.31    9.14   1
  -8 -11 -13   -0.96    4.72   1
  -8 -11 -12   51.84    7.49   1
  -8 -11 -12   60.68   10.28   1
  -8 -11 -12   64.16    8.17   1
  -8 -11 -11   -1.14    5.86   1
  -8 -11 -10   16.89    9.12   1
  -8 -11  -8  283.25   17.50   1
  -8 -11  -7   -5.86   10.45   1
  -8 -11  -6  201.07   13.61   1
  -8 -11  -4  119.68   11.16   1
  -8 -11  -3   11.29    7.86   1
  -8 -11  -2   19.98    8.31   1
  -8 -11  -1   28.20    8.71   1
  -8 -11   0    6.00    6.81   1
  -8 -11   1  -11.09    9.26   1
  -8 -11   2    3.10    9.47   1
  -8 -10 -18  100.80   10.64   1
  -8 -10 -18   94.48   12.05   1
  -8 -10 -17   27.04    8.01   1
  -8 -10 -17   29.48    9.56   1
  -8 -10 -16   10.37    9.27   1
  -8 -10 -16    5.02    6.90   1
  -8 -10 -15   11.97    9.27   1
  -8 -10 -15   23.72    7.11   1
  -8 -10 -14   35.76    9.21   1
  -8 -10 -14   43.96    6.76   1
  -8 -10 -13    0.56    5.91   1
  -8 -10 -13    5.90    9.28   1
  -8 -10 -12  172.13   11.28   1
  -8 -10 -12  173.71   13.18   1
  -8 -10 -12  173.71   13.71   1
  -8 -10 -11   -0.66    7.52   1
  -8 -10 -11   18.92    6.52   1
  -8 -10 -10   26.11    8.69   1
  -8 -10 -10   12.89    6.32   1
  -8 -10  -9    2.76    8.53   1
  -8 -10  -9    5.52    4.14   1
  -8 -10  -8    0.07    7.53   1
  -8 -10  -7   12.53    9.06   1
  -8 -10  -6   47.06    9.47   1
  -8 -10  -5   14.59    8.63   1
  -8 -10  -4    3.50    8.45   1
  -8 -10  -3   85.75    9.45   1
  -8 -10  -2   -1.28    7.28   1
  -8 -10  -1   -1.35    7.12   1
  -8 -10   0    1.49    6.98   1
  -8 -10   2   41.60    9.55   1
  -8 -10   3  -11.36    9.57   1
  -8  -9 -18   54.76    8.88   1
  -8  -9 -17   -6.71    7.30   1
  -8  -9 -17    4.71    8.90   1
  -8  -9 -16  107.95   11.64   1
  -8  -9 -15   16.56    4.97   1
  -8  -9 -15   11.56    8.98   1
  -8  -9 -14   -2.69    5.90   1
  -8  -9 -14    5.66    6.38   1
  -8  -9 -13   16.00    6.48   1
  -8  -9 -13    0.76    9.14   1
  -8  -9 -12   26.52    6.39   1
  -8  -9 -12   52.85   10.18   1
  -8  -9 -11   37.82    9.23   1
  -8  -9 -11   52.27   10.56   1
  -8  -9 -11   47.61    7.04   1
  -8  -9 -10  181.17   12.38   1
  -8  -9 -10  180.36   11.28   1
  -8  -9  -9    6.50    5.81   1
  -8  -9  -9    2.31    8.06   1
  -8  -9  -8    8.41    8.47   1
  -8  -9  -8    6.00    4.21   1
  -8  -9  -6   12.18    8.79   1
  -8  -9  -5   77.79    9.88   1
  -8  -9  -4   10.37    7.92   1
  -8  -9  -3   14.36    7.28   1
  -8  -9  -2   -3.72    6.83   1
  -8  -9   0   39.94    8.34   1
  -8  -9   1   -6.40    7.19   1
  -8  -9   2   64.32    9.62   1
  -8  -9   3    7.95    8.63   1
  -8  -9   4   69.22   10.98   1
  -8  -8 -18    6.05    5.36   1
  -8  -8 -18   -5.20    7.93   1
  -8  -8 -17    9.61    6.32   1
  -8  -8 -17    6.45    8.79   1
  -8  -8 -16   -6.50    8.26   1
  -8  -8 -16    3.88    6.26   1
  -8  -8 -15    3.69    6.14   1
  -8  -8 -15   -5.71    8.41   1
  -8  -8 -14    9.00    5.94   1
  -8  -8 -14   14.14    6.62   1
  -8  -8 -13   -5.15    8.54   1
  -8  -8 -13    9.49    5.85   1
  -8  -8 -12   40.83    9.20   1
  -8  -8 -12   17.72    6.15   1
  -8  -8 -11   22.75    8.87   1
  -8  -8 -11   13.18    5.95   1
  -8  -8 -10   27.88    8.24   1
  -8  -8 -10   29.48    9.23   1
  -8  -8 -10   33.87    6.98   1
  -8  -8  -9  129.28    8.41   1
  -8  -8  -9  133.40   10.63   1
  -8  -8  -8  166.15   11.60   1
  -8  -8  -8  169.78   10.42   1
  -8  -8  -7   52.85    6.69   1
  -8  -8  -7   44.22    9.04   1
  -8  -8  -6  428.49   20.70   1
  -8  -8  -6  444.79   18.56   1
  -8  -8  -5   63.68    9.10   1
  -8  -8  -4  279.22   14.70   1
  -8  -8  -3    1.02    6.73   1
  -8  -8  -2    7.13    6.78   1
  -8  -8  -1   -7.45    5.79   1
  -8  -8   1    3.28    6.08   1
  -8  -8   2   -0.83    6.95   1
  -8  -8   3   -8.53    8.00   1
  -8  -8   4   34.22    8.77   1
  -8  -8   5   16.73    8.59   1
  -8  -7 -18   26.42    9.66   1
  -8  -7 -17   14.36    6.59   1
  -8  -7 -16    0.11    4.40   1
  -8  -7 -16   -9.24    7.78   1
  -8  -7 -16    4.28    3.31   1
  -8  -7 -15   -3.65    2.94   1
  -8  -7 -15    7.08    7.77   1
  -8  -7 -15   13.69    5.85   1
  -8  -7 -14    2.02    2.98   1
  -8  -7 -14   -1.54    5.78   1
  -8  -7 -14    1.99    6.26   1
  -8  -7 -13   42.12    6.88   1
  -8  -7 -13   34.93    3.90   1
  -8  -7 -12  166.41    8.00   1
  -8  -7 -12  155.25    9.97   1
  -8  -7 -12  181.98   12.41   1
  -8  -7 -11    1.10    8.02   1
  -8  -7 -11    2.53    4.20   1
  -8  -7 -10  138.30   12.00   1
  -8  -7 -10  166.41   10.32   1
  -8  -7  -9    5.66    8.38   1
  -8  -7  -9   -1.54    7.04   1
  -8  -7  -9    2.66    5.18   1
  -8  -7  -8   45.43    6.20   1
  -8  -7  -8   55.20    7.88   1
  -8  -7  -7   -5.62    5.50   1
  -8  -7  -7    4.37    7.31   1
  -8  -7  -6  191.82   10.80   1
  -8  -7  -6  196.28   12.61   1
  -8  -7  -5    6.86    7.18   1
  -8  -7  -5   -1.23    5.04   1
  -8  -7  -4  140.90    9.97   1
  -8  -7  -3   13.40    6.66   1
  -8  -7  -2   66.91    7.69   1
  -8  -7  -1   24.30    6.61   1
  -8  -7   0  114.28    9.41   1
  -8  -7   1   71.40    8.28   1
  -8  -7   2   -4.67    5.88   1
  -8  -7   3    4.84    6.38   1
  -8  -7   4   -0.42    6.69   1
  -8  -7   5    0.50    8.04   1
  -8  -7   6   -0.79    9.13   1
  -8  -6 -18   -4.28    8.49   1
  -8  -6 -18    8.94    7.00   1
  -8  -6 -17   38.07    4.20   1
  -8  -6 -17   41.09    7.56   1
  -8  -6 -17   31.81    8.69   1
  -8  -6 -17   24.01    7.84   1
  -8  -6 -16   55.06    5.05   1
  -8  -6 -16   51.70    7.91   1
  -8  -6 -16   52.56    6.82   1
  -8  -6 -15   24.40    7.81   1
  -8  -6 -15   26.52    5.56   1
  -8  -6 -15   36.60    4.60   1
  -8  -6 -14   20.61    4.27   1
  -8  -6 -14   16.24    5.72   1
  -8  -6 -14    2.96    6.88   1
  -8  -6 -13    1.54    3.42   1
  -8  -6 -13    1.88    5.64   1
  -8  -6 -12   33.52    7.30   1
  -8  -6 -12   23.72    4.09   1
  -8  -6 -12   21.81    5.88   1
  -8  -6 -11  103.43    9.76   1
  -8  -6 -11  100.60    6.22   1
  -8  -6 -11   97.61    8.30   1
  -8  -6 -10  133.40    7.85   1
  -8  -6 -10  165.89   11.33   1
  -8  -6 -10  144.24    9.85   1
  -8  -6  -9    5.43    3.82   1
  -8  -6  -9   -6.81    5.53   1
  -8  -6  -8    9.42    4.91   1
  -8  -6  -8   22.00    6.66   1
  -8  -6  -7    8.41    6.15   1
  -8  -6  -7    5.20    5.06   1
  -8  -6  -6  259.21   12.56   1
  -8  -6  -6  238.08   13.27   1
  -8  -6  -5    6.25    7.05   1
  -8  -6  -5   -3.46    4.87   1
  -8  -6  -4    8.47    6.29   1
  -8  -6  -4    6.45    4.22   1
  -8  -6  -3   29.05    6.04   1
  -8  -6  -2  140.90    9.26   1
  -8  -6  -1    7.34    5.80   1
  -8  -6   0  246.80   13.20   1
  -8  -6   1   14.82    6.47   1
  -8  -6   2   74.13    7.92   1
  -8  -6   3   11.29    6.52   1
  -8  -6   4   10.30    6.42   1
  -8  -6   5    1.37    7.56   1
  -8  -5 -18   27.04    8.11   1
  -8  -5 -18   19.18    7.71   1
  -8  -5 -17   22.09    7.33   1
  -8  -5 -17   20.79    7.20   1
  -8  -5 -17   30.91    5.00   1
  -8  -5 -17   38.94    9.11   1
  -8  -5 -16   72.93    8.54   1
  -8  -5 -16   58.37    8.10   1
  -8  -5 -16   61.47    5.49   1
  -8  -5 -16   61.94    8.66   1
  -8  -5 -15    6.50    6.83   1
  -8  -5 -15   12.32    6.18   1
  -8  -5 -15   14.52    4.04   1
  -8  -5 -15   16.73    6.22   1
  -8  -5 -14  510.31   18.98   1
  -8  -5 -14  491.07   21.72   1
  -8  -5 -14  481.36   21.06   1
  -8  -5 -13   94.87    6.43   1
  -8  -5 -13   94.28    8.54   1
  -8  -5 -13  101.20    9.46   1
  -8  -5 -11  -13.03    7.29   1
  -8  -5 -11    1.61    3.71   1
  -8  -5 -11  -10.24    5.82   1
  -8  -5 -10   20.61    7.90   1
  -8  -5 -10   11.97    4.08   1
  -8  -5 -10   23.62    5.83   1
  -8  -5  -9    3.42    4.88   1
  -8  -5  -9    3.42    3.88   1
  -8  -5  -8   47.33    7.16   1
  -8  -5  -8   30.25    6.38   1
  -8  -5  -8   32.26    4.77   1
  -8  -5  -8   32.15    6.01   1
  -8  -5  -7  113.21    8.09   1
  -8  -5  -7  121.00    7.70   1
  -8  -5  -7  129.28    7.96   1
  -8  -5  -6  155.50    9.23   1
  -8  -5  -6  152.28    9.13   1
  -8  -5  -5   43.82    6.49   1
  -8  -5  -5   41.34    5.79   1
  -8  -5  -4   66.91    6.22   1
  -8  -5  -4   58.37    6.11   1
  -8  -5  -3    3.13    4.21   1
  -8  -5  -2   30.36    5.40   1
  -8  -5  -1   27.46    5.55   1
  -8  -5   0  233.48   11.92   1
  -8  -5   1   18.15    5.96   1
  -8  -5   2  469.59   19.94   1
  -8  -5   3    2.40    6.20   1
  -8  -5   5    3.31    6.55   1
  -8  -4 -18   44.09    8.37   1
  -8  -4 -18   45.83    9.34   1
  -8  -4 -17   -8.76    7.76   1
  -8  -4 -17    0.92    6.34   1
  -8  -4 -17   -8.53    4.85   1
  -8  -4 -17  -10.82    6.97   1
  -8  -4 -16   39.82    7.45   1
  -8  -4 -16   34.69    7.42   1
  -8  -4 -16   38.56    8.32   1
  -8  -4 -16   33.18    5.07   1
  -8  -4 -15   23.43    6.68   1
  -8  -4 -15   15.92    6.30   1
  -8  -4 -15    9.42    4.05   1
  -8  -4 -15    6.92    6.05   1
  -8  -4 -14   -1.72    4.66   1
  -8  -4 -14   -5.48    7.30   1
  -8  -4 -14    5.57    3.92   1
  -8  -4 -14   -2.72    6.01   1
  -8  -4 -13   16.81    4.35   1
  -8  -4 -13   16.97    5.52   1
  -8  -4 -13    6.45    5.99   1
  -8  -4 -13    9.92    5.42   1
  -8  -4 -12  280.23   14.06   1
  -8  -4 -12  272.58   13.87   1
  -8  -4 -12  258.24   11.89   1
  -8  -4 -11   15.44    6.52   1
  -8  -4 -11   13.69    4.29   1
  -8  -4 -11    4.93    4.71   1
  -8  -4 -10   14.75    5.38   1
  -8  -4 -10   14.21    4.15   1
  -8  -4  -9   20.16    5.03   1
  -8  -4  -9   23.43    4.55   1
  -8  -4  -9   29.05    7.11   1
  -8  -4  -8   47.47    7.58   1
  -8  -4  -8   45.70    5.27   1
  -8  -4  -8   46.92    6.03   1
  -8  -4  -7   31.70    5.63   1
  -8  -4  -7   36.97    5.11   1
  -8  -4  -7   46.38    7.08   1
  -8  -4  -7   31.81    5.19   1
  -8  -4  -6   87.61    7.11   1
  -8  -4  -6   99.00    7.16   1
  -8  -4  -6  102.41    7.08   1
  -8  -4  -5   63.20    6.20   1
  -8  -4  -5   46.79    6.02   1
  -8  -4  -5   49.70    5.78   1
  -8  -4  -4   72.93    6.32   1
  -8  -4  -4   77.79    5.64   1
  -8  -4  -3   20.52    4.62   1
  -8  -4  -3   13.03    4.33   1
  -8  -4  -2    8.94    4.31   1
  -8  -4  -1    1.14    4.32   1
  -8  -4   0  110.88    7.58   1
  -8  -4   1  164.61    9.24   1
  -8  -4   2   48.58    6.27   1
  -8  -4   3   54.32    7.22   1
  -8  -4   4   23.91    6.16   1
  -8  -3 -18   10.05    7.35   1
  -8  -3 -18   16.81    5.58   1
  -8  -3 -18   27.88    8.03   1
  -8  -3 -17    2.89    5.17   1
  -8  -3 -17    3.31    6.88   1
  -8  -3 -17    4.41    6.76   1
  -8  -3 -16   28.52    5.34   1
  -8  -3 -16   32.72    8.01   1
  -8  -3 -16   17.72    6.74   1
  -8  -3 -15    4.93    4.26   1
  -8  -3 -15    0.00    1.00   1
  -8  -3 -15   -2.96    4.95   1
  -8  -3 -15   -6.00    5.98   1
  -8  -3 -14   13.62    6.05   1
  -8  -3 -14   15.76    4.92   1
  -8  -3 -14   -2.92    6.43   1
  -8  -3 -14    6.97    5.49   1
  -8  -3 -13  102.01    8.69   1
  -8  -3 -13   76.91    7.54   1
  -8  -3 -13   82.81    6.73   1
  -8  -3 -13   92.93    8.87   1
  -8  -3 -12  209.09   11.57   1
  -8  -3 -12  211.41   12.21   1
  -8  -3 -12  211.70   10.48   1
  -8  -3 -12  214.33   12.00   1
  -8  -3 -11   29.70    5.89   1
  -8  -3 -11   42.12    5.32   1
  -8  -3 -11   26.83    5.18   1
  -8  -3 -11   44.76    6.42   1
  -8  -3 -10   30.69    4.76   1
  -8  -3 -10   29.38    4.99   1
  -8  -3 -10   28.09    6.04   1
  -8  -3  -9    2.56    3.65   1
  -8  -3  -9   -1.61    5.05   1
  -8  -3  -8   39.69    5.29   1
  -8  -3  -8   43.69    6.61   1
  -8  -3  -8   43.56    5.54   1
  -8  -3  -7    3.13    4.60   1
  -8  -3  -7   -1.64    4.17   1
  -8  -3  -6   31.47    5.27   1
  -8  -3  -6   37.82    5.17   1
  -8  -3  -6   31.70    4.05   1
  -8  -3  -5   30.03    5.26   1
  -8  -3  -5   27.25    5.01   1
  -8  -3  -5   23.33    3.86   1
  -8  -3  -4  136.89    7.96   1
  -8  -3  -4  139.48    8.50   1
  -8  -3  -4  137.12    6.56   1
  -8  -3  -3   -3.88    3.23   1
  -8  -3  -3   -3.69    3.92   1
  -8  -3  -3   -1.85    4.84   1
  -8  -3  -2  115.78    6.89   1
  -8  -3  -2  107.33    6.01   1
  -8  -3  -1   22.66    4.19   1
  -8  -3  -1   19.71    3.73   1
  -8  -3   0   17.64    4.20   1
  -8  -3   1   90.06    6.64   1
  -8  -3   2   -1.00    4.66   1
  -8  -2 -18    7.40    6.15   1
  -8  -2 -18   10.43    8.14   1
  -8  -2 -18   -4.33    6.24   1
  -8  -2 -17    1.66    6.79   1
  -8  -2 -17   -6.81    5.38   1
  -8  -2 -17   -5.81    7.62   1
  -8  -2 -16   -1.59    6.73   1
  -8  -2 -16   -2.40    4.99   1
  -8  -2 -16   -1.72    6.13   1
  -8  -2 -16   -0.86    7.09   1
  -8  -2 -15   14.67    6.05   1
  -8  -2 -15   19.98    5.27   1
  -8  -2 -15   10.69    5.43   1
  -8  -2 -15   -1.82    6.08   1
  -8  -2 -14   26.52    6.90   1
  -8  -2 -14   35.40    5.47   1
  -8  -2 -14   22.18    6.31   1
  -8  -2 -14   27.98    5.18   1
  -8  -2 -13   -4.62    5.20   1
  -8  -2 -13   -0.90    4.14   1
  -8  -2 -13    0.41    4.25   1
  -8  -2 -13    4.88    6.10   1
  -8  -2 -12   13.18    6.24   1
  -8  -2 -12    0.21    4.64   1
  -8  -2 -12  -14.44    6.46   1
  -8  -2 -11   -0.53    4.66   1
  -8  -2 -11    2.02    4.52   1
  -8  -2 -11    0.52    5.52   1
  -8  -2 -10  117.07    8.44   1
  -8  -2 -10  101.40    6.85   1
  -8  -2 -10   95.84    7.64   1
  -8  -2 -10  107.33    7.25   1
  -8  -2  -9    0.38    3.17   1
  -8  -2  -9    1.93    3.36   1
  -8  -2  -9    0.79    4.65   1
  -8  -2  -9    1.32    3.13   1
  -8  -2  -8    3.57    4.76   1
  -8  -2  -8   -4.04    2.89   1
  -8  -2  -8    6.40    3.29   1
  -8  -2  -8    0.11    4.21   1
  -8  -2  -7    0.00    1.00   1
  -8  -2  -7    1.88    5.29   1
  -8  -2  -7   -4.33    4.45   1
  -8  -2  -6  185.50    9.53   1
  -8  -2  -6  173.19    8.95   1
  -8  -2  -6  164.35    8.72   1
  -8  -2  -6  178.49    7.48   1
  -8  -2  -5   36.60    4.24   1
  -8  -2  -5   41.73    5.68   1
  -8  -2  -4   64.64    5.63   1
  -8  -2  -4   55.95    5.39   1
  -8  -2  -3    1.80    4.69   1
  -8  -2  -2   53.29    4.96   1
  -8  -2  -2   49.14    6.17   1
  -8  -2  -2   49.98    3.39   1
  -8  -2  -1   30.80    3.00   1
  -8  -2  -1   37.95    4.44   1
  -8  -2   0  343.73   14.09   1
  -8  -2   0  356.45   13.97   1
  -8  -1 -18   -4.67    7.86   1
  -8  -1 -18   -3.28    6.34   1
  -8  -1 -18    2.92    7.28   1
  -8  -1 -17   -0.37    5.04   1
  -8  -1 -17    1.06    6.49   1
  -8  -1 -17   -8.35    6.24   1
  -8  -1 -16    5.62    6.02   1
  -8  -1 -16    1.28    6.31   1
  -8  -1 -16    2.62    5.25   1
  -8  -1 -16   -2.22    6.62   1
  -8  -1 -15    2.99    6.26   1
  -8  -1 -15    5.48    6.36   1
  -8  -1 -15   -0.48    5.38   1
  -8  -1 -15   -2.96    5.95   1
  -8  -1 -14   24.80    6.57   1
  -8  -1 -14   40.70    7.02   1
  -8  -1 -14   37.45    6.12   1
  -8  -1 -14   30.47    5.63   1
  -8  -1 -13    4.71    5.25   1
  -8  -1 -13    4.04    4.94   1
  -8  -1 -13   -1.28    5.04   1
  -8  -1 -13    6.86    5.76   1
  -8  -1 -12    9.49    4.13   1
  -8  -1 -12   14.82    5.39   1
  -8  -1 -12   18.66    5.70   1
  -8  -1 -11    7.90    5.34   1
  -8  -1 -11   19.62    5.58   1
  -8  -1 -11   10.37    4.89   1
  -8  -1 -11   17.22    5.56   1
  -8  -1 -10    4.20    5.37   1
  -8  -1 -10    6.00    4.51   1
  -8  -1 -10    4.12    4.91   1
  -8  -1 -10    9.61    5.08   1
  -8  -1  -9   -0.03    3.58   1
  -8  -1  -9   16.00    5.44   1
  -8  -1  -9    6.60    4.52   1
  -8  -1  -9    0.12    4.66   1
  -8  -1  -8    2.40    4.49   1
  -8  -1  -8    1.35    4.62   1
  -8  -1  -8    2.02    2.84   1
  -8  -1  -8    6.40    4.25   1
  -8  -1  -7   -2.53    4.58   1
  -8  -1  -7    3.76    4.35   1
  -8  -1  -7    4.12    2.19   1
  -8  -1  -7    4.24    4.57   1
  -8  -1  -6    1.37    3.16   1
  -8  -1  -6    2.69    1.80   1
  -8  -1  -6    1.59    4.23   1
  -8  -1  -5   -8.01    4.41   1
  -8  -1  -5   -1.85    4.68   1
  -8  -1  -4  550.84   21.59   1
  -8  -1  -4  562.16   20.86   1
  -8  -1  -3  169.26    8.59   1
  -8  -1  -3  164.35    9.49   1
  -8  -1  -2   23.23    5.49   1
  -8  -1  -2   24.50    4.16   1
  -8  -1  -1  102.82    6.08   1
  -8  -1  -1  115.56    8.17   1
  -8  -1   0  404.41   15.28   1
  -8   0 -17    8.41    7.42   1
  -8   0 -17   10.82    5.92   1
  -8   0 -17    6.20    7.72   1
  -8   0 -16   23.72    7.21   1
  -8   0 -16   -1.04    6.69   1
  -8   0 -16    9.12    7.37   1
  -8   0 -16   13.91    6.34   1
  -8   0 -15    5.06    6.57   1
  -8   0 -15   11.76    5.97   1
  -8   0 -15   19.36    6.95   1
  -8   0 -15   10.24    6.21   1
  -8   0 -14    6.97    5.07   1
  -8   0 -14    9.00    4.68   1
  -8   0 -14    3.13    5.77   1
  -8   0 -13    2.16    5.82   1
  -8   0 -13   -4.80    5.69   1
  -8   0 -13   -3.96    5.37   1
  -8   0 -13    9.99    5.62   1
  -8   0 -12   19.80    5.87   1
  -8   0 -12   20.34    6.13   1
  -8   0 -12   18.40    6.18   1
  -8   0 -12   19.98    5.10   1
  -8   0 -11   -2.79    4.11   1
  -8   0 -11    5.66    5.05   1
  -8   0 -11   -7.78    5.80   1
  -8   0 -11    1.44    4.78   1
  -8   0 -10  533.15   21.24   1
  -8   0 -10  532.69   20.77   1
  -8   0 -10  533.15   21.24   1
  -8   0 -10  524.41   21.53   1
  -8   0  -9   12.46    5.51   1
  -8   0  -9   17.81    4.39   1
  -8   0  -9   18.40    5.49   1
  -8   0  -9   13.18    4.14   1
  -8   0  -8   -3.13    3.65   1
  -8   0  -8    4.71    3.69   1
  -8   0  -8   -1.77    5.08   1
  -8   0  -8    8.58    4.57   1
  -8   0  -7  100.80    7.43   1
  -8   0  -7   85.19    5.72   1
  -8   0  -7   87.05    7.28   1
  -8   0  -7   92.54    5.19   1
  -8   0  -6   11.36    4.18   1
  -8   0  -6    0.79    4.52   1
  -8   0  -6    7.34    2.22   1
  -8   0  -6   -0.16    5.02   1
  -8   0  -5   10.89    5.35   1
  -8   0  -5    6.05    3.44   1
  -8   0  -4  141.37    8.80   1
  -8   0  -4  144.72    7.70   1
  -8   0  -3    4.80    4.95   1
  -8   0  -3   -0.16    3.70   1
  -8   0  -2    3.10    3.41   1
  -8   0  -2    1.39    4.89   1
  -8   0  -1  330.88   13.10   1
  -8   0  -1  344.47   15.22   1
  -8   0   0  151.54    9.60   1
  -8   0   0  151.54    7.39   1
  -8   0   1   22.47    3.32   1
  -8   1 -17    6.66    7.64   1
  -8   1 -17   11.90    7.80   1
  -8   1 -16    3.96    5.85   1
  -8   1 -16   12.04    7.91   1
  -8   1 -15    8.58    5.92   1
  -8   1 -15    8.29    6.91   1
  -8   1 -14    3.13    6.23   1
  -8   1 -14    0.62    5.93   1
  -8   1 -14    9.36    5.26   1
  -8   1 -13   14.06    4.72   1
  -8   1 -13    1.72    5.42   1
  -8   1 -13    4.08    6.22   1
  -8   1 -12    0.21    5.89   1
  -8   1 -12    6.66    5.11   1
  -8   1 -12   -9.00    5.64   1
  -8   1 -12   -5.43    5.59   1
  -8   1 -11    8.76    4.74   1
  -8   1 -11   -4.16    5.96   1
  -8   1 -11    2.22    5.63   1
  -8   1 -11    6.35    6.05   1
  -8   1 -10  126.11    8.09   1
  -8   1 -10  123.43    8.67   1
  -8   1 -10  123.88    9.13   1
  -8   1  -9  166.41   10.06   1
  -8   1  -9  157.00    9.02   1
  -8   1  -9  168.74   10.13   1
  -8   1  -9  166.93    8.79   1
  -8   1  -8  456.68   17.52   1
  -8   1  -8  448.17   18.63   1
  -8   1  -8  444.79   18.56   1
  -8   1  -8  429.73   17.00   1
  -8   1  -7  145.68    7.00   1
  -8   1  -7  149.82    9.55   1
  -8   1  -7  139.24    9.20   1
  -8   1  -7  144.96    7.22   1
  -8   1  -6 1245.38   43.05   1
  -8   1  -6 1199.93   43.65   1
  -8   1  -6 1302.49   42.59   1
  -8   1  -6 1311.89   44.19   1
  -8   1  -5   42.25    5.46   1
  -8   1  -5   42.12    3.63   1
  -8   1  -5   48.16    6.52   1
  -8   1  -4  176.62   10.10   1
  -8   1  -4  189.06    9.35   1
  -8   1  -3   65.93    6.82   1
  -8   1  -3   72.42    5.79   1
  -8   1  -2  404.81   17.30   1
  -8   1  -2  412.09   15.83   1
  -8   1  -1   90.63    7.62   1
  -8   1  -1   89.30    5.48   1
  -8   1   0  182.79   10.00   1
  -8   1   0  197.40    8.43   1
  -8   1   1   55.65    4.03   1
  -8   1   1   53.00    6.55   1
  -8   1   2   80.46    4.49   1
  -8   2 -16   14.59    7.64   1
  -8   2 -16   14.36    7.20   1
  -8   2 -15   -0.02    6.40   1
  -8   2 -15    2.76    7.57   1
  -8   2 -14   22.37    6.72   1
  -8   2 -14   15.21    6.86   1
  -8   2 -14   12.60    7.24   1
  -8   2 -13   13.54    5.67   1
  -8   2 -13    3.50    6.96   1
  -8   2 -13   -0.04    6.11   1
  -8   2 -12   12.39    6.55   1
  -8   2 -12    6.71    4.66   1
  -8   2 -12    7.95    5.30   1
  -8   2 -11    1.69    4.13   1
  -8   2 -11   -2.43    5.83   1
  -8   2 -11    0.38    5.21   1
  -8   2 -10   55.50    7.30   1
  -8   2 -10   41.60    6.84   1
  -8   2 -10   42.64    6.53   1
  -8   2 -10   44.09    5.31   1
  -8   2  -9    0.85    3.85   1
  -8   2  -9    3.50    5.24   1
  -8   2  -9   -2.53    3.66   1
  -8   2  -8   32.38    3.98   1
  -8   2  -8   20.16    5.84   1
  -8   2  -8   36.97    5.35   1
  -8   2  -7  131.56    6.88   1
  -8   2  -7  151.04    7.87   1
  -8   2  -7  170.04    9.65   1
  -8   2  -7  137.59    8.68   1
  -8   2  -6   30.14    3.07   1
  -8   2  -6   21.34    4.07   1
  -8   2  -6   27.46    5.76   1
  -8   2  -6   24.21    6.49   1
  -8   2  -5   46.24    6.66   1
  -8   2  -5   44.09    3.19   1
  -8   2  -5   44.49    6.00   1
  -8   2  -4  349.69   15.33   1
  -8   2  -4  357.97   14.38   1
  -8   2  -3  232.56   11.59   1
  -8   2  -3  223.50   10.47   1
  -8   2  -2  188.51    8.79   1
  -8   2  -2  179.02    9.63   1
  -8   2  -1   81.90    5.25   1
  -8   2  -1   72.76    7.17   1
  -8   2   0  126.11    8.76   1
  -8   2   0  136.89    6.55   1
  -8   2   1   38.56    3.73   1
  -8   2   1   39.94    5.81   1
  -8   2   2   16.08    2.81   1
  -8   2   2   13.40    5.49   1
  -8   3 -16    9.67    7.46   1
  -8   3 -16    5.71    8.08   1
  -8   3 -15    1.04    6.08   1
  -8   3 -15    3.39    8.28   1
  -8   3 -14   -2.99    6.12   1
  -8   3 -14    0.45    6.19   1
  -8   3 -14    4.97    6.60   1
  -8   3 -13    3.35    5.31   1
  -8   3 -13   13.47    6.75   1
  -8   3 -13   -1.54    5.90   1
  -8   3 -12   10.05    6.91   1
  -8   3 -12    8.76    6.45   1
  -8   3 -12    5.86    5.08   1
  -8   3 -11    3.03    6.37   1
  -8   3 -11    8.58    6.21   1
  -8   3 -11    4.54    4.56   1
  -8   3 -10   33.99    5.13   1
  -8   3 -10   25.30    5.23   1
  -8   3 -10   33.76    7.20   1
  -8   3  -9   -8.53    6.19   1
  -8   3  -9    0.20    3.62   1
  -8   3  -9    1.88    4.06   1
  -8   3  -9   -2.76    6.11   1
  -8   3  -8   -5.95    5.17   1
  -8   3  -8    0.72    3.08   1
  -8   3  -8   -6.45    6.35   1
  -8   3  -8   -2.99    5.95   1
  -8   3  -7    7.40    4.46   1
  -8   3  -7    7.56    5.45   1
  -8   3  -7   10.37    2.70   1
  -8   3  -6   24.40    6.22   1
  -8   3  -6   14.67    4.06   1
  -8   3  -6   16.73    2.62   1
  -8   3  -6   18.23    4.95   1
  -8   3  -5   27.56    6.19   1
  -8   3  -5   28.52    3.84   1
  -8   3  -5   27.98    5.40   1
  -8   3  -4   16.24    5.96   1
  -8   3  -4   22.75    4.77   1
  -8   3  -3   60.68    5.45   1
  -8   3  -3   52.85    5.67   1
  -8   3  -2  277.22   12.99   1
  -8   3  -2  260.18   11.61   1
  -8   3  -1   -2.22    5.07   1
  -8   3  -1   -2.16    3.20   1
  -8   3   0   -3.03    3.03   1
  -8   3   0    6.76    5.30   1
  -8   3   1   60.53    6.69   1
  -8   3   1   56.85    4.07   1
  -8   3   2    6.92    2.16   1
  -8   3   2    3.92    5.15   1
  -8   3   3    9.92    1.83   1
  -8   3   3   10.30    5.33   1
  -8   4 -15   35.16    7.59   1
  -8   4 -14    5.62    6.49   1
  -8   4 -14    8.58    6.62   1
  -8   4 -14   11.16    8.22   1
  -8   4 -13   18.23    5.98   1
  -8   4 -13   18.06    7.14   1
  -8   4 -12    3.20    7.52   1
  -8   4 -12   12.60    5.96   1
  -8   4 -12   12.25    5.18   1
  -8   4 -11    7.84    6.16   1
  -8   4 -11    9.80    6.95   1
  -8   4 -11    9.00    4.68   1
  -8   4 -10   45.56    7.56   1
  -8   4 -10   46.92    5.75   1
  -8   4 -10   48.16    7.63   1
  -8   4  -9   -8.29    6.16   1
  -8   4  -9   -4.84    6.91   1
  -8   4  -9    5.24    4.08   1
  -8   4  -8  220.82   10.40   1
  -8   4  -8  243.67   12.80   1
  -8   4  -8  240.25   13.02   1
  -8   4  -8  246.18   13.18   1
  -8   4  -7   34.81    7.08   1
  -8   4  -7   27.46    7.13   1
  -8   4  -7   34.57    6.35   1
  -8   4  -7   31.36    3.92   1
  -8   4  -6  139.24    6.61   1
  -8   4  -6  154.75    8.96   1
  -8   4  -6  143.52    9.10   1
  -8   4  -6  152.52    9.63   1
  -8   4  -5   10.56    5.20   1
  -8   4  -5   13.62    6.20   1
  -8   4  -4   49.14    7.01   1
  -8   4  -4   61.62    5.65   1
  -8   4  -3    2.19    4.26   1
  -8   4  -3   -1.99    5.53   1
  -8   4  -2   33.41    6.36   1
  -8   4  -2   32.04    4.64   1
  -8   4  -1  139.24    9.20   1
  -8   4  -1  138.06    7.28   1
  -8   4   0  181.17    8.35   1
  -8   4   0  204.78   10.88   1
  -8   4   1   13.91    5.60   1
  -8   4   1   17.89    3.21   1
  -8   4   2  103.63    7.13   1
  -8   4   2   99.80    5.19   1
  -8   4   3   -0.48    5.51   1
  -8   4   3    0.92    1.71   1
  -8   4   4    5.62    5.40   1
  -8   5 -14   35.88    7.91   1
  -8   5 -14   44.62    8.42   1
  -8   5 -13    7.13    6.78   1
  -8   5 -13    8.35    6.01   1
  -8   5 -13    1.28    7.91   1
  -8   5 -12   -3.31    5.46   1
  -8   5 -12    0.36    5.24   1
  -8   5 -12    5.76    7.30   1
  -8   5 -11   -6.81    6.42   1
  -8   5 -11  -12.32    8.14   1
  -8   5 -11   -5.95    4.93   1
  -8   5 -10   69.39    7.00   1
  -8   5 -10   54.02    8.82   1
  -8   5 -10   57.61    6.07   1
  -8   5  -9   -8.76    4.14   1
  -8   5  -9   -7.13    7.16   1
  -8   5  -8   92.74    9.63   1
  -8   5  -8   85.19    6.09   1
  -8   5  -7  116.64    9.72   1
  -8   5  -7  111.94    6.56   1
  -8   5  -7  121.88    9.27   1
  -8   5  -6  206.50   11.78   1
  -8   5  -6  157.25    7.77   1
  -8   5  -6  169.00   10.66   1
  -8   5  -5   12.46    4.94   1
  -8   5  -5    6.92    1.74   1
  -8   5  -5   11.29    4.70   1
  -8   5  -4   12.39    5.77   1
  -8   5  -4   12.04    5.07   1
  -8   5  -3   79.92    7.51   1
  -8   5  -3   78.15    6.72   1
  -8   5  -2    9.92    4.47   1
  -8   5  -2   12.67    5.77   1
  -8   5  -1   83.91    5.86   1
  -8   5  -1   76.39    7.52   1
  -8   5   0   40.07    6.46   1
  -8   5   0   53.00    4.66   1
  -8   5   1  124.99    8.72   1
  -8   5   1  116.64    6.48   1
  -8   5   2   -3.80    2.38   1
  -8   5   2    3.35    5.31   1
  -8   5   3   52.71    6.82   1
  -8   5   3   46.38    3.13   1
  -8   5   4  140.42    9.24   1
  -8   5   5  121.44    8.82   1
  -8   6 -14    3.46    7.14   1
  -8   6 -14    3.28    7.89   1
  -8   6 -13   16.65    6.53   1
  -8   6 -13   20.70    8.01   1
  -8   6 -12   11.29    5.64   1
  -8   6 -11   62.73    9.19   1
  -8   6 -11   53.58    6.88   1
  -8   6 -10    7.13    4.70   1
  -8   6 -10    3.57    7.75   1
  -8   6  -9   40.07    5.19   1
  -8   6  -8  151.29   11.56   1
  -8   6  -8  158.26    8.81   1
  -8   6  -7    3.96    3.10   1
  -8   6  -7   -2.16    7.29   1
  -8   6  -6   21.62    2.98   1
  -8   6  -6   27.67    6.94   1
  -8   6  -6   15.92    6.38   1
  -8   6  -5  106.09    7.83   1
  -8   6  -5   89.30    4.91   1
  -8   6  -5  107.54    9.13   1
  -8   6  -4    3.72    6.48   1
  -8   6  -3   99.80    8.59   1
  -8   6  -2   62.25    7.73   1
  -8   6  -2   71.40    6.42   1
  -8   6  -1   80.82    6.29   1
  -8   6  -1   91.97    8.25   1
  -8   6   0   -2.46    3.64   1
  -8   6   0    7.73    6.06   1
  -8   6   1  105.68    8.43   1
  -8   6   1  107.33    6.22   1
  -8   6   2    0.72    5.29   1
  -8   6   2   -1.49    2.66   1
  -8   6   3   93.90    7.75   1
  -8   6   3   78.68    4.43   1
  -8   6   4  163.84    9.98   1
  -8   6   5   56.70    6.93   1
  -8   7 -12   -4.04    8.72   1
  -8   7 -12    2.19    5.59   1
  -8   7 -11   21.44    8.43   1
  -8   7 -11   19.45    5.73   1
  -8   7 -10   93.90   10.47   1
  -8   7 -10   79.74    7.32   1
  -8   7  -9   31.25    9.61   1
  -8   7  -8   -2.72    3.70   1
  -8   7  -8    7.13    8.92   1
  -8   7  -7   31.92    7.91   1
  -8   7  -7   22.37    3.78   1
  -8   7  -6    9.00    3.12   1
  -8   7  -5   11.83    2.41   1
  -8   7  -5    5.02    6.68   1
  -8   7  -5   23.52    6.60   1
  -8   7  -4    2.22    5.87   1
  -8   7  -4   10.89    2.64   1
  -8   7  -4    6.60    1.85   1
  -8   7  -3   15.60    6.40   1
  -8   7  -2  -10.96    6.36   1
  -8   7  -1  184.69   10.87   1
  -8   7   0  305.55   13.28   1
  -8   7   0  313.29   15.22   1
  -8   7   1   23.14    4.23   1
  -8   7   1   30.69    6.65   1
  -8   7   2    0.26    3.65   1
  -8   7   2   -3.20    5.44   1
  -8   7   3   -1.42    2.95   1
  -8   7   3   -0.74    5.38   1
  -8   7   4   -0.49    5.47   1
  -8   7   4   -0.77    2.09   1
  -8   7   5   15.84    5.65   1
  -8   7   6  191.27   11.06   1
  -8   8 -12   56.70    7.98   1
  -8   8 -11   17.64    9.41   1
  -8   8 -10   21.25   10.05   1
  -8   8 -10   14.44    5.24   1
  -8   8  -9    7.34    8.29   1
  -8   8  -8    2.69    8.36   1
  -8   8  -8    5.90    3.89   1
  -8   8  -7  121.22   10.57   1
  -8   8  -7   92.35    6.53   1
  -8   8  -6   28.62    3.96   1
  -8   8  -6   36.72    7.51   1
  -8   8  -5   17.64    6.80   1
  -8   8  -4    3.53    6.47   1
  -8   8  -4    3.24    2.99   1
  -8   8  -4    0.52    2.16   1
  -8   8  -3    8.58    6.97   1
  -8   8  -2   38.44    7.32   1
  -8   8  -1   -5.15    6.40   1
  -8   8   0   18.32    6.68   1
  -8   8   1   -7.78    6.31   1
  -8   8   2   52.56    7.25   1
  -8   8   2   61.94    5.04   1
  -8   8   3   19.01    6.02   1
  -8   8   3   15.37    3.14   1
  -8   8   4   99.40    5.18   1
  -8   8   4   87.80    8.06   1
  -8   8   5   -1.49    5.32   1
  -8   8   7    7.18    5.09   1
  -8   9 -11    1.88    6.11   1
  -8   9 -10    4.49    5.34   1
  -8   9 -10   -8.12    9.01   1
  -8   9  -9    3.06    4.66   1
  -8   9  -9  -12.32    9.34   1
  -8   9  -8   17.89    4.91   1
  -8   9  -8   24.01    8.13   1
  -8   9  -7    5.90    7.92   1
  -8   9  -7    9.00    4.08   1
  -8   9  -6   28.62    7.70   1
  -8   9  -6   35.76    4.43   1
  -8   9  -5   18.23    7.43   1
  -8   9  -5   18.32    3.25   1
  -8   9  -4   40.45    8.14   1
  -8   9  -4   51.41    4.59   1
  -8   9  -4   38.19    3.58   1
  -8   9  -3   -0.37    1.93   1
  -8   9  -3    9.36    7.16   1
  -8   9  -3   -4.62    2.80   1
  -8   9  -2   50.13    8.21   1
  -8   9  -1   66.75    8.33   1
  -8   9   0   -1.14    6.55   1
  -8   9   1   42.12    7.53   1
  -8   9   2   36.97    7.05   1
  -8   9   3   69.06    7.15   1
  -8   9   3   56.40    5.26   1
  -8   9   4   54.61    6.80   1
  -8   9   4   52.71    4.07   1
  -8   9   5   46.24    6.39   1
  -8   9   5   33.18    3.00   1
  -8   9   6   23.52    5.72   1
  -8   9   7    2.79    4.88   1
  -8  10 -10   13.54    6.40   1
  -8  10  -9   -5.76    5.33   1
  -8  10  -7    5.15    4.13   1
  -8  10  -7   -6.10    7.71   1
  -8  10  -6   15.05    4.27   1
  -8  10  -6   14.75    7.22   1
  -8  10  -5   37.33    4.77   1
  -8  10  -4   -0.76    3.69   1
  -8  10  -3   62.57    7.44   1
  -8  10  -3   54.46    4.43   1
  -8  10  -2  123.43   10.44   1
  -8  10  -2  109.20    6.06   1
  -8  10  -1    9.06    7.34   1
  -8  10   0  138.06   10.81   1
  -8  10   1  149.57   10.76   1
  -8  10   2   59.91    7.89   1
  -8  10   3    4.00    6.04   1
  -8  10   3    5.81    2.22   1
  -8  10   4    2.79    3.17   1
  -8  10   4   14.21    5.81   1
  -8  10   5   10.82    2.63   1
  -8  10   5   13.91    5.37   1
  -8  10   6   30.91    5.89   1
  -8  10   8   -1.46    5.08   1
  -8  11  -8   20.07    5.91   1
  -8  11  -8   10.50    8.36   1
  -8  11  -7  -10.89    8.05   1
  -8  11  -6    9.42    4.11   1
  -8  11  -5    3.13    7.01   1
  -8  11  -5   20.16    5.03   1
  -8  11  -4  142.80    8.60   1
  -8  11  -3   64.96    9.03   1
  -8  11  -3   54.91    5.19   1
  -8  11  -2   58.52    4.59   1
  -8  11  -2   69.56    7.84   1
  -8  11  -1   12.82    2.86   1
  -8  11   0  126.79    6.53   1
  -8  11   0  149.08   10.99   1
  -8  11   1   29.27    7.79   1
  -8  11   1   30.47    3.20   1
  -8  11   2   35.76    7.30   1
  -8  11   2   26.42    3.08   1
  -8  11   3   -3.76    5.94   1
  -8  11   3   -3.31    2.48   1
  -8  11   4   75.34    7.81   1
  -8  11   4   73.79    4.98   1
  -8  11   5    0.29    3.45   1
  -8  11   5   -0.96    3.10   1
  -8  11   5    5.20    5.79   1
  -8  11   6    4.54    5.45   1
  -8  11   7    4.62    5.20   1
  -8  12  -6   40.07    5.95   1
  -8  12  -6   37.09    8.77   1
  -8  12  -5   -5.38    7.66   1
  -8  12  -3    9.36    7.71   1
  -8  12  -2   78.50    9.92   1
  -8  12  -2   81.90    6.15   1
  -8  12  -1    2.16    5.14   1
  -8  12  -1   -2.66    3.23   1
  -8  12   0   39.31    4.14   1
  -8  12   1    6.10    3.06   1
  -8  12   1    4.62    7.01   1
  -8  12   2   27.46    7.34   1
  -8  12   2   20.61    3.36   1
  -8  12   3    2.99    2.94   1
  -8  12   3    6.97    5.65   1
  -8  12   4    1.37    6.13   1
  -8  12   5    6.30    5.97   1
  -8  12   6   10.11    6.11   1
  -8  12   7   -6.10    5.78   1
  -8  13  -2   70.06    9.54   1
  -8  13  -1   49.00    9.52   1
  -8  13   0   -1.80    7.10   1
  -8  13   1   -8.58    6.39   1
  -8  13   2   45.70    7.71   1
  -8  13   3   -4.20    6.64   1
  -8  13   4   19.71    7.10   1
  -8  13   5   -9.06    6.44   1
  -8  13   6  -10.11    5.85   1
  -8  13   8   44.36    6.79   1
  -8  14  -2   14.14    7.14   1
  -8  14  -1   19.71    9.24   1
  -8  14   0   34.81    8.73   1
  -8  14   1   26.01    8.67   1
  -8  14   2  -11.49    7.66   1
  -8  14   3   10.63    7.04   1
  -8  14   4   -5.62    6.92   1
  -8  14   5   -2.76    6.44   1
  -8  14   6    6.55    6.66   1
  -8  15   2   -4.04    7.44   1
  -7 -16 -11   29.05   13.37   1
  -7 -16 -10   -1.10   13.04   1
  -7 -16  -9  -15.05   13.19   1
  -7 -16  -8    1.42   12.40   1
  -7 -15 -14   -6.25    8.25   1
  -7 -15 -13   22.09   11.37   1
  -7 -15 -12   69.56   12.34   1
  -7 -15 -11   -7.56    9.84   1
  -7 -15 -10   12.60    9.44   1
  -7 -15  -9   11.02   11.69   1
  -7 -15  -8   61.15   10.64   1
  -7 -15  -6  -13.18   11.91   1
  -7 -15  -5  -25.70   11.46   1
  -7 -15  -4   54.17   11.63   1
  -7 -14 -15   -4.84   11.13   1
  -7 -14 -15   -2.89    9.52   1
  -7 -14 -14    8.12   10.32   1
  -7 -14 -13   40.20   10.90   1
  -7 -14 -12    8.18   10.52   1
  -7 -14 -11   22.18   10.64   1
  -7 -14 -10   15.05   11.25   1
  -7 -14  -9   -1.80   12.03   1
  -7 -14  -8   63.20   13.67   1
  -7 -14  -7    3.57   11.08   1
  -7 -14  -6   32.83   10.43   1
  -7 -14  -5  -10.37   10.30   1
  -7 -14  -4   12.82   10.53   1
  -7 -14  -3    7.90   10.12   1
  -7 -14  -2   26.21   10.34   1
  -7 -13 -16  -11.22   10.52   1
  -7 -13 -15   13.62   10.48   1
  -7 -13 -14   11.97    9.96   1
  -7 -13 -13    0.14    8.88   1
  -7 -13 -12  -17.31   10.23   1
  -7 -13 -11   11.97   10.59   1
  -7 -13 -10   48.86   11.18   1
  -7 -13  -9   14.98    8.90   1
  -7 -13  -8   51.12   12.44   1
  -7 -13  -7    2.69   11.71   1
  -7 -13  -6   51.12    9.87   1
  -7 -13  -5   15.60   10.59   1
  -7 -13  -4   43.30   10.26   1
  -7 -13  -3   29.27    7.79   1
  -7 -13  -2    7.34    9.27   1
  -7 -13  -1   11.36    9.84   1
  -7 -13   0   48.02   11.50   1
  -7 -12 -17   46.10   11.14   1
  -7 -12 -17   27.88    7.81   1
  -7 -12 -16    3.35    7.06   1
  -7 -12 -15   -8.58   10.26   1
  -7 -12 -15    8.76    6.57   1
  -7 -12 -14    0.30    6.31   1
  -7 -12 -14    0.85    8.37   1
  -7 -12 -13   -8.07    9.20   1
  -7 -12 -13    8.82    9.92   1
  -7 -12 -12   36.24   10.35   1
  -7 -12 -11    4.97    9.46   1
  -7 -12 -10   13.62    7.90   1
  -7 -12  -9    1.66   10.06   1
  -7 -12  -8  -11.16   11.16   1
  -7 -12  -7  -19.01   11.60   1
  -7 -12  -6  147.87   13.62   1
  -7 -12  -5   -7.40    9.74   1
  -7 -12  -4   11.83    8.46   1
  -7 -12  -3    6.97    8.87   1
  -7 -12  -2   16.65    8.89   1
  -7 -12   0    3.80    8.81   1
  -7 -12   1    8.07    9.94   1
  -7 -11 -18    7.84    9.91   1
  -7 -11 -18  -16.65    6.77   1
  -7 -11 -17   -7.51    6.63   1
  -7 -11 -17   -0.92   10.02   1
  -7 -11 -16   -3.39    6.92   1
  -7 -11 -16   -1.25    9.39   1
  -7 -11 -15   -5.02    9.05   1
  -7 -11 -15   -0.92    5.82   1
  -7 -11 -14   12.04    6.87   1
  -7 -11 -13   12.82    6.01   1
  -7 -11 -12    3.96    9.35   1
  -7 -11 -12    3.39    4.89   1
  -7 -11 -12    4.33    9.78   1
  -7 -11 -11    0.40    9.98   1
  -7 -11 -10  428.08   20.69   1
  -7 -11  -9   29.92   10.50   1
  -7 -11  -8   34.11   10.16   1
  -7 -11  -7  -12.11   11.00   1
  -7 -11  -6    8.35   10.98   1
  -7 -11  -5   34.34   10.31   1
  -7 -11  -4    6.10    9.19   1
  -7 -11  -3   25.60    9.11   1
  -7 -11  -2   -6.40    8.15   1
  -7 -11  -1    7.73    7.84   1
  -7 -11   0    3.42    7.10   1
  -7 -11   1   11.56    8.84   1
  -7 -11   2  -14.98    8.90   1
  -7 -11   3   14.59   10.62   1
  -7 -10 -18   -0.32    7.08   1
  -7 -10 -18    9.06    7.34   1
  -7 -10 -17    4.45    6.50   1
  -7 -10 -17    1.77    8.91   1
  -7 -10 -16   -2.69    8.79   1
  -7 -10 -16    3.20    6.05   1
  -7 -10 -15    2.66    8.41   1
  -7 -10 -15    2.07    5.93   1
  -7 -10 -14   28.62    8.77   1
  -7 -10 -13  -22.75    9.83   1
  -7 -10 -13   -1.46    5.64   1
  -7 -10 -12   41.34    6.94   1
  -7 -10 -12   59.14   10.30   1
  -7 -10 -11   56.70   10.09   1
  -7 -10 -11   50.13    7.08   1
  -7 -10 -11   42.51   10.04   1
  -7 -10 -10    0.85    5.67   1
  -7 -10 -10   -0.24    6.94   1
  -7 -10  -9   -1.54    8.58   1
  -7 -10  -8   45.16    9.54   1
  -7 -10  -7   10.76   10.04   1
  -7 -10  -6  198.53   14.94   1
  -7 -10  -5   -8.53    9.99   1
  -7 -10  -4   19.18    9.64   1
  -7 -10  -3    9.30    8.30   1
  -7 -10  -2   -0.07    7.37   1
  -7 -10   0   -2.40    5.39   1
  -7 -10   1    6.81    8.04   1
  -7 -10   2   -9.42    8.41   1
  -7 -10   3   50.69   10.11   1
  -7  -9 -18   23.81   10.35   1
  -7  -9 -18    2.62    6.87   1
  -7  -9 -17  -10.89    6.93   1
  -7  -9 -16   78.32   10.44   1
  -7  -9 -16   53.58    7.76   1
  -7  -9 -15   -6.05    7.97   1
  -7  -9 -15    4.49    5.72   1
  -7  -9 -14    1.99    7.70   1
  -7  -9 -14   -3.13    5.98   1
  -7  -9 -13  -12.04    8.81   1
  -7  -9 -13   -0.98    5.56   1
  -7  -9 -12   82.08    7.79   1
  -7  -9 -12   78.32   10.27   1
  -7  -9 -11   34.46    9.39   1
  -7  -9 -11    6.50    5.71   1
  -7  -9 -10  157.25   12.29   1
  -7  -9 -10  129.05   11.81   1
  -7  -9 -10  154.75    9.95   1
  -7  -9  -9    7.78    8.48   1
  -7  -9  -9   -3.57    5.25   1
  -7  -9  -8   -2.72    8.45   1
  -7  -9  -8    0.36    3.76   1
  -7  -9  -7   12.11    8.77   1
  -7  -9  -6    0.67    7.38   1
  -7  -9  -5  -12.89    9.76   1
  -7  -9  -4  806.56   31.81   1
  -7  -9  -3   28.20    9.24   1
  -7  -9  -2  167.18   11.64   1
  -7  -9  -1   60.53    9.34   1
  -7  -9   0   20.61    7.08   1
  -7  -9   1    0.40    7.53   1
  -7  -9   2   38.44    8.43   1
  -7  -9   3    5.86    7.60   1
  -7  -9   4    6.60    8.74   1
  -7  -8 -18    1.08    8.92   1
  -7  -8 -18    5.81    6.56   1
  -7  -8 -17    1.96    8.04   1
  -7  -8 -17    6.30    7.03   1
  -7  -8 -16  111.94   10.58   1
  -7  -8 -16  124.10    9.80   1
  -7  -8 -15    1.37    5.62   1
  -7  -8 -14   25.50    7.37   1
  -7  -8 -14   24.40    6.32   1
  -7  -8 -13   57.00    9.21   1
  -7  -8 -13   50.13    6.94   1
  -7  -8 -12    0.22    5.47   1
  -7  -8 -12   -8.64    8.06   1
  -7  -8 -11   37.82    7.50   1
  -7  -8 -11   31.14    6.25   1
  -7  -8 -10   29.05    9.06   1
  -7  -8 -10   12.32    5.69   1
  -7  -8  -9   11.22    4.15   1
  -7  -8  -9    2.86    8.82   1
  -7  -8  -9   10.82    9.08   1
  -7  -8  -8  544.29   21.46   1
  -7  -8  -8  538.70   23.21   1
  -7  -8  -7   22.85    5.07   1
  -7  -8  -7   43.69    8.06   1
  -7  -8  -6   54.61   10.05   1
  -7  -8  -6   50.98    6.00   1
  -7  -8  -5   37.70    9.58   1
  -7  -8  -4   95.65   10.17   1
  -7  -8  -3  190.99   12.71   1
  -7  -8  -2    9.06    8.07   1
  -7  -8  -1    5.20    6.98   1
  -7  -8   0   90.63    9.52   1
  -7  -8   2   -5.11    7.23   1
  -7  -8   3    0.53    7.36   1
  -7  -8   4    3.92    7.88   1
  -7  -7 -19   11.22    6.30   1
  -7  -7 -18    6.00    8.48   1
  -7  -7 -18    9.49    6.34   1
  -7  -7 -17  138.77   12.25   1
  -7  -7 -17  134.79   10.22   1
  -7  -7 -16    0.62    5.36   1
  -7  -7 -16    1.64    5.40   1
  -7  -7 -16    1.44    2.35   1
  -7  -7 -15   11.29    5.85   1
  -7  -7 -15    7.45    2.68   1
  -7  -7 -15    3.84    7.02   1
  -7  -7 -14  145.68   10.14   1
  -7  -7 -14  166.93   10.59   1
  -7  -7 -14  146.17    7.01   1
  -7  -7 -13    6.92    7.57   1
  -7  -7 -13    1.23    4.91   1
  -7  -7 -12    4.08    5.25   1
  -7  -7 -12    1.69    2.81   1
  -7  -7 -12    3.50    6.36   1
  -7  -7 -11  185.50   12.53   1
  -7  -7 -11  178.49   10.69   1
  -7  -7 -10    3.92    6.77   1
  -7  -7 -10    1.19    5.10   1
  -7  -7  -9   43.69    6.35   1
  -7  -7  -8  378.30   17.51   1
  -7  -7  -8  374.81   16.26   1
  -7  -7  -8  399.60   17.59   1
  -7  -7  -7    0.69    5.13   1
  -7  -7  -7    1.23    6.88   1
  -7  -7  -6  208.80   12.14   1
  -7  -7  -6  205.64   10.90   1
  -7  -7  -5    0.07    7.66   1
  -7  -7  -5    4.80    4.69   1
  -7  -7  -4   -2.25    7.50   1
  -7  -7  -3   23.81    7.03   1
  -7  -7  -2    8.01    6.74   1
  -7  -7  -1  214.92   12.02   1
  -7  -7   0  292.41   14.71   1
  -7  -7   1    3.28    6.99   1
  -7  -7   2   -0.94    6.69   1
  -7  -7   4    2.16    6.41   1
  -7  -7   5   21.81    7.94   1
  -7  -7   6   15.05    8.54   1
  -7  -6 -19   -6.50    6.27   1
  -7  -6 -19   -9.18    8.54   1
  -7  -6 -18    6.76    8.37   1
  -7  -6 -18    5.57    6.84   1
  -7  -6 -17   -3.13    6.48   1
  -7  -6 -17    9.80    8.39   1
  -7  -6 -17    2.59    8.15   1
  -7  -6 -17    1.06    2.88   1
  -7  -6 -16    0.09    6.79   1
  -7  -6 -16   10.82    3.22   1
  -7  -6 -16   10.69    6.08   1
  -7  -6 -15   17.72    6.40   1
  -7  -6 -15   24.11    3.54   1
  -7  -6 -15   21.25    7.28   1
  -7  -6 -14  260.50   14.53   1
  -7  -6 -14  265.36   13.36   1
  -7  -6 -14  254.72   10.53   1
  -7  -6 -13    4.49    5.64   1
  -7  -6 -13   12.39    3.38   1
  -7  -6 -13   18.15    6.65   1
  -7  -6 -12   18.66    4.67   1
  -7  -6 -12    0.92    7.22   1
  -7  -6 -12   10.05    3.04   1
  -7  -6 -11   -1.32    3.01   1
  -7  -6 -11    6.71    4.45   1
  -7  -6 -11    0.77    7.09   1
  -7  -6 -10    9.86    3.27   1
  -7  -6 -10   18.32    4.28   1
  -7  -6 -10    2.62    7.91   1
  -7  -6  -9   68.23    8.76   1
  -7  -6  -9   66.91    4.91   1
  -7  -6  -9   66.91    6.87   1
  -7  -6  -8   72.59    6.99   1
  -7  -6  -8   83.72    9.33   1
  -7  -6  -7    1.37    4.87   1
  -7  -6  -6  398.40   16.37   1
  -7  -6  -6  375.97   16.68   1
  -7  -6  -5   24.01    7.55   1
  -7  -6  -5   16.16    5.07   1
  -7  -6  -4   -0.62    4.35   1
  -7  -6  -4   -0.90    6.63   1
  -7  -6  -3   20.70    6.28   1
  -7  -6  -2   48.02    6.51   1
  -7  -6  -1   22.85    6.41   1
  -7  -6   0  330.15   14.90   1
  -7  -6   1   -7.08    6.70   1
  -7  -6   2  177.42   11.19   1
  -7  -6   3   51.84    6.34   1
  -7  -6   4   17.56    5.36   1
  -7  -6   5   26.32    7.70   1
  -7  -5 -19   -5.02    8.92   1
  -7  -5 -19   -1.54    6.47   1
  -7  -5 -18   75.17    9.02   1
  -7  -5 -18   80.10   10.56   1
  -7  -5 -17  -12.60    7.95   1
  -7  -5 -17   -4.84    6.20   1
  -7  -5 -17    0.37    3.56   1
  -7  -5 -17   -2.37    8.04   1
  -7  -5 -16   19.45    6.35   1
  -7  -5 -16    4.71    5.21   1
  -7  -5 -16   10.69    7.52   1
  -7  -5 -15    6.55    5.43   1
  -7  -5 -15   -0.76    6.73   1
  -7  -5 -15   -3.84    6.47   1
  -7  -5 -14   12.39    5.84   1
  -7  -5 -14    3.96    3.66   1
  -7  -5 -14    4.20    7.38   1
  -7  -5 -13  177.69   11.20   1
  -7  -5 -13  176.62   10.37   1
  -7  -5 -13  164.61    8.21   1
  -7  -5 -12   17.31    3.74   1
  -7  -5 -12   28.41    7.04   1
  -7  -5 -12   16.16    5.71   1
  -7  -5 -11   -4.00    4.84   1
  -7  -5 -11   -0.21    3.18   1
  -7  -5 -11    3.42    3.85   1
  -7  -5 -10   40.58    4.97   1
  -7  -5 -10   37.70    7.49   1
  -7  -5 -10   40.45    4.20   1
  -7  -5  -9   19.36    3.87   1
  -7  -5  -9   31.47    5.39   1
  -7  -5  -9   13.40    7.32   1
  -7  -5  -8   83.36    5.66   1
  -7  -5  -8   69.22    6.49   1
  -7  -5  -8   76.21    8.38   1
  -7  -5  -7   -3.39    4.64   1
  -7  -5  -7    4.75    3.66   1
  -7  -5  -6   22.56    4.09   1
  -7  -5  -6   13.40    5.49   1
  -7  -5  -6   28.84    5.26   1
  -7  -5  -5  179.02   10.17   1
  -7  -5  -5  197.68    9.84   1
  -7  -5  -4   98.21    6.94   1
  -7  -5  -4   98.01    8.12   1
  -7  -5  -3   87.24    7.10   1
  -7  -5  -3   95.65    6.65   1
  -7  -5  -2   44.76    6.02   1
  -7  -5   0    0.62    5.44   1
  -7  -5   1   55.65    6.86   1
  -7  -5   2  292.07   14.36   1
  -7  -5   3   32.26    6.70   1
  -7  -5   4    7.02    6.20   1
  -7  -5   5   -7.40    6.20   1
  -7  -5   6   72.08    9.34   1
  -7  -4 -18    2.89    8.02   1
  -7  -4 -17   13.18    5.88   1
  -7  -4 -17    1.00    5.00   1
  -7  -4 -16   -8.88    5.66   1
  -7  -4 -16   14.36    6.82   1
  -7  -4 -16   13.32    7.66   1
  -7  -4 -16    3.06    4.13   1
  -7  -4 -15   -9.12    5.92   1
  -7  -4 -15    5.81    3.52   1
  -7  -4 -15    5.48    6.46   1
  -7  -4 -15    5.81    4.92   1
  -7  -4 -14    6.40    6.78   1
  -7  -4 -14   18.06    6.20   1
  -7  -4 -14   11.70    5.40   1
  -7  -4 -14    7.18    3.59   1
  -7  -4 -13    0.02    3.53   1
  -7  -4 -13   -4.93    6.62   1
  -7  -4 -13    0.41    4.53   1
  -7  -4 -12    9.00    7.02   1
  -7  -4 -12   11.49    5.70   1
  -7  -4 -12   15.44    3.85   1
  -7  -4 -11  152.77   10.38   1
  -7  -4 -11  160.28    9.37   1
  -7  -4 -11  147.38    7.77   1
  -7  -4 -10  292.41   14.02   1
  -7  -4 -10  302.41   13.22   1
  -7  -4 -10  276.22   11.97   1
  -7  -4  -9  150.80    7.61   1
  -7  -4  -9  138.77    8.25   1
  -7  -4  -9  145.68    8.93   1
  -7  -4  -8  542.89   19.57   1
  -7  -4  -8  519.38   20.51   1
  -7  -4  -8  532.22   20.76   1
  -7  -4  -7   16.48    3.98   1
  -7  -4  -7   17.14    6.79   1
  -7  -4  -6    5.62    3.84   1
  -7  -4  -6    0.71    4.10   1
  -7  -4  -6    5.57    5.62   1
  -7  -4  -5    6.97    3.22   1
  -7  -4  -5    9.61    4.77   1
  -7  -4  -5    4.20    2.87   1
  -7  -4  -4  100.00    6.60   1
  -7  -4  -4   94.67    6.81   1
  -7  -4  -3   61.62    5.34   1
  -7  -4  -3   62.09    5.36   1
  -7  -4  -2   -2.53    3.63   1
  -7  -4  -2    0.24    4.85   1
  -7  -4  -1    2.66    4.17   1
  -7  -4   0   45.16    5.51   1
  -7  -4   1  249.96   12.02   1
  -7  -4   2  259.85   12.57   1
  -7  -4   3    4.88    4.95   1
  -7  -4   4  113.42    8.95   1
  -7  -4   5   -2.37    5.98   1
  -7  -3 -18    3.53    5.19   1
  -7  -3 -18    3.84    8.47   1
  -7  -3 -18   12.67    7.33   1
  -7  -3 -17   23.81    6.25   1
  -7  -3 -17   13.40    7.61   1
  -7  -3 -17   10.11    5.15   1
  -7  -3 -16   74.82    6.57   1
  -7  -3 -16   76.56    9.45   1
  -7  -3 -16   83.91    9.16   1
  -7  -3 -16   78.50    8.33   1
  -7  -3 -15   37.45    5.02   1
  -7  -3 -15   30.58    7.41   1
  -7  -3 -15   40.07    6.58   1
  -7  -3 -15   41.73    7.11   1
  -7  -3 -14   29.38    7.05   1
  -7  -3 -14    9.61    6.14   1
  -7  -3 -14   13.18    4.36   1
  -7  -3 -13   38.32    7.18   1
  -7  -3 -13   27.88    4.54   1
  -7  -3 -13   30.36    6.17   1
  -7  -3 -13   23.62    5.54   1
  -7  -3 -12  364.81   16.43   1
  -7  -3 -12  354.19   16.56   1
  -7  -3 -12  341.14   15.88   1
  -7  -3 -12  338.56   14.35   1
  -7  -3 -11   13.54    5.23   1
  -7  -3 -11    6.97    3.85   1
  -7  -3 -11   -0.26    5.84   1
  -7  -3 -10   31.02    6.02   1
  -7  -3 -10   35.05    4.38   1
  -7  -3 -10   38.07    5.18   1
  -7  -3  -9   -1.56    3.47   1
  -7  -3  -9   -4.08    4.77   1
  -7  -3  -9    2.25    4.98   1
  -7  -3  -8    1.69    3.12   1
  -7  -3  -8    1.28    5.56   1
  -7  -3  -8    2.96    3.82   1
  -7  -3  -7   17.56    4.61   1
  -7  -3  -7   23.43    4.07   1
  -7  -3  -7   18.32    4.96   1
  -7  -3  -6  239.32   10.83   1
  -7  -3  -6  253.13   11.46   1
  -7  -3  -6  249.96   11.70   1
  -7  -3  -5   45.29    4.31   1
  -7  -3  -5   38.19    4.20   1
  -7  -3  -5   38.56    5.09   1
  -7  -3  -4  742.02   26.70   1
  -7  -3  -4  719.85   26.83   1
  -7  -3  -4  757.35   26.42   1
  -7  -3  -3    8.01    3.85   1
  -7  -3  -3    1.49    3.15   1
  -7  -3  -3   -1.14    3.17   1
  -7  -3  -2    1.30    3.42   1
  -7  -3  -2   11.63    3.21   1
  -7  -3  -1   10.05    3.74   1
  -7  -3  -1    7.67    3.60   1
  -7  -3   0  153.51    8.18   1
  -7  -3   1    2.13    4.18   1
  -7  -3   2   14.21    5.05   1
  -7  -3   3   76.04    7.32   1
  -7  -3   4  155.00   10.21   1
  -7  -2 -18   -1.54    5.95   1
  -7  -2 -18    2.76    7.70   1
  -7  -2 -18   -2.86    6.90   1
  -7  -2 -17   12.53    7.36   1
  -7  -2 -17   10.30    5.20   1
  -7  -2 -17   24.01    5.59   1
  -7  -2 -16    2.96    4.54   1
  -7  -2 -16    2.56    6.59   1
  -7  -2 -16    2.34    6.70   1
  -7  -2 -16    0.16    6.28   1
  -7  -2 -15    7.02    6.20   1
  -7  -2 -15    4.75    4.71   1
  -7  -2 -15   -4.20    6.44   1
  -7  -2 -15    4.37    4.85   1
  -7  -2 -14    2.50    4.08   1
  -7  -2 -14    1.93    5.98   1
  -7  -2 -14    2.31    5.75   1
  -7  -2 -14   -6.97    5.02   1
  -7  -2 -13   45.56    5.94   1
  -7  -2 -13   40.45    5.72   1
  -7  -2 -13   52.42    5.65   1
  -7  -2 -13   54.17    6.04   1
  -7  -2 -12    2.76    4.28   1
  -7  -2 -12   -2.59    4.99   1
  -7  -2 -12  -13.54    5.59   1
  -7  -2 -12   -4.24    5.60   1
  -7  -2 -11    0.90    4.24   1
  -7  -2 -11    3.53    4.62   1
  -7  -2 -11    3.69    5.03   1
  -7  -2 -10  172.66    9.72   1
  -7  -2 -10  173.98    8.97   1
  -7  -2 -10  171.09    9.16   1
  -7  -2 -10  183.06    9.47   1
  -7  -2  -9   12.53    4.04   1
  -7  -2  -9    2.79    3.94   1
  -7  -2  -9    6.92    3.79   1
  -7  -2  -9   16.40    4.86   1
  -7  -2  -8  101.61    6.65   1
  -7  -2  -8  105.27    7.39   1
  -7  -2  -8  102.21    6.67   1
  -7  -2  -7   76.56    6.47   1
  -7  -2  -7   92.54    6.16   1
  -7  -2  -7   86.68    6.14   1
  -7  -2  -6    5.57    4.25   1
  -7  -2  -6   -2.31    5.11   1
  -7  -2  -6   -1.85    3.92   1
  -7  -2  -5  157.25    7.02   1
  -7  -2  -5  171.87    8.65   1
  -7  -2  -5  160.28    8.10   1
  -7  -2  -4    0.66    2.82   1
  -7  -2  -4   -1.90    4.20   1
  -7  -2  -4    3.31    2.80   1
  -7  -2  -3    9.30    3.72   1
  -7  -2  -3    6.30    2.41   1
  -7  -2  -3    5.20    4.56   1
  -7  -2  -2  556.49   20.76   1
  -7  -2  -2  577.44   21.63   1
  -7  -2  -2  562.16   20.86   1
  -7  -2  -1  101.40    5.64   1
  -7  -2  -1  109.20    6.06   1
  -7  -2   0  268.96   11.48   1
  -7  -2   0  291.38   11.27   1
  -7  -2   1   -2.62    3.47   1
  -7  -2   2  813.39   30.80   1
  -7  -1 -18   33.41    9.59   1
  -7  -1 -18   23.43    7.84   1
  -7  -1 -17    1.82    7.16   1
  -7  -1 -17   -9.12    6.83   1
  -7  -1 -16    0.29    7.00   1
  -7  -1 -16  -17.31    7.74   1
  -7  -1 -15    9.86    6.53   1
  -7  -1 -15    4.62    6.58   1
  -7  -1 -15    3.24    6.08   1
  -7  -1 -14   13.18    6.24   1
  -7  -1 -14   13.10    6.52   1
  -7  -1 -13  180.63   11.02   1
  -7  -1 -13  184.69   10.87   1
  -7  -1 -13  166.93    9.56   1
  -7  -1 -13  162.82   10.21   1
  -7  -1 -12   32.95    6.20   1
  -7  -1 -12   39.44    6.41   1
  -7  -1 -12   37.95    5.67   1
  -7  -1 -12   37.09    6.09   1
  -7  -1 -11    6.30    4.62   1
  -7  -1 -11    1.49    5.03   1
  -7  -1 -11    3.84    4.98   1
  -7  -1 -11    2.50    4.74   1
  -7  -1 -10   61.94    6.45   1
  -7  -1 -10   61.15    6.10   1
  -7  -1 -10   70.73    6.73   1
  -7  -1 -10   67.40    5.75   1
  -7  -1  -9   16.97    5.11   1
  -7  -1  -9   15.44    4.72   1
  -7  -1  -9   18.40    4.20   1
  -7  -1  -9   18.23    4.53   1
  -7  -1  -8   79.92    6.44   1
  -7  -1  -8   75.34    5.73   1
  -7  -1  -8   66.26    6.02   1
  -7  -1  -8   67.24    5.08   1
  -7  -1  -7   12.89    4.60   1
  -7  -1  -7    2.22    2.86   1
  -7  -1  -7    6.40    3.85   1
  -7  -1  -7    8.41    3.54   1
  -7  -1  -6   70.22    5.20   1
  -7  -1  -6   56.85    5.58   1
  -7  -1  -6   60.53    3.73   1
  -7  -1  -6   69.22    5.16   1
  -7  -1  -5   13.54    4.34   1
  -7  -1  -5   13.10    4.42   1
  -7  -1  -5   11.42    1.69   1
  -7  -1  -5   19.27    4.13   1
  -7  -1  -4  259.21   11.27   1
  -7  -1  -4  256.64   10.89   1
  -7  -1  -3   28.41    4.05   1
  -7  -1  -3   19.01    4.80   1
  -7  -1  -2   26.21    3.79   1
  -7  -1  -2   25.70    5.07   1
  -7  -1  -1   92.74    5.59   1
  -7  -1  -1   93.90    6.98   1
  -7  -1   0  359.86   14.80   1
  -7  -1   0  338.19   13.24   1
  -7  -1   1   72.08    4.58   1
  -7   0 -17    4.08    6.99   1
  -7   0 -17   22.28    7.55   1
  -7   0 -16   -5.81    6.70   1
  -7   0 -16    1.14    5.44   1
  -7   0 -16   -0.52    6.97   1
  -7   0 -15    1.85    6.28   1
  -7   0 -15    1.80    6.14   1
  -7   0 -15    8.24    7.35   1
  -7   0 -14   60.37    7.77   1
  -7   0 -14   53.73    6.16   1
  -7   0 -13   -5.02    6.00   1
  -7   0 -13   -8.58    5.98   1
  -7   0 -13   -7.08    5.59   1
  -7   0 -12   -3.39    4.86   1
  -7   0 -12   -5.62    5.12   1
  -7   0 -12   -0.36    5.66   1
  -7   0 -11  117.51    8.67   1
  -7   0 -11  123.65    8.45   1
  -7   0 -11  115.13    9.01   1
  -7   0 -11  124.10    8.24   1
  -7   0 -10   30.36    5.84   1
  -7   0 -10   32.95    5.97   1
  -7   0 -10   30.03    5.04   1
  -7   0 -10   23.72    5.55   1
  -7   0  -9   -1.69    3.61   1
  -7   0  -9   -0.36    3.74   1
  -7   0  -9    3.88    3.51   1
  -7   0  -8   42.77    4.71   1
  -7   0  -8   44.49    4.67   1
  -7   0  -8   49.84    5.65   1
  -7   0  -8   41.60    5.80   1
  -7   0  -7  120.34    7.68   1
  -7   0  -7  117.29    6.71   1
  -7   0  -7  125.22    6.49   1
  -7   0  -7  127.69    7.91   1
  -7   0  -6  222.01    9.54   1
  -7   0  -6  228.61   10.89   1
  -7   0  -6  229.22    9.08   1
  -7   0  -6  240.56   10.86   1
  -7   0  -5   17.06    3.55   1
  -7   0  -5   13.91    3.43   1
  -7   0  -5   27.35    5.23   1
  -7   0  -4  355.70   13.96   1
  -7   0  -4  347.08   14.53   1
  -7   0  -3   22.09    4.04   1
  -7   0  -3   19.80    5.07   1
  -7   0  -2   31.70    3.83   1
  -7   0  -2   25.40    4.13   1
  -7   0  -1   46.92    4.80   1
  -7   0  -1   48.44    4.04   1
  -7   0   0   -1.44    2.59   1
  -7   0   0   -5.43    4.61   1
  -7   0   1  168.22    9.60   1
  -7   0   1  171.61    7.34   1
  -7   1 -17   17.64    6.72   1
  -7   1 -17   22.94    8.62   1
  -7   1 -16   -6.50    6.83   1
  -7   1 -15   -0.85    7.27   1
  -7   1 -15    2.56    5.54   1
  -7   1 -15    7.56    6.22   1
  -7   1 -14   11.56    6.32   1
  -7   1 -14    6.60    5.86   1
  -7   1 -13   25.30    6.44   1
  -7   1 -13   38.94    7.61   1
  -7   1 -13   35.40    6.90   1
  -7   1 -12   59.44    7.71   1
  -7   1 -12   47.47    6.20   1
  -7   1 -12   35.16    6.76   1
  -7   1 -11    4.49    4.88   1
  -7   1 -11   -2.37    5.82   1
  -7   1 -11    2.13    6.13   1
  -7   1 -10   35.16    6.76   1
  -7   1 -10   40.07    5.19   1
  -7   1 -10   48.30    6.53   1
  -7   1  -9    5.86    5.37   1
  -7   1  -9   -1.49    5.10   1
  -7   1  -9   -0.66    3.40   1
  -7   1  -9   -0.48    4.84   1
  -7   1  -8    9.00    4.32   1
  -7   1  -8    2.50    3.29   1
  -7   1  -8    0.76    4.59   1
  -7   1  -8    4.75    4.84   1
  -7   1  -7   11.09    3.80   1
  -7   1  -7    8.88    5.07   1
  -7   1  -7   12.18    3.77   1
  -7   1  -7    7.34    3.14   1
  -7   1  -6   31.47    5.39   1
  -7   1  -6   27.46    5.03   1
  -7   1  -6   30.36    3.53   1
  -7   1  -6   24.70    3.48   1
  -7   1  -5   65.45    3.88   1
  -7   1  -5   57.46    6.37   1
  -7   1  -5   61.15    4.38   1
  -7   1  -5   73.44    6.00   1
  -7   1  -4    1.44    3.89   1
  -7   1  -4   -5.29    3.54   1
  -7   1  -3  160.02    7.59   1
  -7   1  -3  157.25    9.03   1
  -7   1  -2  551.31   20.19   1
  -7   1  -2  553.66   21.18   1
  -7   1  -1   98.60    7.35   1
  -7   1  -1   93.32    5.60   1
  -7   1   0  289.68   11.23   1
  -7   1   0  289.34   13.27   1
  -7   1   1   36.97    5.72   1
  -7   1   1   32.26    3.18   1
  -7   1   2   10.82    4.74   1
  -7   1   2   13.10    2.32   1
  -7   2 -16    9.30    6.53   1
  -7   2 -16   16.24    6.61   1
  -7   2 -15    3.72    6.56   1
  -7   2 -15    1.19    5.47   1
  -7   2 -15    3.06    6.19   1
  -7   2 -14    0.27    5.70   1
  -7   2 -14    5.81    7.81   1
  -7   2 -14    4.49    6.44   1
  -7   2 -13    1.02    4.77   1
  -7   2 -13   -2.89    5.07   1
  -7   2 -12  124.10    9.36   1
  -7   2 -12  140.90   10.21   1
  -7   2 -12  136.19   10.50   1
  -7   2 -11   30.91    5.00   1
  -7   2 -11   30.80    6.99   1
  -7   2 -11   19.80    6.14   1
  -7   2 -10  455.40   18.35   1
  -7   2 -10  444.37   18.97   1
  -7   2 -10  433.47   18.74   1
  -7   2  -9    3.13    3.86   1
  -7   2  -9    1.54    4.54   1
  -7   2  -8  137.59    7.51   1
  -7   2  -8  139.71    8.51   1
  -7   2  -8  152.77    9.15   1
  -7   2  -8  149.57    8.56   1
  -7   2  -7  123.65    8.23   1
  -7   2  -7  112.78    8.28   1
  -7   2  -7  111.09    6.96   1
  -7   2  -7  105.27    6.16   1
  -7   2  -6  902.40   31.24   1
  -7   2  -6  839.84   30.72   1
  -7   2  -6  862.01   29.95   1
  -7   2  -6  808.83   29.58   1
  -7   2  -5  131.10    6.18   1
  -7   2  -5  129.50    8.42   1
  -7   2  -5  110.88    5.48   1
  -7   2  -5  118.81    6.98   1
  -7   2  -4   64.96    5.80   1
  -7   2  -4   63.36    6.69   1
  -7   2  -3   -2.89    4.96   1
  -7   2  -3   -4.08    3.64   1
  -7   2  -2  340.03   14.38   1
  -7   2  -2  334.89   12.81   1
  -7   2  -1  240.25   10.23   1
  -7   2  -1  231.04   11.55   1
  -7   2   0  111.51    8.03   1
  -7   2   0  116.64    5.83   1
  -7   2   1   44.09    3.45   1
  -7   2   1   48.58    5.85   1
  -7   2   2   89.11    4.34   1
  -7   2   2   81.90    6.88   1
  -7   2   3   32.38    5.58   1
  -7   3 -16   40.07    8.74   1
  -7   3 -16   41.73    8.79   1
  -7   3 -15    6.05    6.10   1
  -7   3 -15    7.78    6.75   1
  -7   3 -14    6.92    6.36   1
  -7   3 -14    8.12    6.73   1
  -7   3 -14   -4.33    6.20   1
  -7   3 -13   15.92    6.46   1
  -7   3 -13    9.06    6.74   1
  -7   3 -12   47.75    5.94   1
  -7   3 -12   59.60    6.79   1
  -7   3 -12   42.64    6.79   1
  -7   3 -11    6.60    5.09   1
  -7   3 -11   10.69    6.93   1
  -7   3 -11   11.09    6.33   1
  -7   3 -10  245.24   12.21   1
  -7   3 -10  227.71   12.98   1
  -7   3 -10  250.59   13.61   1
  -7   3  -9   98.01    7.72   1
  -7   3  -9   97.22    6.90   1
  -7   3  -9  103.84    8.56   1
  -7   3  -8   37.70    6.14   1
  -7   3  -8   43.43    5.40   1
  -7   3  -8   48.72    4.75   1
  -7   3  -7  161.29    9.40   1
  -7   3  -7  147.38    7.77   1
  -7   3  -7  158.51    9.57   1
  -7   3  -6  211.41   10.18   1
  -7   3  -6  213.74   10.82   1
  -7   3  -6  216.09   11.47   1
  -7   3  -6  188.79    8.52   1
  -7   3  -5   -3.24    5.54   1
  -7   3  -5    0.09    3.20   1
  -7   3  -5    0.98    4.34   1
  -7   3  -5   -0.79    1.78   1
  -7   3  -4  760.10   27.02   1
  -7   3  -4  702.25   25.44   1
  -7   3  -4  705.43   25.50   1
  -7   3  -3  532.69   20.77   1
  -7   3  -3  551.78   20.20   1
  -7   3  -2  602.21   21.60   1
  -7   3  -2  627.00   23.54   1
  -7   3  -1   -6.10    5.19   1
  -7   3  -1   -4.58    3.21   1
  -7   3   0  129.50    8.19   1
  -7   3   0  124.32    6.24   1
  -7   3   1    6.55    2.36   1
  -7   3   1    9.49    4.74   1
  -7   3   2   40.07    4.56   1
  -7   3   2   38.07    2.84   1
  -7   3   3   56.10    5.24   1
  -7   3   3   55.95    3.14   1
  -7   4 -15   11.22    6.63   1
  -7   4 -15   10.56    7.54   1
  -7   4 -14   34.46    6.22   1
  -7   4 -14   32.38    8.99   1
  -7   4 -14   29.70    7.41   1
  -7   4 -13   10.24    8.26   1
  -7   4 -13   -1.51    5.49   1
  -7   4 -13   -3.76    6.40   1
  -7   4 -12    7.40    8.11   1
  -7   4 -12   17.98    6.70   1
  -7   4 -11   67.90    7.91   1
  -7   4 -11   65.77    8.76   1
  -7   4 -11   62.09    6.93   1
  -7   4 -10   93.51    7.54   1
  -7   4 -10   94.28    9.52   1
  -7   4  -9   81.72    8.68   1
  -7   4  -9   77.62    6.34   1
  -7   4  -8   92.16    6.34   1
  -7   4  -8   97.81    8.90   1
  -7   4  -7   94.87    5.84   1
  -7   4  -7  101.40    8.86   1
  -7   4  -6   77.09    8.43   1
  -7   4  -6   70.73    4.54   1
  -7   4  -5   25.91    5.50   1
  -7   4  -5   25.70    5.88   1
  -7   4  -5   21.07    2.39   1
  -7   4  -4   31.58    4.72   1
  -7   4  -4   26.21    6.14   1
  -7   4  -4   24.30    4.34   1
  -7   4  -3   62.57    6.80   1
  -7   4  -3   66.10    5.04   1
  -7   4  -2   -3.72    5.29   1
  -7   4  -2   -1.17    3.78   1
  -7   4  -1   11.36    3.64   1
  -7   4  -1    5.20    3.83   1
  -7   4   0   32.60    4.57   1
  -7   4   0   33.87    3.84   1
  -7   4   1  111.09    7.17   1
  -7   4   1  100.20    5.41   1
  -7   4   2    3.31    2.15   1
  -7   4   2   -1.51    4.70   1
  -7   4   3   56.40    6.31   1
  -7   4   3   48.16    2.78   1
  -7   4   4  147.38    8.98   1
  -7   5 -15   47.47    8.96   1
  -7   5 -15   25.20    7.83   1
  -7   5 -14    0.17    5.36   1
  -7   5 -14   -2.04    6.86   1
  -7   5 -13    5.43    6.20   1
  -7   5 -13   -8.41    6.67   1
  -7   5 -13  -11.56    8.23   1
  -7   5 -12   35.52    9.18   1
  -7   5 -12   57.76    6.84   1
  -7   5 -11   17.72    5.56   1
  -7   5 -10    5.86    4.69   1
  -7   5 -10    7.73    6.62   1
  -7   5  -9   30.80    4.99   1
  -7   5  -9   36.72    7.76   1
  -7   5  -8   47.06    5.35   1
  -7   5  -8   73.10    8.89   1
  -7   5  -7   12.67    7.90   1
  -7   5  -7   27.35    3.87   1
  -7   5  -6  343.73   14.09   1
  -7   5  -6  375.97   17.06   1
  -7   5  -5    7.78    5.80   1
  -7   5  -4   56.40    5.71   1
  -7   5  -4   45.02    2.95   1
  -7   5  -4   36.12    6.61   1
  -7   5  -3  124.77    8.71   1
  -7   5  -2  185.23   10.07   1
  -7   5  -1  126.34    8.54   1
  -7   5  -1  139.00    7.55   1
  -7   5   0   22.75    3.72   1
  -7   5   0   23.91    5.57   1
  -7   5   1  176.62   10.10   1
  -7   5   1  178.22    8.01   1
  -7   5   2  512.57   19.47   1
  -7   5   2  475.24   17.00   1
  -7   5   3    0.86    1.79   1
  -7   5   3    1.19    4.62   1
  -7   5   4   16.81    5.17   1
  -7   5   5   57.00    6.49   1
  -7   6 -14  100.40   11.22   1
  -7   6 -14  111.51   10.56   1
  -7   6 -13    3.46    6.36   1
  -7   6 -12   -6.30    7.63   1
  -7   6 -12    0.32    5.65   1
  -7   6 -11    8.41    4.81   1
  -7   6 -11   18.84    9.20   1
  -7   6 -10    9.49    4.74   1
  -7   6 -10   10.89    8.71   1
  -7   6  -9   23.04    8.64   1
  -7   6  -9   12.53    4.60   1
  -7   6  -8  -19.54    8.93   1
  -7   6  -8    5.81    4.00   1
  -7   6  -7   50.13    4.81   1
  -7   6  -6    3.50    2.77   1
  -7   6  -6   -6.40    7.59   1
  -7   6  -5    4.97    6.47   1
  -7   6  -4  286.29   13.54   1
  -7   6  -4  239.63   10.22   1
  -7   6  -4  267.98   12.77   1
  -7   6  -3    5.76    1.49   1
  -7   6  -3    3.06    4.66   1
  -7   6  -3    6.10    2.42   1
  -7   6  -2  184.14   10.58   1
  -7   6  -1    6.30    5.42   1
  -7   6   0  119.25    8.52   1
  -7   6   1  117.29    8.45   1
  -7   6   1  124.55    6.70   1
  -7   6   2  103.63    7.94   1
  -7   6   2  108.37    6.04   1
  -7   6   3  113.64    7.89   1
  -7   6   3  103.43    5.09   1
  -7   6   4  119.25    5.02   1
  -7   6   4  125.44    8.51   1
  -7   6   5   76.91    6.31   1
  -7   6   6    5.57    4.72   1
  -7   7 -13   -4.04    7.40   1
  -7   7 -12   20.43    6.78   1
  -7   7 -12   34.22    8.42   1
  -7   7 -11    0.00    1.00   1
  -7   7 -11    4.33    9.28   1
  -7   7 -10   24.40    5.63   1
  -7   7 -10   14.59    9.63   1
  -7   7  -9  -11.02    9.63   1
  -7   7  -9    7.08    4.42   1
  -7   7  -8  302.41   13.91   1
  -7   7  -8  299.64   17.31   1
  -7   7  -7   15.52    4.10   1
  -7   7  -6   26.83    3.94   1
  -7   7  -6   15.76    8.10   1
  -7   7  -5   11.02    2.86   1
  -7   7  -4   19.89    2.85   1
  -7   7  -4   27.46    6.60   1
  -7   7  -3    8.58    6.09   1
  -7   7  -3   -0.49    3.23   1
  -7   7  -2  630.01   24.60   1
  -7   7  -1   67.73    6.58   1
  -7   7   0  354.57   16.19   1
  -7   7   1   36.36    6.27   1
  -7   7   2  245.55   12.22   1
  -7   7   3    4.88    5.30   1
  -7   7   4  296.18   13.42   1
  -7   7   4  293.09   10.61   1
  -7   7   5  131.10    8.70   1
  -7   7   6    6.60    4.88   1
  -7   8 -12   -2.92    6.16   1
  -7   8 -11    1.77    5.29   1
  -7   8 -11  -14.98   10.84   1
  -7   8 -10    6.25    5.25   1
  -7   8 -10    7.56    9.95   1
  -7   8  -9    9.30    5.00   1
  -7   8  -9    5.24   10.21   1
  -7   8  -8   62.88    6.34   1
  -7   8  -8   52.27   10.70   1
  -7   8  -7   15.60    9.01   1
  -7   8  -7   14.29    4.38   1
  -7   8  -6  246.49   14.44   1
  -7   8  -6  244.30   11.88   1
  -7   8  -5   54.46    8.27   1
  -7   8  -3   10.50    3.95   1
  -7   8  -2   -0.62    2.58   1
  -7   8  -2   -6.86    6.55   1
  -7   8  -1    3.72    6.41   1
  -7   8  -1    4.54    1.92   1
  -7   8   0  578.88   23.58   1
  -7   8   1    8.64    6.00   1
  -7   8   2   18.75    5.89   1
  -7   8   2   12.60    2.20   1
  -7   8   3   38.07    3.09   1
  -7   8   3   31.81    6.09   1
  -7   8   4  280.23   10.71   1
  -7   8   4  287.30   13.22   1
  -7   8   5   51.27    6.44   1
  -7   8   5   52.85    3.34   1
  -7   8   6   72.93    6.66   1
  -7   8   7   91.58    7.27   1
  -7   9 -11   12.32    6.60   1
  -7   9 -10    0.24    7.13   1
  -7   9 -10   -3.84    5.76   1
  -7   9  -9   -0.83    5.21   1
  -7   9  -9    4.12    8.81   1
  -7   9  -8   20.25    9.81   1
  -7   9  -8   23.14    5.39   1
  -7   9  -7   11.49    8.81   1
  -7   9  -7   -1.99    4.15   1
  -7   9  -6    7.45    7.92   1
  -7   9  -5    0.36    7.73   1
  -7   9  -4   -4.84    7.13   1
  -7   9  -3  119.68    7.00   1
  -7   9  -2   22.47    6.92   1
  -7   9  -2    8.82    3.21   1
  -7   9  -1    0.07    6.11   1
  -7   9  -1    2.56    2.66   1
  -7   9   0   -2.92    1.95   1
  -7   9   0   -5.06    6.39   1
  -7   9   1  147.14    9.95   1
  -7   9   1  146.17    6.77   1
  -7   9   2    7.67    2.27   1
  -7   9   2    2.22    5.81   1
  -7   9   3   25.50    5.96   1
  -7   9   3   19.98    2.77   1
  -7   9   4   27.14    5.94   1
  -7   9   4   19.36    3.26   1
  -7   9   5   68.89    6.97   1
  -7   9   5   69.39    4.50   1
  -7   9   5   77.26    5.45   1
  -7   9   7   13.76    4.82   1
  -7  10 -10   -1.35    6.50   1
  -7  10  -9    4.20    9.92   1
  -7  10  -9    7.84    5.88   1
  -7  10  -8   -1.14    8.73   1
  -7  10  -8   -3.72    5.06   1
  -7  10  -7    1.30    4.72   1
  -7  10  -6   22.18    8.76   1
  -7  10  -5   -0.19    7.77   1
  -7  10  -4   54.91    8.45   1
  -7  10  -3   22.18    5.56   1
  -7  10  -2  439.74   17.20   1
  -7  10  -1   11.83    3.30   1
  -7  10  -1   13.10    7.10   1
  -7  10   0   47.89    7.75   1
  -7  10   0   45.02    3.89   1
  -7  10   1   41.99    7.52   1
  -7  10   1   34.69    3.65   1
  -7  10   2  309.06   12.66   1
  -7  10   2  326.52   15.18   1
  -7  10   3   49.28    4.07   1
  -7  10   3   53.73    7.04   1
  -7  10   4   38.69    4.23   1
  -7  10   4   31.92    5.99   1
  -7  10   5   18.66    5.01   1
  -7  10   5   14.75    3.92   1
  -7  10   6  116.42    8.20   1
  -7  10   6  118.59    5.45   1
  -7  10   6  115.78    7.10   1
  -7  10   6  108.37    5.62   1
  -7  10   7    0.27    4.34   1
  -7  10   7   -3.17    4.02   1
  -7  10   8    0.76    4.37   1
  -7  11  -9    7.13    6.57   1
  -7  11  -8   -1.66    5.88   1
  -7  11  -7    4.33    8.32   1
  -7  11  -6    5.38    6.59   1
  -7  11  -4    7.18    7.50   1
  -7  11  -4    2.25    5.10   1
  -7  11  -3   51.27    6.01   1
  -7  11  -2   89.68    6.44   1
  -7  11  -1   34.57    4.47   1
  -7  11  -1   24.21    7.87   1
  -7  11   0  445.21   19.41   1
  -7  11   0  376.75   15.92   1
  -7  11   1   99.40    9.17   1
  -7  11   1   69.22    5.32   1
  -7  11   2   65.93    5.03   1
  -7  11   2   76.04    8.02   1
  -7  11   3    3.76    6.05   1
  -7  11   4  122.54    7.08   1
  -7  11   4  109.83    8.80   1
  -7  11   5   -0.06    4.82   1
  -7  11   5   -3.61    3.65   1
  -7  11   6   -5.62    3.89   1
  -7  11   6   -8.29    5.01   1
  -7  11   7    5.95    4.64   1
  -7  11   8   34.11    5.61   1
  -7  11   8   44.89    5.63   1
  -7  12  -8   11.02    6.31   1
  -7  12  -5   -6.05    8.31   1
  -7  12  -4   -2.02    8.09   1
  -7  12  -4    1.54    5.53   1
  -7  12  -3   13.32    5.55   1
  -7  12  -1    4.54    7.16   1
  -7  12  -1   14.36    4.85   1
  -7  12   0    5.11    6.55   1
  -7  12   0   14.67    4.14   1
  -7  12   1   39.44    7.66   1
  -7  12   1   32.04    4.19   1
  -7  12   2   18.92    4.09   1
  -7  12   2   17.81    5.15   1
  -7  12   3   11.83    3.85   1
  -7  12   4   -0.88    3.50   1
  -7  12   4   -9.18    5.51   1
  -7  12   5    2.25    5.13   1
  -7  12   6    9.86    4.08   1
  -7  12   7   33.18    5.76   1
  -7  12   7   25.81    5.38   1
  -7  12   9   17.72    5.56   1
  -7  13  -3    2.40    5.46   1
  -7  13  -2   20.25    5.22   1
  -7  13  -1   16.32    4.69   1
  -7  13   0    4.88    3.76   1
  -7  13   0  -10.37    7.73   1
  -7  13   1    6.92    7.10   1
  -7  13   1    7.18    3.86   1
  -7  13   2    6.50    6.58   1
  -7  13   2   11.09    3.80   1
  -7  13   3    3.61    6.57   1
  -7  13   3    6.66    3.92   1
  -7  13   4   -0.66    5.52   1
  -7  13   4    5.06    3.78   1
  -7  13   5   18.66    6.13   1
  -7  13   5   12.82    4.01   1
  -7  13   7   -7.29    5.29   1
  -7  13   8   -1.93    5.03   1
  -7  14   0  139.95   11.83   1
  -7  14   2   15.29    7.27   1
  -7  14   3   -9.30    6.65   1
  -7  14   4   18.84    7.03   1
  -7  14   5   -5.43    5.78   1
  -7  14   6   58.06    7.01   1
  -7  14   7   -4.45    5.44   1
  -7  15   0    7.45    6.82   1
  -7  15   1    1.88    7.86   1
  -7  15   2   17.22    7.97   1
  -7  15   4    1.46    7.07   1
  -7  15   5    3.84    6.47   1
  -7  15   6   50.55    7.54   1
  -6 -16 -12   66.42   12.71   1
  -6 -16 -11   -4.28   11.67   1
  -6 -16 -10   18.40   10.55   1
  -6 -16  -9   25.60   13.66   1
  -6 -16  -8   63.84   14.70   1
  -6 -16  -7   15.76   12.55   1
  -6 -16  -6    0.58   11.78   1
  -6 -16  -5   11.97   11.63   1
  -6 -15 -15   30.14   11.09   1
  -6 -15 -13   12.46    9.95   1
  -6 -15 -12    8.07   10.79   1
  -6 -15 -11    8.88   11.15   1
  -6 -15 -10    7.90   11.86   1
  -6 -15  -9   -2.82   12.63   1
  -6 -15  -8   -5.52   12.64   1
  -6 -15  -7  -12.46   12.85   1
  -6 -15  -5   14.44   11.25   1
  -6 -15  -4   38.19   11.87   1
  -6 -15  -2   31.70   10.13   1
  -6 -14 -15    1.64   11.24   1
  -6 -14 -15   22.75   10.02   1
  -6 -14 -14   14.52   10.29   1
  -6 -14 -14   25.40   11.39   1
  -6 -14 -13    6.25   10.40   1
  -6 -14 -12   46.92    9.59   1
  -6 -14 -11   19.10   10.31   1
  -6 -14 -10   30.58   11.17   1
  -6 -14  -9    5.62   11.66   1
  -6 -14  -8   33.06   12.54   1
  -6 -14  -7    4.75   10.46   1
  -6 -14  -6  -10.43   11.69   1
  -6 -14  -5   24.01   11.47   1
  -6 -14  -4   31.47   10.77   1
  -6 -14  -3    3.50    8.04   1
  -6 -14  -2    5.43   10.58   1
  -6 -14  -1   13.91   10.44   1
  -6 -14   0    9.30   10.25   1
  -6 -13 -17    4.93    9.19   1
  -6 -13 -16   -1.44    9.17   1
  -6 -13 -15   -6.66    7.22   1
  -6 -13 -14   -1.04    9.83   1
  -6 -13 -13    0.25    9.92   1
  -6 -13 -13    1.90   10.24   1
  -6 -13 -12   95.84   10.18   1
  -6 -13 -11  -14.21    9.35   1
  -6 -13 -10   58.98    9.83   1
  -6 -13  -9   27.14   10.52   1
  -6 -13  -8   -2.07   11.55   1
  -6 -13  -7   30.36   12.12   1
  -6 -13  -6    1.96    9.91   1
  -6 -13  -5    5.29    7.54   1
  -6 -13  -4   27.25   10.34   1
  -6 -13  -3   16.48   10.07   1
  -6 -13  -2   21.25    9.87   1
  -6 -13  -1    3.72    9.19   1
  -6 -13   0   28.84    7.84   1
  -6 -13   1   19.01    8.81   1
  -6 -12 -17   25.40    9.58   1
  -6 -12 -17   18.75    6.58   1
  -6 -12 -16   29.70    7.85   1
  -6 -12 -16   31.47    7.29   1
  -6 -12 -15   10.89    6.01   1
  -6 -12 -14   28.62    9.95   1
  -6 -12 -13   31.36    9.86   1
  -6 -12 -12   -9.67    7.59   1
  -6 -12 -12   11.63    9.75   1
  -6 -12 -11   66.91   10.14   1
  -6 -12 -10  174.77   13.22   1
  -6 -12  -9   -8.82   10.45   1
  -6 -12  -8   51.84   11.38   1
  -6 -12  -7   13.54   11.63   1
  -6 -12  -6  105.47   13.76   1
  -6 -12  -5   23.33   11.88   1
  -6 -12  -4  268.96   14.43   1
  -6 -12  -4  277.22   16.98   1
  -6 -12  -3   18.66    5.96   1
  -6 -12  -3   10.50   10.17   1
  -6 -12  -2   24.60    8.93   1
  -6 -12  -1   61.15   10.32   1
  -6 -12   0    3.80    8.89   1
  -6 -12   1   14.67    9.57   1
  -6 -12   2   17.72    9.60   1
  -6 -12   3   -5.66    9.52   1
  -6 -11 -18   23.91    8.02   1
  -6 -11 -18   39.69   10.84   1
  -6 -11 -17    4.58    6.68   1
  -6 -11 -16   19.54    5.83   1
  -6 -11 -15   17.14    6.29   1
  -6 -11 -14  118.37   12.19   1
  -6 -11 -14  129.96    8.89   1
  -6 -11 -13   53.00    9.76   1
  -6 -11 -13   60.84    7.49   1
  -6 -11 -12    9.80    9.58   1
  -6 -11 -12    4.41    5.54   1
  -6 -11 -11   -0.21   10.14   1
  -6 -11 -11  -17.81   10.04   1
  -6 -11  -9  129.50   12.29   1
  -6 -11  -8   94.48    9.33   1
  -6 -11  -7   36.84   10.93   1
  -6 -11  -6   90.06   13.10   1
  -6 -11  -4   30.14    7.69   1
  -6 -11  -4   24.80    4.98   1
  -6 -11  -3   59.29    7.70   1
  -6 -11  -3   43.56   10.30   1
  -6 -11  -2  316.84   17.80   1
  -6 -11  -2  310.11   14.44   1
  -6 -11  -1   -8.58    8.91   1
  -6 -11  -1   25.10    7.72   1
  -6 -11   0   46.24    9.66   1
  -6 -11   1   18.92    8.96   1
  -6 -11   2   33.87    9.43   1
  -6 -11   3    5.52    8.88   1
  -6 -11   4   -7.13   10.15   1
  -6 -10 -18  106.50    9.70   1
  -6 -10 -18   71.23   11.82   1
  -6 -10 -17    4.08    8.85   1
  -6 -10 -16   31.92    9.72   1
  -6 -10 -16   41.09    7.18   1
  -6 -10 -15    3.06    4.44   1
  -6 -10 -15   -2.62    9.17   1
  -6 -10 -14   -9.00    6.00   1
  -6 -10 -13   -0.76    5.32   1
  -6 -10 -13   -9.18    8.36   1
  -6 -10 -12   11.09    4.86   1
  -6 -10 -12   15.29    9.31   1
  -6 -10 -11  148.84   12.93   1
  -6 -10 -11  137.12    8.90   1
  -6 -10 -10    6.35    5.44   1
  -6 -10 -10    0.71    9.16   1
  -6 -10 -10   28.41   10.13   1
  -6 -10  -8   37.82    9.35   1
  -6 -10  -7   14.75    7.53   1
  -6 -10  -6   21.25    8.30   1
  -6 -10  -5    8.82    8.32   1
  -6 -10  -4    6.66    7.38   1
  -6 -10  -3   42.25    8.32   1
  -6 -10  -3   34.57    5.29   1
  -6 -10  -2  199.66   13.56   1
  -6 -10  -2  179.56   11.26   1
  -6 -10  -1  -13.91    8.80   1
  -6 -10  -1   -9.67    5.66   1
  -6 -10   0   -5.81    6.89   1
  -6 -10   0    5.34    4.57   1
  -6 -10   1   -0.21    8.14   1
  -6 -10   2    0.30    7.81   1
  -6 -10   3    3.24    7.63   1
  -6 -10   4   33.76    8.95   1
  -6 -10   5   13.62    9.67   1
  -6  -9 -18    4.20    8.04   1
  -6  -9 -18  -10.76    6.10   1
  -6  -9 -17   18.49    6.11   1
  -6  -9 -16    9.00    5.58   1
  -6  -9 -16    8.24    8.67   1
  -6  -9 -15    0.27    5.63   1
  -6  -9 -15   21.16    8.19   1
  -6  -9 -14    6.81    4.49   1
  -6  -9 -14   -6.66    8.00   1
  -6  -9 -13    5.24    5.31   1
  -6  -9 -13   -4.20    8.40   1
  -6  -9 -12   53.00    6.70   1
  -6  -9 -12   60.22    9.93   1
  -6  -9 -11   12.11    9.60   1
  -6  -9 -11    3.76    5.24   1
  -6  -9 -10  231.95   12.18   1
  -6  -9 -10  255.04   15.01   1
  -6  -9  -9   87.61    7.49   1
  -6  -9  -9   86.49   10.23   1
  -6  -9  -9   94.87   11.10   1
  -6  -9  -8   54.46    7.23   1
  -6  -9  -8   40.83    6.01   1
  -6  -9  -6  170.04   13.04   1
  -6  -9  -5  125.66   13.00   1
  -6  -9  -4  189.06   12.38   1
  -6  -9  -3   -3.13    9.27   1
  -6  -9  -2  137.59   11.50   1
  -6  -9  -1  -10.76    8.20   1
  -6  -9   0   31.36    6.27   1
  -6  -9   0   25.81    6.30   1
  -6  -9   1   35.40    8.33   1
  -6  -9   2   10.89    6.40   1
  -6  -9   3    5.06    7.42   1
  -6  -9   4   -1.49    7.73   1
  -6  -9   5  -17.98    8.82   1
  -6  -9   6   35.40    7.97   1
  -6  -8 -19    2.13    9.31   1
  -6  -8 -18   11.36    6.94   1
  -6  -8 -18   10.24    9.15   1
  -6  -8 -17    4.93    8.44   1
  -6  -8 -17   17.14    6.29   1
  -6  -8 -16    3.84    7.96   1
  -6  -8 -15   18.06    5.86   1
  -6  -8 -15   18.23    8.20   1
  -6  -8 -14   38.81    6.60   1
  -6  -8 -14   66.26    9.28   1
  -6  -8 -13   23.72    8.47   1
  -6  -8 -13   11.76    5.21   1
  -6  -8 -12   54.17    6.77   1
  -6  -8 -12   65.77    8.43   1
  -6  -8 -11   -2.16    7.26   1
  -6  -8 -11  -10.11    5.22   1
  -6  -8 -10  253.45   12.74   1
  -6  -8 -10  249.96   13.60   1
  -6  -8  -9   74.65    6.57   1
  -6  -8  -9   84.09   10.64   1
  -6  -8  -8   22.00    6.47   1
  -6  -8  -8    2.99    8.79   1
  -6  -8  -8   14.44    5.24   1
  -6  -8  -7    8.12    5.13   1
  -6  -8  -7    0.98    5.82   1
  -6  -8  -6   32.60    8.45   1
  -6  -8  -5   15.05    9.54   1
  -6  -8  -4   16.73    7.28   1
  -6  -8  -3   39.44    9.29   1
  -6  -8  -2  157.50   10.29   1
  -6  -8   0   -1.08    6.93   1
  -6  -8   1    6.30    3.97   1
  -6  -8   2   28.84    8.48   1
  -6  -8   2   26.63    5.16   1
  -6  -8   4    7.13    7.64   1
  -6  -8   5  -11.02    8.23   1
  -6  -8   6   -8.70    8.73   1
  -6  -8   7   16.40    9.48   1
  -6  -7 -19    4.97    6.82   1
  -6  -7 -19   16.97    9.39   1
  -6  -7 -18   15.44    6.37   1
  -6  -7 -17   45.97    8.95   1
  -6  -7 -17   38.07    6.17   1
  -6  -7 -16   14.21    7.84   1
  -6  -7 -16    6.81    4.65   1
  -6  -7 -15    3.42    5.48   1
  -6  -7 -15   13.54    7.29   1
  -6  -7 -14   68.72    8.12   1
  -6  -7 -14   65.93    7.31   1
  -6  -7 -14   57.15    3.48   1
  -6  -7 -13    8.64    2.29   1
  -6  -7 -13    1.80    4.61   1
  -6  -7 -13   11.02    8.17   1
  -6  -7 -12  618.52   26.36   1
  -6  -7 -12  646.18   24.40   1
  -6  -7 -11   99.20    9.96   1
  -6  -7 -10   50.27    8.93   1
  -6  -7 -10   59.14    6.61   1
  -6  -7  -9    5.57    4.25   1
  -6  -7  -9   10.63    6.26   1
  -6  -7  -8    5.11    4.79   1
  -6  -7  -7   38.19    5.69   1
  -6  -7  -7   35.52    7.99   1
  -6  -7  -7   26.32    8.21   1
  -6  -7  -6  283.25   12.79   1
  -6  -7  -6  273.90   13.90   1
  -6  -7  -5   15.68    4.83   1
  -6  -7  -5   15.29    8.21   1
  -6  -7  -4  110.88   10.53   1
  -6  -7  -3   61.62    8.16   1
  -6  -7  -2   48.16    8.19   1
  -6  -7   0  249.32   13.90   1
  -6  -7   1  110.46   10.09   1
  -6  -7   3   -1.10    6.70   1
  -6  -7   4    2.04    7.24   1
  -6  -7   5    3.46    7.37   1
  -6  -7   6    3.84    7.96   1
  -6  -7   7   28.20    8.71   1
  -6  -7   8    6.00    9.41   1
  -6  -6 -19   45.83    7.58   1
  -6  -6 -19   40.70   10.46   1
  -6  -6 -18   44.09    7.44   1
  -6  -6 -17   22.00    6.75   1
  -6  -6 -17   11.09    5.79   1
  -6  -6 -17   14.44    2.96   1
  -6  -6 -16    4.28    2.82   1
  -6  -6 -16    2.99    5.71   1
  -6  -6 -16    4.75    7.28   1
  -6  -6 -15    3.69    2.46   1
  -6  -6 -15    5.81    6.36   1
  -6  -6 -15   -3.88    5.48   1
  -6  -6 -14   61.15    8.29   1
  -6  -6 -14   62.41    4.27   1
  -6  -6 -14   66.10    6.99   1
  -6  -6 -13  125.89    6.28   1
  -6  -6 -13  147.38    9.47   1
  -6  -6 -13  129.96    9.35   1
  -6  -6 -12  126.79    8.56   1
  -6  -6 -12  142.09   10.25   1
  -6  -6 -12  120.34    5.92   1
  -6  -6 -11   33.06    3.57   1
  -6  -6 -11   39.82    5.93   1
  -6  -6 -11   29.27    5.84   1
  -6  -6 -10  189.06   11.00   1
  -6  -6 -10  197.40   10.12   1
  -6  -6 -10  182.79    8.11   1
  -6  -6  -9   -1.85    2.61   1
  -6  -6  -9    0.90    3.12   1
  -6  -6  -9    3.69    7.60   1
  -6  -6  -8  294.12   13.03   1
  -6  -6  -8  297.22   14.83   1
  -6  -6  -7   19.71    4.80   1
  -6  -6  -6   50.41    7.24   1
  -6  -6  -6   42.51    5.35   1
  -6  -6  -5   20.16    4.85   1
  -6  -6  -5   38.32    5.94   1
  -6  -6  -4  358.34   14.39   1
  -6  -6  -4  350.06   16.09   1
  -6  -6  -3    5.11    7.19   1
  -6  -6  -2   19.71    6.66   1
  -6  -6  -1   -0.55    6.05   1
  -6  -6   0   47.20    6.46   1
  -6  -6   1    1.69    4.71   1
  -6  -6   2  785.12   30.82   1
  -6  -6   3   82.99    8.20   1
  -6  -6   4   68.23    8.43   1
  -6  -6   5  113.21   10.43   1
  -6  -6   6    4.88    5.35   1
  -6  -6   7   -1.64    8.19   1
  -6  -5 -19    8.35    7.34   1
  -6  -5 -19  -14.90    6.48   1
  -6  -5 -18    9.06    6.92   1
  -6  -5 -18   -5.71    6.55   1
  -6  -5 -17   54.02    7.06   1
  -6  -5 -17   51.98    4.76   1
  -6  -5 -17   49.84    9.04   1
  -6  -5 -16    2.99    7.13   1
  -6  -5 -16   -5.62    3.37   1
  -6  -5 -16    2.89    5.20   1
  -6  -5 -16    0.61    4.91   1
  -6  -5 -15   -1.17    4.75   1
  -6  -5 -15   -0.50    4.97   1
  -6  -5 -15   -0.13    3.25   1
  -6  -5 -15   -6.35    6.70   1
  -6  -5 -14   -3.03    6.96   1
  -6  -5 -14   10.76    3.94   1
  -6  -5 -14    8.58    2.93   1
  -6  -5 -13   37.70    7.61   1
  -6  -5 -13   31.70    5.86   1
  -6  -5 -13   38.81    4.11   1
  -6  -5 -12    2.53    6.36   1
  -6  -5 -12    4.41    4.75   1
  -6  -5 -12    4.67    3.11   1
  -6  -5 -11    7.24    6.19   1
  -6  -5 -11   -4.37    4.51   1
  -6  -5 -11    6.15    2.78   1
  -6  -5 -10   54.02    7.79   1
  -6  -5 -10   51.70    5.90   1
  -6  -5 -10   48.86    4.05   1
  -6  -5  -9    8.53    4.50   1
  -6  -5  -9    9.55    6.98   1
  -6  -5  -9   11.09    2.86   1
  -6  -5  -8  111.09    6.11   1
  -6  -5  -8  111.94    9.10   1
  -6  -5  -8  113.21    7.02   1
  -6  -5  -7   -2.76    3.12   1
  -6  -5  -7    1.06    4.96   1
  -6  -5  -7   -5.20    4.38   1
  -6  -5  -6  286.29   14.21   1
  -6  -5  -6  317.91   12.48   1
  -6  -5  -6  306.60   13.66   1
  -6  -5  -6  313.29   13.10   1
  -6  -5  -5   17.39    3.42   1
  -6  -5  -5    8.88    5.48   1
  -6  -5  -4   50.98    7.00   1
  -6  -5  -4   44.62    4.94   1
  -6  -5  -3   -1.93    3.67   1
  -6  -5  -3    3.92    5.78   1
  -6  -5  -2   55.20    6.39   1
  -6  -5  -1    1.17    5.25   1
  -6  -5   0    5.38    4.73   1
  -6  -5   1  100.00    8.20   1
  -6  -5   2  480.92   19.74   1
  -6  -5   3   73.62    8.75   1
  -6  -5   4  462.25   20.64   1
  -6  -5   5   24.01    7.25   1
  -6  -5   6  228.61   13.91   1
  -6  -5   7  -11.36    8.22   1
  -6  -4 -18   49.70    9.73   1
  -6  -4 -18   38.56    7.33   1
  -6  -4 -17    6.76    7.59   1
  -6  -4 -17   16.81    4.26   1
  -6  -4 -17    7.67    5.98   1
  -6  -4 -16   99.80    9.99   1
  -6  -4 -16   85.75    9.82   1
  -6  -4 -16   99.40    8.37   1
  -6  -4 -16   89.30    6.24   1
  -6  -4 -15    8.47    6.29   1
  -6  -4 -15    6.55    5.48   1
  -6  -4 -15    7.51    4.82   1
  -6  -4 -14   37.45    7.10   1
  -6  -4 -14   35.88    4.19   1
  -6  -4 -14   34.46    5.75   1
  -6  -4 -14   38.69    7.59   1
  -6  -4 -13   -1.59    6.22   1
  -6  -4 -13    3.53    3.31   1
  -6  -4 -12  187.96   11.24   1
  -6  -4 -12  192.65   10.27   1
  -6  -4 -12  177.16    8.52   1
  -6  -4 -11    5.90    5.88   1
  -6  -4 -11    5.38    4.55   1
  -6  -4 -11    1.44    2.83   1
  -6  -4 -10   71.91    6.95   1
  -6  -4 -10   69.56    4.67   1
  -6  -4 -10   69.06    6.48   1
  -6  -4  -9    9.12    4.47   1
  -6  -4  -9    7.45    5.73   1
  -6  -4  -9   10.63    3.06   1
  -6  -4  -8   12.25    3.15   1
  -6  -4  -8   10.96    6.09   1
  -6  -4  -7   -3.92    2.89   1
  -6  -4  -7    1.42    5.50   1
  -6  -4  -7   -8.29    4.20   1
  -6  -4  -6   21.62    6.23   1
  -6  -4  -6   11.16    3.54   1
  -6  -4  -6    7.67    3.38   1
  -6  -4  -5  513.93   19.50   1
  -6  -4  -5  520.30   20.07   1
  -6  -4  -5  517.56   19.11   1
  -6  -4  -4   67.73    4.77   1
  -6  -4  -4   66.75    6.70   1
  -6  -4  -3  302.06   12.86   1
  -6  -4  -3  296.53   12.40   1
  -6  -4  -2   58.37    5.65   1
  -6  -4  -2   53.73    4.25   1
  -6  -4  -1   28.30    5.11   1
  -6  -4   0  145.44    8.68   1
  -6  -4   1   15.13    5.06   1
  -6  -4   2  236.85   12.31   1
  -6  -4   3   97.02    8.08   1
  -6  -4   4  566.44   23.80   1
  -6  -4   5   30.58    7.19   1
  -6  -4   6  -14.90    7.41   1
  -6  -3 -18   -4.20    7.09   1
  -6  -3 -18   -0.69    6.21   1
  -6  -3 -18   -4.71    4.86   1
  -6  -3 -17    0.46    6.80   1
  -6  -3 -17    1.90    4.28   1
  -6  -3 -17    5.86    6.05   1
  -6  -3 -16    0.69    3.98   1
  -6  -3 -16    6.71    5.54   1
  -6  -3 -16   -4.28    6.83   1
  -6  -3 -16    4.75    7.11   1
  -6  -3 -15    4.04    5.23   1
  -6  -3 -15   -0.44    5.36   1
  -6  -3 -14    4.00    4.80   1
  -6  -3 -14    2.46    4.36   1
  -6  -3 -14    0.19    3.70   1
  -6  -3 -14    4.84    6.42   1
  -6  -3 -13   81.72    7.23   1
  -6  -3 -13   76.39    8.04   1
  -6  -3 -13   69.56    5.67   1
  -6  -3 -13   89.87    7.39   1
  -6  -3 -12   90.82    7.62   1
  -6  -3 -12  100.00    8.60   1
  -6  -3 -12  100.20    6.21   1
  -6  -3 -12   89.87    7.02   1
  -6  -3 -11   92.93    7.33   1
  -6  -3 -11   85.56    6.85   1
  -6  -3 -11   89.49    5.87   1
  -6  -3 -10   17.14    3.64   1
  -6  -3 -10    9.49    3.94   1
  -6  -3  -9   -2.53    4.13   1
  -6  -3  -9   -0.38    4.72   1
  -6  -3  -9    7.24    3.28   1
  -6  -3  -8    2.86    3.21   1
  -6  -3  -8   13.62    4.94   1
  -6  -3  -8    2.86    3.38   1
  -6  -3  -7   34.69    5.18   1
  -6  -3  -7   30.03    4.16   1
  -6  -3  -7   29.16    5.62   1
  -6  -3  -6  965.34   33.56   1
  -6  -3  -6  975.94   33.11   1
  -6  -3  -6  923.55   34.64   1
  -6  -3  -5   43.96    5.04   1
  -6  -3  -5   40.96    4.61   1
  -6  -3  -5   42.64    5.75   1
  -6  -3  -5   42.77    4.71   1
  -6  -3  -4  217.86    9.74   1
  -6  -3  -4  204.78    9.44   1
  -6  -3  -4  214.92    9.38   1
  -6  -3  -3   58.68    4.29   1
  -6  -3  -3   61.78    5.03   1
  -6  -3  -3   63.36    5.41   1
  -6  -3  -2  302.41   11.83   1
  -6  -3  -2  304.15   11.86   1
  -6  -3  -1  232.26    9.75   1
  -6  -3  -1  239.01   10.20   1
  -6  -3   0   42.64    4.70   1
  -6  -3   1   99.80    6.79   1
  -6  -3   2    4.28    4.60   1
  -6  -3   3   31.58    5.51   1
  -6  -3   4  101.20    8.45   1
  -6  -3   5   20.16    6.56   1
  -6  -2 -18    2.76    8.17   1
  -6  -2 -17   10.11    7.57   1
  -6  -2 -17   -5.24    6.60   1
  -6  -2 -16   -4.97    4.33   1
  -6  -2 -16   -5.06    6.12   1
  -6  -2 -16    3.31    6.99   1
  -6  -2 -15   35.76    7.89   1
  -6  -2 -15   34.46    6.57   1
  -6  -2 -15   37.21    7.69   1
  -6  -2 -14   -5.11    6.69   1
  -6  -2 -14   18.49    6.71   1
  -6  -2 -14   -6.40    5.31   1
  -6  -2 -13   -0.98    4.87   1
  -6  -2 -13   -4.80    6.18   1
  -6  -2 -13   -0.32    5.92   1
  -6  -2 -12   35.64    6.57   1
  -6  -2 -12   23.81    4.49   1
  -6  -2 -12   25.70    6.39   1
  -6  -2 -11   87.24    7.47   1
  -6  -2 -11   82.81    6.01   1
  -6  -2 -11   87.98    7.13   1
  -6  -2 -11   82.08    6.34   1
  -6  -2 -10   -2.92    4.48   1
  -6  -2 -10    2.76    3.75   1
  -6  -2 -10    7.56    4.78   1
  -6  -2 -10   -0.96    4.35   1
  -6  -2  -9  135.02    7.44   1
  -6  -2  -9  145.20    8.44   1
  -6  -2  -9  144.96    8.43   1
  -6  -2  -8    6.20    4.38   1
  -6  -2  -8   15.21    3.82   1
  -6  -2  -8    8.88    4.17   1
  -6  -2  -7   19.45    3.70   1
  -6  -2  -7   23.04    4.42   1
  -6  -2  -7   24.80    4.78   1
  -6  -2  -6 1561.04   52.15   1
  -6  -2  -6 1555.51   53.64   1
  -6  -2  -6 1573.71   52.36   1
  -6  -2  -5   27.35    4.81   1
  -6  -2  -5   27.46    3.56   1
  -6  -2  -5   25.60    4.55   1
  -6  -2  -4   11.56    4.01   1
  -6  -2  -4   18.49    3.01   1
  -6  -2  -4   23.91    4.11   1
  -6  -2  -3   83.54    4.57   1
  -6  -2  -3   71.23    5.57   1
  -6  -2  -3   78.32    5.49   1
  -6  -2  -2  541.03   19.07   1
  -6  -2  -2  529.92   18.88   1
  -6  -2  -2  531.76   19.83   1
  -6  -2  -1  158.51    7.30   1
  -6  -2  -1  152.03    7.40   1
  -6  -2   0    0.05    2.90   1
  -6  -2   0   -5.43    3.31   1
  -6  -2   1  323.28   13.31   1
  -6  -2   2    9.49    3.94   1
  -6  -2   3  336.36   14.67   1
  -6  -1 -18    4.16    8.16   1
  -6  -1 -18   -9.55    7.17   1
  -6  -1 -17   -1.02    7.03   1
  -6  -1 -17   -3.50    6.58   1
  -6  -1 -16    5.71    7.93   1
  -6  -1 -16    2.34    6.73   1
  -6  -1 -15   28.84    6.23   1
  -6  -1 -15   25.30    7.55   1
  -6  -1 -15   22.66    7.04   1
  -6  -1 -14   67.08    6.88   1
  -6  -1 -14   58.83    8.44   1
  -6  -1 -14   73.44    8.23   1
  -6  -1 -13   26.01    6.43   1
  -6  -1 -13   15.29    5.55   1
  -6  -1 -13   19.54    6.81   1
  -6  -1 -12   17.47    6.94   1
  -6  -1 -12   23.43    5.81   1
  -6  -1 -11   26.73    5.79   1
  -6  -1 -11   14.75    5.53   1
  -6  -1 -11   25.60    5.46   1
  -6  -1 -10    5.71    4.59   1
  -6  -1 -10    1.17    3.95   1
  -6  -1 -10   -2.16    4.85   1
  -6  -1  -9   27.88    5.07   1
  -6  -1  -9   33.18    4.38   1
  -6  -1  -9   29.70    4.58   1
  -6  -1  -9   29.59    5.00   1
  -6  -1  -8   81.00    5.94   1
  -6  -1  -8   76.04    5.58   1
  -6  -1  -8   70.73    6.06   1
  -6  -1  -8   77.09    5.27   1
  -6  -1  -7    7.13    3.04   1
  -6  -1  -7   11.36    4.18   1
  -6  -1  -7    4.20    3.12   1
  -6  -1  -7    8.07    3.86   1
  -6  -1  -6   73.44    5.14   1
  -6  -1  -6   66.91    5.56   1
  -6  -1  -6   65.93    5.52   1
  -6  -1  -6   65.12    4.20   1
  -6  -1  -5  291.04   11.60   1
  -6  -1  -5  287.64   11.87   1
  -6  -1  -5  278.22   12.01   1
  -6  -1  -4  657.92   22.57   1
  -6  -1  -4  649.74   22.94   1
  -6  -1  -4  664.09   22.68   1
  -6  -1  -4  649.23   23.44   1
  -6  -1  -3  361.76   14.07   1
  -6  -1  -3  365.57   14.53   1
  -6  -1  -2  292.07   12.30   1
  -6  -1  -2  281.23   11.40   1
  -6  -1  -1    0.81    2.84   1
  -6  -1  -1    0.16    1.73   1
  -6  -1  -1    4.33    4.33   1
  -6  -1   0   10.56    2.34   1
  -6  -1   0   10.76    2.76   1
  -6  -1   1   43.69    3.57   1
  -6   0 -17  -13.10    8.04   1
  -6   0 -17    6.60    6.27   1
  -6   0 -16    4.97    6.24   1
  -6   0 -15   -4.24    6.02   1
  -6   0 -15   -6.25    6.70   1
  -6   0 -15   -7.90    7.76   1
  -6   0 -14   59.91    6.35   1
  -6   0 -14   55.80    8.22   1
  -6   0 -14   50.27    6.95   1
  -6   0 -13    8.24    6.08   1
  -6   0 -13    3.46    5.36   1
  -6   0 -13    7.40    6.85   1
  -6   0 -12  457.10   19.24   1
  -6   0 -12  446.90   19.87   1
  -6   0 -12  445.21   20.26   1
  -6   0 -11   93.12    7.33   1
  -6   0 -11   83.72    7.32   1
  -6   0 -11   99.20    7.37   1
  -6   0 -10  211.99   11.36   1
  -6   0 -10  199.37   10.45   1
  -6   0 -10  208.80   10.98   1
  -6   0  -9   35.40    5.12   1
  -6   0  -9   36.48    4.83   1
  -6   0  -9   29.92    5.36   1
  -6   0  -8  273.24   11.90   1
  -6   0  -8  273.90   12.25   1
  -6   0  -8  267.65   11.78   1
  -6   0  -8  247.43   11.33   1
  -6   0  -7   10.96    3.51   1
  -6   0  -7   13.69    4.44   1
  -6   0  -7   16.08    4.49   1
  -6   0  -7   14.98    3.33   1
  -6   0  -6  960.38   34.09   1
  -6   0  -6 1002.36   34.83   1
  -6   0  -6  972.19   34.30   1
  -6   0  -6  978.44   33.78   1
  -6   0  -5    0.38    4.05   1
  -6   0  -5    0.77    3.71   1
  -6   0  -5    2.37    2.43   1
  -6   0  -5   -1.88    3.51   1
  -6   0  -4    4.71    4.17   1
  -6   0  -4   14.59    3.97   1
  -6   0  -3   35.64    4.90   1
  -6   0  -3   33.41    3.58   1
  -6   0  -2  414.12   14.65   1
  -6   0  -2  394.02   15.48   1
  -6   0  -1  294.81   10.99   1
  -6   0  -1  295.15   12.37   1
  -6   0   0  596.34   22.47   1
  -6   0   0  596.34   21.00   1
  -6   0   1   10.37    3.22   1
  -6   0   1    8.07    2.33   1
  -6   1 -17   -4.54    8.35   1
  -6   1 -17   10.50    7.39   1
  -6   1 -16   -9.49    7.08   1
  -6   1 -16   -4.12    7.67   1
  -6   1 -15  -11.09    6.33   1
  -6   1 -15    1.06    6.43   1
  -6   1 -15    0.76    7.27   1
  -6   1 -14   26.11    8.18   1
  -6   1 -14   32.15    6.58   1
  -6   1 -14   21.25    6.09   1
  -6   1 -13   40.32    7.11   1
  -6   1 -13   44.22    6.65   1
  -6   1 -13   41.34    6.82   1
  -6   1 -12  170.82   11.24   1
  -6   1 -12  168.48   10.38   1
  -6   1 -12  167.96   11.15   1
  -6   1 -11   29.59    6.20   1
  -6   1 -11   19.71    5.86   1
  -6   1 -11   30.14    7.03   1
  -6   1 -10    6.15    5.16   1
  -6   1 -10    0.71    4.57   1
  -6   1 -10    6.30    4.92   1
  -6   1  -9    1.77    3.99   1
  -6   1  -9    3.03    4.42   1
  -6   1  -8   30.14    4.28   1
  -6   1  -8   37.21    5.37   1
  -6   1  -8   34.93    5.20   1
  -6   1  -7  158.26    8.55   1
  -6   1  -7  180.10    8.86   1
  -6   1  -7  173.98    8.18   1
  -6   1  -7  176.89    9.04   1
  -6   1  -6    3.39    4.08   1
  -6   1  -6    7.08    2.93   1
  -6   1  -6   11.22    4.62   1
  -6   1  -5   12.96    4.32   1
  -6   1  -5    9.86    2.32   1
  -6   1  -5    9.24    2.61   1
  -6   1  -5    7.56    3.41   1
  -6   1  -4  651.27   22.97   1
  -6   1  -4  693.80   23.18   1
  -6   1  -4  640.60   23.79   1
  -6   1  -4  606.64   22.66   1
  -6   1  -3  130.64    7.09   1
  -6   1  -3  152.77    7.17   1
  -6   1  -2 2373.64   74.05   1
  -6   1  -2 2147.40   72.29   1
  -6   1  -1    0.00    1.00   1
  -6   1  -1   -2.37    3.11   1
  -6   1   0 1948.34   65.33   1
  -6   1   0 2053.90   66.17   1
  -6   1   1   72.25    6.29   1
  -6   1   1   73.96    4.13   1
  -6   1   2  347.45   14.54   1
  -6   1   2  363.28   12.20   1
  -6   2 -16   31.14    8.48   1
  -6   2 -16   15.29    7.04   1
  -6   2 -15  -13.99    6.96   1
  -6   2 -15    4.49    6.32   1
  -6   2 -15   10.69    9.22   1
  -6   2 -14   14.59    6.26   1
  -6   2 -14   11.70    6.50   1
  -6   2 -14    2.16    5.56   1
  -6   2 -13   31.81    6.20   1
  -6   2 -13   32.60    7.88   1
  -6   2 -13   39.19    6.51   1
  -6   2 -12   13.99    7.26   1
  -6   2 -12   15.60    5.69   1
  -6   2 -12   16.65    6.20   1
  -6   2 -11   58.98    7.07   1
  -6   2 -11   65.29    7.43   1
  -6   2 -11   73.27    8.22   1
  -6   2 -10  382.20   17.20   1
  -6   2 -10  428.49   18.22   1
  -6   2 -10  406.02   17.73   1
  -6   2  -9   22.09    5.45   1
  -6   2  -9   13.69    6.14   1
  -6   2  -8  201.64   10.22   1
  -6   2  -8  174.24    8.98   1
  -6   2  -8  170.30    9.92   1
  -6   2  -7   -6.97    4.91   1
  -6   2  -7    4.16    3.02   1
  -6   2  -7   -8.47    4.83   1
  -6   2  -6   14.29    4.16   1
  -6   2  -6   16.89    2.88   1
  -6   2  -6   15.44    4.79   1
  -6   2  -5  809.40   29.02   1
  -6   2  -5  808.26   29.00   1
  -6   2  -5  801.46   28.31   1
  -6   2  -5  811.68   27.92   1
  -6   2  -4  600.25   22.05   1
  -6   2  -4  555.54   20.74   1
  -6   2  -4  651.78   21.96   1
  -6   2  -4  618.52   22.38   1
  -6   2  -3  211.41   10.18   1
  -6   2  -3  196.00    9.24   1
  -6   2  -2   24.60    5.06   1
  -6   2  -2   29.48    3.91   1
  -6   2  -1  176.36    9.03   1
  -6   2  -1  156.75    7.51   1
  -6   2   0 2029.50   66.67   1
  -6   2   0 2043.04   67.80   1
  -6   2   1  705.43   23.37   1
  -6   2   1  756.80   25.86   1
  -6   2   2  354.95   14.70   1
  -6   2   2  353.44   12.03   1
  -6   2   3   29.92    3.83   1
  -6   2   3   30.58    2.21   1
  -6   3 -16   15.29    7.19   1
  -6   3 -16   18.75    8.66   1
  -6   3 -15   48.72    8.79   1
  -6   3 -15   67.73    8.07   1
  -6   3 -14   19.27    5.71   1
  -6   3 -14   22.18    8.29   1
  -6   3 -14   12.04    5.83   1
  -6   3 -13    9.99    6.00   1
  -6   3 -13   30.36    7.93   1
  -6   3 -13   25.91    6.41   1
  -6   3 -12   14.06    6.07   1
  -6   3 -12   -0.92    6.20   1
  -6   3 -11   35.05    7.46   1
  -6   3 -11   29.92    5.36   1
  -6   3 -11   33.06    5.98   1
  -6   3 -10   75.34    6.77   1
  -6   3 -10   79.92    8.94   1
  -6   3  -9   57.76    6.08   1
  -6   3  -9   61.00    7.50   1
  -6   3  -8   99.00    8.36   1
  -6   3  -8  115.56    7.10   1
  -6   3  -7   54.32    6.49   1
  -6   3  -7   41.47    4.38   1
  -6   3  -6   86.68    7.08   1
  -6   3  -6   86.12    5.20   1
  -6   3  -5   41.09    5.38   1
  -6   3  -5   29.38    2.93   1
  -6   3  -4   37.21    2.68   1
  -6   3  -4   40.70    5.49   1
  -6   3  -4   34.57    4.70   1
  -6   3  -3   25.10    5.51   1
  -6   3  -3   26.42    4.52   1
  -6   3  -3   28.84    3.76   1
  -6   3  -2   56.55    6.02   1
  -6   3  -2   56.25    4.80   1
  -6   3  -1   21.72    3.45   1
  -6   3  -1   24.30    4.73   1
  -6   3   0  588.06   19.89   1
  -6   3   0  592.92   21.43   1
  -6   3   1  298.60   11.06   1
  -6   3   1  302.06   12.86   1
  -6   3   2    1.02    1.62   1
  -6   3   2    3.03    4.11   1
  -6   3   3   13.32    1.75   1
  -6   3   3   15.05    3.72   1
  -6   3   4   -8.12    4.22   1
  -6   4 -15   26.83    7.46   1
  -6   4 -14   27.04    7.59   1
  -6   4 -14   34.11    7.24   1
  -6   4 -13   33.18    8.99   1
  -6   4 -13   39.19    7.01   1
  -6   4 -13   40.45    6.23   1
  -6   4 -12    2.99    8.10   1
  -6   4 -12   -6.76    5.56   1
  -6   4 -11  144.72   11.55   1
  -6   4 -11  158.26   10.32   1
  -6   4 -10   46.92    7.81   1
  -6   4 -10   43.16    5.65   1
  -6   4  -9   20.88    4.94   1
  -6   4  -9   11.70    7.66   1
  -6   4  -8   38.07    7.53   1
  -6   4  -8   46.38    4.90   1
  -6   4  -7   -3.10    6.65   1
  -6   4  -7   -2.34    3.06   1
  -6   4  -6   14.44    3.04   1
  -6   4  -6    5.11    6.19   1
  -6   4  -5    6.40    2.63   1
  -6   4  -5    7.95    5.92   1
  -6   4  -4  310.82   13.75   1
  -6   4  -4  300.68   11.79   1
  -6   4  -3   42.25    5.85   1
  -6   4  -3   37.95    4.68   1
  -6   4  -2  228.92   10.59   1
  -6   4  -1    4.75    3.53   1
  -6   4   0  270.60   10.53   1
  -6   4   0  277.22   11.99   1
  -6   4   1    7.24    2.58   1
  -6   4   1   12.04    4.58   1
  -6   4   2  551.31   19.25   1
  -6   4   2  584.19   21.75   1
  -6   4   3    0.50    1.48   1
  -6   4   3    5.81    3.95   1
  -6   4   4  200.51    9.63   1
  -6   4   5  128.60    7.48   1
  -6   5 -15   -1.04    7.30   1
  -6   5 -15   19.89    8.47   1
  -6   5 -14    7.78    7.14   1
  -6   5 -13    2.86    8.69   1
  -6   5 -13    2.28    6.19   1
  -6   5 -12  107.33    8.91   1
  -6   5 -12   97.42   11.25   1
  -6   5 -11   -5.90    5.20   1
  -6   5 -11   -9.30    7.50   1
  -6   5 -10  137.59   11.50   1
  -6   5 -10  143.76    9.83   1
  -6   5  -9   62.09    6.46   1
  -6   5  -9   70.90    9.43   1
  -6   5  -8   43.03    8.79   1
  -6   5  -8   38.44    5.33   1
  -6   5  -7   58.37    5.35   1
  -6   5  -7   74.48    8.63   1
  -6   5  -6   45.16    8.47   1
  -6   5  -6   37.33    4.15   1
  -6   5  -5   49.28    4.07   1
  -6   5  -5   61.15    7.82   1
  -6   5  -4  631.01   24.12   1
  -6   5  -4  601.72   22.57   1
  -6   5  -3   97.02    7.49   1
  -6   5  -3   88.74    6.59   1
  -6   5  -3   81.90    4.16   1
  -6   5  -2   42.64    6.01   1
  -6   5  -1   -0.77    4.77   1
  -6   5   0    1.72    4.64   1
  -6   5   1  231.04   10.94   1
  -6   5   2  463.54   17.65   1
  -6   5   2  446.90   15.64   1
  -6   5   3   33.18    4.03   1
  -6   5   3   34.93    2.84   1
  -6   5   4   54.76    5.77   1
  -6   5   5  169.52    9.11   1
  -6   6 -14   10.63    7.37   1
  -6   6 -13    2.92    6.26   1
  -6   6 -12    5.48    7.72   1
  -6   6 -12    9.55    5.69   1
  -6   6 -11   21.53    5.57   1
  -6   6 -11   32.38    9.79   1
  -6   6 -10   59.91    9.44   1
  -6   6 -10   65.45    6.96   1
  -6   6  -9   78.15    7.25   1
  -6   6  -9   57.61   10.32   1
  -6   6  -8  784.56   31.93   1
  -6   6  -8  765.08   29.87   1
  -6   6  -7   22.56    4.37   1
  -6   6  -7   38.07    9.50   1
  -6   6  -6   43.82    4.50   1
  -6   6  -6   29.27    9.09   1
  -6   6  -5    0.71    2.64   1
  -6   6  -5    8.53    7.83   1
  -6   6  -4   -2.50    6.38   1
  -6   6  -3   37.58    6.25   1
  -6   6  -2  363.28   16.01   1
  -6   6  -2  362.90   13.33   1
  -6   6  -1  107.74    7.89   1
  -6   6   0   28.73    5.25   1
  -6   6   1    5.43    4.80   1
  -6   6   2   40.96    2.94   1
  -6   6   2   33.52    5.44   1
  -6   6   3   -0.92    4.30   1
  -6   6   3    2.10    2.09   1
  -6   6   3   -0.50    2.02   1
  -6   6   4  243.36   10.92   1
  -6   6   4  216.09    8.23   1
  -6   6   5   70.90    6.23   1
  -6   6   6    2.22    4.62   1
  -6   7 -13   -3.88    6.66   1
  -6   7 -12   15.92    5.75   1
  -6   7 -11   71.06   11.30   1
  -6   7 -11   68.72    8.12   1
  -6   7 -10   43.82    8.21   1
  -6   7 -10   28.52    6.19   1
  -6   7  -9   90.44   11.03   1
  -6   7  -9   92.54    8.08   1
  -6   7  -8    7.02    7.53   1
  -6   7  -8    8.53    4.56   1
  -6   7  -7    4.00    9.56   1
  -6   7  -7    2.07    4.03   1
  -6   7  -6  327.61   17.38   1
  -6   7  -5   -1.56    8.05   1
  -6   7  -4   67.40    8.37   1
  -6   7  -3   48.72    7.54   1
  -6   7  -2   18.92    3.91   1
  -6   7  -1   10.89    2.44   1
  -6   7   0  117.07    8.01   1
  -6   7   0  105.47    4.93   1
  -6   7   1   16.97    4.61   1
  -6   7   1   23.43    2.32   1
  -6   7   2   55.65    6.12   1
  -6   7   2   55.65    3.58   1
  -6   7   3   -2.16    2.59   1
  -6   7   3    2.28    4.62   1
  -6   7   4  430.98   15.36   1
  -6   7   4  447.32   17.77   1
  -6   7   4  449.02   16.53   1
  -6   7   5  137.59    7.98   1
  -6   7   5  128.82    7.04   1
  -6   7   6  475.68   18.32   1
  -6   7   7   21.07    4.96   1
  -6   8 -12   27.98    7.62   1
  -6   8 -11   -0.23    5.61   1
  -6   8 -10    7.18    6.06   1
  -6   8 -10    6.55    8.35   1
  -6   8  -9   58.22   11.44   1
  -6   8  -9   72.42    7.49   1
  -6   8  -8   64.32   11.55   1
  -6   8  -8   79.03    7.29   1
  -6   8  -7    9.80    9.95   1
  -6   8  -5   22.56    8.17   1
  -6   8  -4  151.04   10.82   1
  -6   8  -3   42.77    7.72   1
  -6   8  -2   71.57    5.41   1
  -6   8  -1   -5.86    3.10   1
  -6   8  -1   -2.96    5.68   1
  -6   8   0   38.69    3.36   1
  -6   8   0   34.69    6.60   1
  -6   8   1   38.19    6.43   1
  -6   8   1   36.24    3.25   1
  -6   8   2   10.89    5.54   1
  -6   8   2   13.76    2.75   1
  -6   8   3   36.72    5.94   1
  -6   8   3   36.84    3.64   1
  -6   8   4   19.54    4.33   1
  -6   8   4   20.34    3.43   1
  -6   8   5    6.92    4.52   1
  -6   8   5   13.54    3.46   1
  -6   8   6  403.21   16.47   1
  -6   8   6  398.40   16.37   1
  -6   8   7   53.58    5.56   1
  -6   8   7   66.75    5.72   1
  -6   9 -11   12.04    7.01   1
  -6   9 -10    6.35    6.05   1
  -6   9  -9  -18.06   10.80   1
  -6   9  -9    1.82    5.51   1
  -6   9  -8   11.16   10.22   1
  -6   9  -8    3.46    4.84   1
  -6   9  -7   -0.04    8.99   1
  -6   9  -6  103.43   11.19   1
  -6   9  -5   28.84    8.91   1
  -6   9  -3   15.68    7.68   1
  -6   9  -2   88.55    6.40   1
  -6   9  -1   39.31    4.77   1
  -6   9   0  139.71    7.33   1
  -6   9   0  151.29    9.84   1
  -6   9   1   49.56    7.04   1
  -6   9   1   49.14    4.07   1
  -6   9   2  113.64    6.18   1
  -6   9   2  120.34    8.78   1
  -6   9   3    9.30    5.37   1
  -6   9   3    3.46    3.20   1
  -6   9   4  178.49    8.55   1
  -6   9   4  179.02    9.90   1
  -6   9   5  246.49   11.93   1
  -6   9   5  240.56   11.17   1
  -6   9   6   87.61    6.74   1
  -6   9   6   77.26    3.87   1
  -6   9   6   71.40    6.08   1
  -6   9   7    3.84    4.16   1
  -6   9   7    4.33    4.33   1
  -6   9   8    0.92    4.44   1
  -6   9   8   -2.31    3.71   1
  -6  10 -10    6.66    6.66   1
  -6  10  -9    0.59    5.64   1
  -6  10  -8   12.11    9.81   1
  -6  10  -7   19.80    9.34   1
  -6  10  -6   31.47    8.30   1
  -6  10  -5    1.69    8.03   1
  -6  10  -4  310.46   16.56   1
  -6  10  -3   -6.81    8.30   1
  -6  10  -2   -2.19    4.77   1
  -6  10  -1   19.98    4.47   1
  -6  10   0   13.18    6.32   1
  -6  10   0   18.92    4.00   1
  -6  10   1   54.91    4.89   1
  -6  10   1   53.44    7.31   1
  -6  10   2   -1.64    4.92   1
  -6  10   3   67.57    5.10   1
  -6  10   3   75.17    7.11   1
  -6  10   4   48.02    6.24   1
  -6  10   4   52.56    4.79   1
  -6  10   5   44.49    5.87   1
  -6  10   5   45.56    4.99   1
  -6  10   6  137.12    8.20   1
  -6  10   6  135.49    8.15   1
  -6  10   7   52.71    5.95   1
  -6  10   7   53.29    3.07   1
  -6  10   7   57.61    5.77   1
  -6  10   8  147.14    9.22   1
  -6  10   8  129.50    7.97   1
  -6  10   9    9.92    4.91   1
  -6  11  -9    3.13    6.16   1
  -6  11  -7    1.46    7.55   1
  -6  11  -6    3.72    8.76   1
  -6  11  -5    8.70    8.26   1
  -6  11  -4  287.98   16.63   1
  -6  11  -3   30.14    6.26   1
  -6  11  -3   33.29    8.77   1
  -6  11  -2   48.16    6.25   1
  -6  11  -1   87.98    6.75   1
  -6  11   0   10.50    4.15   1
  -6  11   1   65.77    5.68   1
  -6  11   1   83.72    8.42   1
  -6  11   2  113.64    8.74   1
  -6  11   2  116.42    6.91   1
  -6  11   3   42.77    4.84   1
  -6  11   3   48.58    6.83   1
  -6  11   4   16.24    3.95   1
  -6  11   4   28.30    6.06   1
  -6  11   5   14.98    5.11   1
  -6  11   6    3.76    4.00   1
  -6  11   6    4.49    4.62   1
  -6  11   7   21.81    4.86   1
  -6  11   7   26.63    4.75   1
  -6  11   7   16.24    2.50   1
  -6  11   8    7.34    4.17   1
  -6  11   8   -0.53    4.74   1
  -6  11   9    5.76    4.94   1
  -6  11   9   -3.53    3.72   1
  -6  11  10   12.67    5.48   1
  -6  12  -6   26.73   10.03   1
  -6  12  -5   -2.46    7.00   1
  -6  12  -4    7.67    8.53   1
  -6  12  -3   -1.93    5.67   1
  -6  12  -3  -17.56    9.22   1
  -6  12  -2  437.23   19.24   1
  -6  12  -1   25.30    5.83   1
  -6  12   0   46.79    5.61   1
  -6  12   1   36.60    5.08   1
  -6  12   1   32.72    7.21   1
  -6  12   2  156.25    8.75   1
  -6  12   2  159.26    9.84   1
  -6  12   3    5.02    5.91   1
  -6  12   4   32.26    5.00   1
  -6  12   4   43.03    6.56   1
  -6  12   5   48.30    6.39   1
  -6  12   5   55.65    5.82   1
  -6  12   6    6.15    4.41   1
  -6  12   6   14.98    4.88   1
  -6  12   7    5.38    2.88   1
  -6  12   7   -0.23    4.23   1
  -6  12   7    2.04    4.55   1
  -6  12   8    1.23    4.86   1
  -6  12   8   -2.96    4.23   1
  -6  12   9    5.71    5.59   1
  -6  12   9   13.91    4.33   1
  -6  12  10   28.09    5.94   1
  -6  13  -4    1.59    5.90   1
  -6  13  -3   34.34    6.45   1
  -6  13  -2   32.49    6.73   1
  -6  13  -1   37.70    6.63   1
  -6  13   0   42.38    5.99   1
  -6  13   1   -0.24    4.38   1
  -6  13   1    4.67    6.61   1
  -6  13   2   39.82    5.30   1
  -6  13   2   52.56    7.54   1
  -6  13   3   62.73    7.76   1
  -6  13   3   55.80    5.98   1
  -6  13   4   64.48    6.26   1
  -6  13   4   67.90    7.58   1
  -6  13   5   19.27    5.88   1
  -6  13   5   21.44    4.82   1
  -6  13   7    3.92    3.17   1
  -6  13   7   12.82    5.16   1
  -6  13   7    4.08    4.69   1
  -6  13   8   -6.45    5.08   1
  -6  13   8   -0.94    4.54   1
  -6  13   9    6.10    5.43   1
  -6  14  -2   39.94    6.83   1
  -6  14  -1   -5.38    5.52   1
  -6  14   0   16.73    5.73   1
  -6  14   1   40.20    6.34   1
  -6  14   1   43.16    6.31   1
  -6  14   2   35.88    7.67   1
  -6  14   2   28.20    5.63   1
  -6  14   3   23.62    5.64   1
  -6  14   3   19.27    6.41   1
  -6  14   4   29.92    5.80   1
  -6  14   4   23.23    6.65   1
  -6  14   5    6.86    4.93   1
  -6  14   5   12.39    6.27   1
  -6  14   6   11.36    5.59   1
  -6  14   7   -7.13    5.39   1
  -6  14   8    9.80    4.82   1
  -6  15   2   16.40    7.61   1
  -6  15   3    8.94    7.18   1
  -6  15   4   99.00    8.95   1
  -6  15   6    3.24    5.83   1
  -6  15   7    3.50    5.35   1
  -6  16   2   18.23    8.45   1
  -6  16   3   15.84    7.56   1
  -6  16   4   61.62    8.79   1
  -6  16   5    8.70    7.02   1
  -6  16   6   -8.01    6.23   1
  -5 -17 -10   32.49   13.45   1
  -5 -17  -8   15.60   13.75   1
  -5 -16 -13    8.82   11.46   1
  -5 -16 -12   -5.95   11.18   1
  -5 -16 -11   12.11   11.69   1
  -5 -16 -10   16.73   12.27   1
  -5 -16  -9    0.44   12.87   1
  -5 -16  -8  -11.29   13.24   1
  -5 -16  -7  -22.37   13.34   1
  -5 -16  -6   83.91   13.74   1
  -5 -16  -5    7.62   11.70   1
  -5 -16  -4  -10.05   10.90   1
  -5 -16  -3    0.76   10.41   1
  -5 -15 -15   82.81   11.47   1
  -5 -15 -15   77.62   12.86   1
  -5 -15 -13   12.82   10.67   1
  -5 -15 -12    5.90   11.32   1
  -5 -15 -11   37.45   10.89   1
  -5 -15 -10   23.04    9.89   1
  -5 -15  -9   43.82   12.18   1
  -5 -15  -8   75.17    9.71   1
  -5 -15  -8  115.13   14.81   1
  -5 -15  -7   14.98   11.61   1
  -5 -15  -6   31.92    9.49   1
  -5 -15  -5    9.99   11.57   1
  -5 -15  -4    8.29   11.58   1
  -5 -15  -3   10.30   11.30   1
  -5 -15  -2   -0.77   10.74   1
  -5 -14 -16    5.20   11.17   1
  -5 -14 -15   29.27   11.25   1
  -5 -14 -14   10.89   10.63   1
  -5 -14 -14   22.18    8.38   1
  -5 -14 -13    5.29   10.40   1
  -5 -14 -11   19.89   11.42   1
  -5 -14 -10   -6.05   10.82   1
  -5 -14  -9    8.07   11.08   1
  -5 -14  -8    7.40   12.24   1
  -5 -14  -8    4.12    4.63   1
  -5 -14  -7   18.84    6.16   1
  -5 -14  -6   -0.45    5.63   1
  -5 -14  -6    4.00   12.84   1
  -5 -14  -5    7.18    8.36   1
  -5 -14  -4  -19.71   11.46   1
  -5 -14  -3   -3.50   10.73   1
  -5 -14  -2  100.00   13.00   1
  -5 -14  -1    5.76    9.84   1
  -5 -14   0    1.04    7.38   1
  -5 -14   1    2.69    6.92   1
  -5 -13 -16   -9.67   10.57   1
  -5 -13 -15   -5.34    9.84   1
  -5 -13 -14   -1.99    6.94   1
  -5 -13 -12    4.45    6.63   1
  -5 -13 -12    9.24   10.15   1
  -5 -13 -11    3.88   10.09   1
  -5 -13 -10   47.47   11.30   1
  -5 -13  -9   17.64   10.84   1
  -5 -13  -8   80.28   12.36   1
  -5 -13  -7   -8.47    8.56   1
  -5 -13  -7    1.72    5.84   1
  -5 -13  -6   -1.42   12.02   1
  -5 -13  -6   -5.20    5.75   1
  -5 -13  -5    7.56    6.11   1
  -5 -13  -5    3.84   11.60   1
  -5 -13  -4  107.74    8.30   1
  -5 -13  -4   96.43   13.16   1
  -5 -13  -3   -0.19   10.29   1
  -5 -13  -2    6.81    7.83   1
  -5 -13  -1   17.39   10.26   1
  -5 -13   0   55.95   11.22   1
  -5 -13   1   49.00   10.92   1
  -5 -13   2   30.25   10.78   1
  -5 -12 -16   35.88   10.42   1
  -5 -12 -15   82.63   10.91   1
  -5 -12 -14   41.47    9.02   1
  -5 -12 -13   84.64   11.96   1
  -5 -12 -12    0.03    6.91   1
  -5 -12 -11    0.21    9.73   1
  -5 -12 -11   19.10   11.19   1
  -5 -12 -10   78.85   11.54   1
  -5 -12  -9    5.06   10.08   1
  -5 -12  -8   27.98   10.05   1
  -5 -12  -7   35.64    6.09   1
  -5 -12  -7   12.53   11.12   1
  -5 -12  -6   -5.24    5.45   1
  -5 -12  -6   14.29   11.19   1
  -5 -12  -5   -7.90    5.79   1
  -5 -12  -5  -11.97   11.97   1
  -5 -12  -4   28.20   10.94   1
  -5 -12  -4   26.83    6.11   1
  -5 -12  -3   -1.14   10.27   1
  -5 -12  -3  -12.89    6.61   1
  -5 -12  -2   70.39   10.91   1
  -5 -12  -2   43.82    7.68   1
  -5 -12  -1   -1.14    9.48   1
  -5 -12   0   39.56    7.80   1
  -5 -12   1   -3.03    8.94   1
  -5 -12   2    6.76    9.46   1
  -5 -12   3  -11.70   10.12   1
  -5 -12   4   14.52   10.52   1
  -5 -11 -18   28.52    7.16   1
  -5 -11 -17    8.29    6.16   1
  -5 -11 -16    9.00    5.34   1
  -5 -11 -16   -9.73    8.80   1
  -5 -11 -15    9.00    8.70   1
  -5 -11 -15   -7.51    5.81   1
  -5 -11 -14    7.29    6.75   1
  -5 -11 -14    4.54    5.37   1
  -5 -11 -13   41.60   10.45   1
  -5 -11 -13   30.36    6.17   1
  -5 -11 -12  173.71   12.13   1
  -5 -11 -11   -9.61   10.73   1
  -5 -11 -10  424.36   20.60   1
  -5 -11 -10  422.71   20.97   1
  -5 -11  -9   15.13   10.43   1
  -5 -11  -8  118.81   10.03   1
  -5 -11  -7    9.86   10.93   1
  -5 -11  -6  427.25   17.36   1
  -5 -11  -6  446.90   22.83   1
  -5 -11  -5   -4.88    5.17   1
  -5 -11  -5    0.32   12.29   1
  -5 -11  -4   56.55    9.17   1
  -5 -11  -4   43.69    6.74   1
  -5 -11  -3  130.19   12.78   1
  -5 -11  -3  100.00    7.80   1
  -5 -11  -2   90.63    8.38   1
  -5 -11  -2   97.61   12.05   1
  -5 -11  -1    9.61    6.20   1
  -5 -11  -1   -6.30    8.68   1
  -5 -11   0    0.46    6.08   1
  -5 -11   0    7.29    9.02   1
  -5 -11   1   11.36    7.28   1
  -5 -11   2   75.34   10.42   1
  -5 -11   3   -5.06    9.00   1
  -5 -11   4    1.64    8.96   1
  -5 -11   5    6.05    9.79   1
  -5 -10 -18   24.90   10.08   1
  -5 -10 -18   20.16    6.56   1
  -5 -10 -17   19.36    6.07   1
  -5 -10 -17    7.90    8.21   1
  -5 -10 -16   39.69    6.80   1
  -5 -10 -16   26.01    8.47   1
  -5 -10 -15   35.40    6.31   1
  -5 -10 -15   30.25    9.46   1
  -5 -10 -14   34.69    7.54   1
  -5 -10 -14   31.02    6.13   1
  -5 -10 -13    3.80    8.97   1
  -5 -10 -13    5.48    4.96   1
  -5 -10 -12   -6.50    5.25   1
  -5 -10 -11   13.54    5.59   1
  -5 -10 -11   12.89    9.84   1
  -5 -10 -10  322.56   14.37   1
  -5 -10 -10  309.76   17.25   1
  -5 -10  -9    2.89    9.89   1
  -5 -10  -9   -0.29   11.15   1
  -5 -10  -8 1204.09   47.19   1
  -5 -10  -7   84.09   11.19   1
  -5 -10  -6    6.40   10.78   1
  -5 -10  -5   15.05   12.03   1
  -5 -10  -5    2.10    3.48   1
  -5 -10  -4   45.56   12.15   1
  -5 -10  -4   44.22    5.32   1
  -5 -10  -3    9.30    9.70   1
  -5 -10  -3    6.25    5.45   1
  -5 -10  -2   58.37   10.70   1
  -5 -10  -2   63.20    6.84   1
  -5 -10  -1  138.30   12.70   1
  -5 -10  -1  121.00    9.02   1
  -5 -10   0    7.08    6.01   1
  -5 -10   0    2.46    9.36   1
  -5 -10   1    8.58    8.03   1
  -5 -10   1    0.16    5.69   1
  -5 -10   2   10.50    8.04   1
  -5 -10   2   21.16    6.90   1
  -5 -10   3   22.28    8.97   1
  -5 -10   4   54.61    9.90   1
  -5 -10   5   19.71    9.32   1
  -5 -10   6   -4.67    9.20   1
  -5  -9 -18   -1.90    6.24   1
  -5  -9 -17   55.20    7.28   1
  -5  -9 -17   60.22    9.93   1
  -5  -9 -16   -0.53    5.65   1
  -5  -9 -16   13.10    7.89   1
  -5  -9 -15    3.13    4.85   1
  -5  -9 -15    3.28    8.25   1
  -5  -9 -14  159.01   12.36   1
  -5  -9 -14  158.26    9.81   1
  -5  -9 -13   46.79    6.43   1
  -5  -9 -13   45.43    7.55   1
  -5  -9 -12   31.47    8.86   1
  -5  -9 -12   10.37    4.12   1
  -5  -9 -11   77.62   10.22   1
  -5  -9 -11   50.13    5.66   1
  -5  -9 -10   19.89    9.46   1
  -5  -9 -10   17.56    4.86   1
  -5  -9  -9  101.40   11.48   1
  -5  -9  -9  122.77    8.20   1
  -5  -9  -8  453.69   18.74   1
  -5  -9  -8  467.86   20.76   1
  -5  -9  -8  466.13   22.02   1
  -5  -9  -7   18.06    9.01   1
  -5  -9  -6  132.48   11.28   1
  -5  -9  -5   46.79    4.65   1
  -5  -9  -5   32.83   10.66   1
  -5  -9  -4    1.46   10.84   1
  -5  -9  -3   16.00    7.84   1
  -5  -9  -3    1.69    3.46   1
  -5  -9  -2  200.79   13.60   1
  -5  -9  -2  187.42   10.13   1
  -5  -9  -1   94.67   10.90   1
  -5  -9  -1  100.40    6.81   1
  -5  -9   0  608.12   25.65   1
  -5  -9   0  645.16   23.37   1
  -5  -9   1    4.88    5.57   1
  -5  -9   1    9.42    8.53   1
  -5  -9   2    4.71    7.86   1
  -5  -9   3   -1.25    4.28   1
  -5  -9   3  -12.74    8.50   1
  -5  -9   4   40.45    9.03   1
  -5  -9   5    1.17    8.19   1
  -5  -9   6    6.10    8.60   1
  -5  -9   7    0.96    9.60   1
  -5  -8 -19   12.04    9.51   1
  -5  -8 -19   10.69    6.87   1
  -5  -8 -18   28.41    7.46   1
  -5  -8 -17    2.86    5.41   1
  -5  -8 -17   11.76    8.23   1
  -5  -8 -16   -2.89    5.07   1
  -5  -8 -16   10.82    6.78   1
  -5  -8 -15   19.10    5.68   1
  -5  -8 -15    6.81    8.20   1
  -5  -8 -14  250.91   12.67   1
  -5  -8 -14  247.12   14.78   1
  -5  -8 -13  227.41   14.18   1
  -5  -8 -13  225.60   12.02   1
  -5  -8 -12   53.73    8.94   1
  -5  -8 -12   47.47    5.65   1
  -5  -8 -11   54.02    5.29   1
  -5  -8 -11   62.73    8.71   1
  -5  -8 -10  165.38    9.26   1
  -5  -8 -10  154.50   11.19   1
  -5  -8  -9    3.17    8.47   1
  -5  -8  -9    1.74    4.33   1
  -5  -8  -8    6.25    3.45   1
  -5  -8  -8    1.39    9.11   1
  -5  -8  -7   24.60    9.52   1
  -5  -8  -7    6.81    4.85   1
  -5  -8  -6 1672.81   61.35   1
  -5  -8  -4   -6.00    3.28   1
  -5  -8  -4    3.96    9.95   1
  -5  -8  -3  162.56    8.41   1
  -5  -8  -3  182.25   11.34   1
  -5  -8  -2    0.90    8.78   1
  -5  -8  -2   -3.13    4.85   1
  -5  -8  -1   24.90    8.68   1
  -5  -8  -1   29.81    5.57   1
  -5  -8   0  208.22   11.83   1
  -5  -8   0  214.62   10.84   1
  -5  -8   1   46.65    8.47   1
  -5  -8   1   40.32    6.10   1
  -5  -8   2   69.89    7.02   1
  -5  -8   2   64.80    9.18   1
  -5  -8   3    7.40    5.49   1
  -5  -8   3   -0.32    7.49   1
  -5  -8   4   21.34    7.21   1
  -5  -8   4   16.81    6.23   1
  -5  -8   5    8.24    7.52   1
  -5  -8   5    9.12    4.77   1
  -5  -8   6   15.05    6.44   1
  -5  -8   7   14.90    8.49   1
  -5  -7 -19   -0.83    6.37   1
  -5  -7 -19    1.14    7.25   1
  -5  -7 -18    0.77    6.09   1
  -5  -7 -18   -0.76    8.47   1
  -5  -7 -17    9.73    8.11   1
  -5  -7 -17    4.67    5.66   1
  -5  -7 -16    5.20    5.15   1
  -5  -7 -15   19.80    5.61   1
  -5  -7 -15   18.06    8.07   1
  -5  -7 -14   66.10    9.27   1
  -5  -7 -14   49.70    6.49   1
  -5  -7 -13   69.06    7.15   1
  -5  -7 -13   83.91    9.53   1
  -5  -7 -12  205.35   13.47   1
  -5  -7 -12  219.63   10.97   1
  -5  -7 -11  555.54   23.57   1
  -5  -7 -11  574.08   22.04   1
  -5  -7 -10   22.47    3.98   1
  -5  -7 -10   13.25    7.64   1
  -5  -7  -9   -2.16    7.79   1
  -5  -7  -9    3.39    4.23   1
  -5  -7  -8    2.82    3.83   1
  -5  -7  -7    0.55    4.26   1
  -5  -7  -6  466.13   18.57   1
  -5  -7  -6  492.84   20.87   1
  -5  -7  -5   36.24    5.18   1
  -5  -7  -5   49.28    8.14   1
  -5  -7  -4  843.90   33.12   1
  -5  -7  -3   79.74    8.93   1
  -5  -7  -2   65.77    6.16   1
  -5  -7  -2   68.06    8.25   1
  -5  -7  -1  257.92   14.13   1
  -5  -7  -1  274.90   11.94   1
  -5  -7   0   -2.86    4.87   1
  -5  -7   0   -2.22    7.21   1
  -5  -7   1   39.31    4.64   1
  -5  -7   1   26.63    7.64   1
  -5  -7   2   99.40    9.37   1
  -5  -7   2   93.12    7.33   1
  -5  -7   3   -6.15    7.49   1
  -5  -7   3   -3.84    3.88   1
  -5  -7   4   83.36    7.30   1
  -5  -7   4   78.15    9.37   1
  -5  -7   5    7.67    5.76   1
  -5  -7   6   -2.79    7.65   1
  -5  -7   6   -1.66    4.21   1
  -5  -7   7   23.14    8.56   1
  -5  -7   8  -16.40    9.23   1
  -5  -7   9   -1.06    9.93   1
  -5  -6 -19   -2.72    6.80   1
  -5  -6 -19    6.81    9.55   1
  -5  -6 -18   13.03    9.10   1
  -5  -6 -18   -2.13    5.46   1
  -5  -6 -17    3.72    2.59   1
  -5  -6 -17   -3.53    7.90   1
  -5  -6 -17    1.80    5.76   1
  -5  -6 -16    5.76    5.18   1
  -5  -6 -16    6.05    2.46   1
  -5  -6 -16    0.83    5.31   1
  -5  -6 -15    2.50    5.09   1
  -5  -6 -15    0.72    2.14   1
  -5  -6 -15   -2.07    7.32   1
  -5  -6 -14   52.85    8.14   1
  -5  -6 -14   50.41    3.41   1
  -5  -6 -14   57.15    6.50   1
  -5  -6 -13  143.28    9.10   1
  -5  -6 -13  138.30    9.64   1
  -5  -6 -13  124.32    5.80   1
  -5  -6 -12   52.42    6.23   1
  -5  -6 -12   47.47    3.31   1
  -5  -6 -12   55.80    8.22   1
  -5  -6 -11   57.76    8.51   1
  -5  -6 -11   66.26    3.74   1
  -5  -6 -11   73.44    6.86   1
  -5  -6 -10   67.57    6.25   1
  -5  -6 -10   50.27    7.66   1
  -5  -6 -10   50.55    3.27   1
  -5  -6  -9  157.50    6.78   1
  -5  -6  -9  157.75   10.55   1
  -5  -6  -9  160.78    8.62   1
  -5  -6  -8   75.34    8.51   1
  -5  -6  -8   83.54    6.22   1
  -5  -6  -7   58.98    8.29   1
  -5  -6  -7   70.73    5.89   1
  -5  -6  -6   99.20    9.16   1
  -5  -6  -6  125.22    9.40   1
  -5  -6  -6  106.50    7.02   1
  -5  -6  -5   20.16    6.91   1
  -5  -6  -5   12.96    4.39   1
  -5  -6  -4  103.84    6.52   1
  -5  -6  -4  107.33    9.12   1
  -5  -6  -3   19.27    7.29   1
  -5  -6  -2  547.09   22.45   1
  -5  -6  -1   29.70    7.08   1
  -5  -6   0   86.30    8.55   1
  -5  -6   0   82.45    6.90   1
  -5  -6   1   17.14    6.96   1
  -5  -6   1   11.22    3.75   1
  -5  -6   2    2.69    5.05   1
  -5  -6   3    9.36    6.92   1
  -5  -6   3   23.91    5.57   1
  -5  -6   4    4.37    6.73   1
  -5  -6   4    7.34    4.61   1
  -5  -6   5    3.80    5.30   1
  -5  -6   6  279.89   13.38   1
  -5  -6   6  304.15   16.39   1
  -5  -6   7    5.90    8.41   1
  -5  -6   8    2.37    6.19   1
  -5  -5 -19    8.47    7.10   1
  -5  -5 -19   24.60    8.83   1
  -5  -5 -18   11.02    6.18   1
  -5  -5 -18   20.88    8.87   1
  -5  -5 -17   -6.30    5.52   1
  -5  -5 -17    0.52    7.17   1
  -5  -5 -17   -4.33    3.37   1
  -5  -5 -16   50.55    4.41   1
  -5  -5 -16   54.76    7.40   1
  -5  -5 -16   61.15    6.57   1
  -5  -5 -16   59.60    8.03   1
  -5  -5 -15    6.10    4.94   1
  -5  -5 -15    6.15    2.68   1
  -5  -5 -15    1.28    7.01   1
  -5  -5 -15   -8.29    6.91   1
  -5  -5 -14   57.15    7.86   1
  -5  -5 -14   60.06    4.49   1
  -5  -5 -14   64.48    6.42   1
  -5  -5 -13   14.59    7.26   1
  -5  -5 -13    7.24    4.68   1
  -5  -5 -13   10.05    2.73   1
  -5  -5 -12  553.66   19.29   1
  -5  -5 -12  548.50   22.95   1
  -5  -5 -12  564.54   21.38   1
  -5  -5 -11  176.09    7.96   1
  -5  -5 -11  200.51   10.76   1
  -5  -5 -11  207.36   10.37   1
  -5  -5 -10    9.73    2.43   1
  -5  -5 -10   16.73    5.97   1
  -5  -5 -10   12.18    4.40   1
  -5  -5  -9    9.80    4.26   1
  -5  -5  -9    7.34    2.55   1
  -5  -5  -9    3.24    5.36   1
  -5  -5  -8   67.57    5.59   1
  -5  -5  -8   46.38    7.76   1
  -5  -5  -8   61.47    3.76   1
  -5  -5  -7   -3.76    4.07   1
  -5  -5  -7    6.10    2.47   1
  -5  -5  -7    2.86    6.19   1
  -5  -5  -6   49.42    7.31   1
  -5  -5  -6   52.42    5.21   1
  -5  -5  -5   93.32    5.80   1
  -5  -5  -5   97.02    7.88   1
  -5  -5  -5   93.51    7.74   1
  -5  -5  -4  910.83   32.59   1
  -5  -5  -4  946.79   35.08   1
  -5  -5  -3  147.87    7.78   1
  -5  -5  -3  131.10    8.93   1
  -5  -5  -2  199.66   10.74   1
  -5  -5  -1  -12.04    5.83   1
  -5  -5   0  472.19   19.56   1
  -5  -5   1   76.21    7.68   1
  -5  -5   2 1001.72   33.55   1
  -5  -5   2 1045.23   38.80   1
  -5  -5   3   62.57    8.23   1
  -5  -5   3   59.75    6.18   1
  -5  -5   4   78.68    6.21   1
  -5  -5   4   81.54    8.67   1
  -5  -5   5   -2.37    6.34   1
  -5  -5   7   13.47    8.29   1
  -5  -5   8   96.24   10.20   1
  -5  -4 -18   19.45    6.70   1
  -5  -4 -17   22.66    8.00   1
  -5  -4 -17   11.49    6.03   1
  -5  -4 -16   64.48    5.30   1
  -5  -4 -16   90.44    9.89   1
  -5  -4 -16   69.89    7.52   1
  -5  -4 -16   74.82    9.51   1
  -5  -4 -15    0.24    6.98   1
  -5  -4 -15   11.49    3.73   1
  -5  -4 -15    8.12    6.73   1
  -5  -4 -14   -0.59    2.91   1
  -5  -4 -14   -4.58    6.81   1
  -5  -4 -14  -10.82    6.58   1
  -5  -4 -14   -1.06    3.75   1
  -5  -4 -13   17.64    6.38   1
  -5  -4 -13    6.20    4.43   1
  -5  -4 -12    1.04    4.65   1
  -5  -4 -12    0.66   10.82   1
  -5  -4 -12    2.46    2.83   1
  -5  -4 -11   99.80    5.59   1
  -5  -4 -11  107.74    7.47   1
  -5  -4 -11  113.00    8.72   1
  -5  -4 -10   -4.04    5.23   1
  -5  -4 -10    6.60    4.42   1
  -5  -4 -10   -0.72    2.41   1
  -5  -4  -9   51.12    5.29   1
  -5  -4  -9   42.38    3.52   1
  -5  -4  -9   40.32    6.10   1
  -5  -4  -8    6.15    3.37   1
  -5  -4  -8    7.62    2.87   1
  -5  -4  -7   31.14    3.35   1
  -5  -4  -7   39.69    6.55   1
  -5  -4  -7   27.67    4.63   1
  -5  -4  -6  124.32    6.24   1
  -5  -4  -6  125.89    7.41   1
  -5  -4  -6  146.17    8.70   1
  -5  -4  -5   21.81    3.27   1
  -5  -4  -5   22.56    3.33   1
  -5  -4  -5   19.98    4.65   1
  -5  -4  -4  123.88    7.12   1
  -5  -4  -4  132.48    7.83   1
  -5  -4  -3  186.05    8.73   1
  -5  -4  -3  192.65    9.99   1
  -5  -4  -2 2065.70   73.63   1
  -5  -4  -2 2126.13   68.24   1
  -5  -4  -1  232.26   10.97   1
  -5  -4   0   -1.77    4.95   1
  -5  -4   1   -6.71    5.13   1
  -5  -4   2   56.85    6.79   1
  -5  -4   3   14.59    5.65   1
  -5  -4   4  342.99   16.30   1
  -5  -4   5   15.44    6.92   1
  -5  -4   6   17.14    6.38   1
  -5  -4   7   59.14    8.46   1
  -5  -3 -18    0.96    5.76   1
  -5  -3 -18    0.44    7.99   1
  -5  -3 -17    9.67    7.96   1
  -5  -3 -17    6.55    6.04   1
  -5  -3 -16    9.00    7.14   1
  -5  -3 -16    2.37    5.11   1
  -5  -3 -16   -4.41    7.27   1
  -5  -3 -15   -4.62    7.01   1
  -5  -3 -15   -3.03    6.33   1
  -5  -3 -14   12.89    6.53   1
  -5  -3 -14    6.60    5.14   1
  -5  -3 -14    3.53    4.81   1
  -5  -3 -13  104.24    7.96   1
  -5  -3 -13  103.02    9.13   1
  -5  -3 -13   97.81    7.52   1
  -5  -3 -12  258.24   12.21   1
  -5  -3 -12  258.24   13.50   1
  -5  -3 -12  225.00   12.60   1
  -5  -3 -11   83.36    7.67   1
  -5  -3 -11   63.36    4.78   1
  -5  -3 -11   78.50    6.56   1
  -5  -3 -10  132.02    8.73   1
  -5  -3 -10  143.52    7.67   1
  -5  -3 -10  127.46    6.55   1
  -5  -3  -9  160.53    8.87   1
  -5  -3  -9  153.26    8.17   1
  -5  -3  -9  146.41    7.02   1
  -5  -3  -8   47.47    3.86   1
  -5  -3  -8   49.98    4.52   1
  -5  -3  -8   41.09    5.64   1
  -5  -3  -7   66.91    6.05   1
  -5  -3  -7   73.62    5.66   1
  -5  -3  -7   71.57    4.57   1
  -5  -3  -6   49.14    5.05   1
  -5  -3  -6   56.85    6.03   1
  -5  -3  -6   46.38    3.95   1
  -5  -3  -5   -2.89    2.92   1
  -5  -3  -5    1.88    3.62   1
  -5  -3  -5   -2.31    5.41   1
  -5  -3  -4  755.70   25.84   1
  -5  -3  -4  730.08   25.94   1
  -5  -3  -4  733.33   27.08   1
  -5  -3  -4  754.60   26.92   1
  -5  -3  -3   45.29    4.98   1
  -5  -3  -3   54.17    4.56   1
  -5  -3  -3   40.58    4.46   1
  -5  -3  -2  610.09   22.72   1
  -5  -3  -2  624.00   21.48   1
  -5  -3  -1  108.99    6.47   1
  -5  -3  -1  116.64    6.05   1
  -5  -3   0    7.56    4.23   1
  -5  -3   1   69.89    6.02   1
  -5  -3   2  182.79    9.46   1
  -5  -3   3    4.75    3.49   1
  -5  -3   4   24.90    5.89   1
  -5  -3   5  157.50   10.29   1
  -5  -3   6  293.44   15.07   1
  -5  -2 -18   -0.88    8.63   1
  -5  -2 -18   -9.24    6.14   1
  -5  -2 -17   23.91    6.94   1
  -5  -2 -17   20.70    6.28   1
  -5  -2 -16   -6.45    5.64   1
  -5  -2 -16    4.75    6.98   1
  -5  -2 -16  -16.89    7.81   1
  -5  -2 -15   -0.10    4.32   1
  -5  -2 -15    2.19    7.46   1
  -5  -2 -15   11.90    6.62   1
  -5  -2 -14  207.65   12.68   1
  -5  -2 -14  183.87   12.75   1
  -5  -2 -14  196.00   10.92   1
  -5  -2 -13    0.92    6.01   1
  -5  -2 -13   10.11    6.04   1
  -5  -2 -13    2.13    4.58   1
  -5  -2 -12   71.06    6.74   1
  -5  -2 -12   60.68    6.86   1
  -5  -2 -12   59.44    6.94   1
  -5  -2 -11  131.10    8.24   1
  -5  -2 -11  135.96    9.33   1
  -5  -2 -11  128.82    9.08   1
  -5  -2 -10  116.64    7.99   1
  -5  -2 -10  113.00    8.08   1
  -5  -2 -10  114.92    7.29   1
  -5  -2  -9    8.76    3.37   1
  -5  -2  -9   13.62    4.28   1
  -5  -2  -9   14.98    3.64   1
  -5  -2  -8  529.00   18.86   1
  -5  -2  -8  538.24   19.49   1
  -5  -2  -8  522.12   20.11   1
  -5  -2  -7   12.82    3.29   1
  -5  -2  -7    9.67    4.11   1
  -5  -2  -7    5.76    3.79   1
  -5  -2  -6  132.48    6.68   1
  -5  -2  -6  130.19    7.30   1
  -5  -2  -6  143.76    7.43   1
  -5  -2  -5  140.19    7.58   1
  -5  -2  -5  136.42    7.24   1
  -5  -2  -5  139.24    6.84   1
  -5  -2  -4   84.09    5.50   1
  -5  -2  -4   86.30    5.39   1
  -5  -2  -4   88.36    6.20   1
  -5  -2  -3   73.44    5.31   1
  -5  -2  -3   78.85    4.44   1
  -5  -2  -3   78.50    5.14   1
  -5  -2  -2  697.49   24.83   1
  -5  -2  -2  724.15   24.22   1
  -5  -2  -2  693.27   24.75   1
  -5  -2  -1   63.20    4.61   1
  -5  -2  -1   66.10    4.23   1
  -5  -2   0 1313.34   45.66   1
  -5  -2   0 1329.33   42.29   1
  -5  -2   1    4.84    3.30   1
  -5  -2   2   33.41    4.62   1
  -5  -2   3  522.12   21.02   1
  -5  -2   4  171.87    9.96   1
  -5  -1 -18   32.83    7.22   1
  -5  -1 -18   40.45    7.89   1
  -5  -1 -17   -6.81    6.37   1
  -5  -1 -17   10.50    7.84   1
  -5  -1 -16    1.88    5.89   1
  -5  -1 -16    2.25    6.90   1
  -5  -1 -15    3.13    6.90   1
  -5  -1 -15    3.17    6.02   1
  -5  -1 -15   15.05    5.74   1
  -5  -1 -14  231.65   14.31   1
  -5  -1 -14  254.40   12.76   1
  -5  -1 -14  262.12   14.57   1
  -5  -1 -13    7.29    6.16   1
  -5  -1 -13    7.34    6.50   1
  -5  -1 -13    0.76    4.78   1
  -5  -1 -12   72.25    7.65   1
  -5  -1 -12   68.89    7.97   1
  -5  -1 -12   56.10    6.59   1
  -5  -1 -11   39.69    6.30   1
  -5  -1 -11   35.40    5.47   1
  -5  -1 -11   31.36    5.15   1
  -5  -1 -10   78.15    6.54   1
  -5  -1 -10   77.97    6.89   1
  -5  -1 -10   74.48    6.39   1
  -5  -1  -9   -3.20    4.26   1
  -5  -1  -9   -2.96    4.13   1
  -5  -1  -9   -4.80    4.25   1
  -5  -1  -8  147.38    8.01   1
  -5  -1  -8  138.53    8.00   1
  -5  -1  -8  159.01    8.32   1
  -5  -1  -7  118.16    6.96   1
  -5  -1  -7  122.99    6.65   1
  -5  -1  -7  126.34    6.74   1
  -5  -1  -7  123.21    6.88   1
  -5  -1  -6 1076.50   36.75   1
  -5  -1  -6 1096.27   36.42   1
  -5  -1  -6 1066.68   37.23   1
  -5  -1  -5   -1.66    2.86   1
  -5  -1  -5   -2.92    3.35   1
  -5  -1  -5   -0.01    3.59   1
  -5  -1  -4  138.30    7.06   1
  -5  -1  -4  144.00    6.72   1
  -5  -1  -4  128.60    6.35   1
  -5  -1  -3   47.61    3.04   1
  -5  -1  -3   54.02    4.41   1
  -5  -1  -3   51.12    3.86   1
  -5  -1  -2  227.10    8.44   1
  -5  -1  -2  220.82    9.21   1
  -5  -1  -2  226.50    9.63   1
  -5  -1  -1   12.11    2.85   1
  -5  -1  -1   13.62    2.07   1
  -5  -1  -1   16.00    3.84   1
  -5  -1   0 1014.42   33.12   1
  -5  -1   0 1051.70   35.02   1
  -5  -1   0  938.20   34.92   1
  -5  -1   1  265.04    9.77   1
  -5  -1   1  263.41   10.71   1
  -5  -1   2   62.25    4.73   1
  -5   0 -17    9.80    6.89   1
  -5   0 -17    4.84    7.79   1
  -5   0 -16    0.67    6.12   1
  -5   0 -16   -2.22    6.88   1
  -5   0 -15    7.18    5.74   1
  -5   0 -15    7.78    7.76   1
  -5   0 -15    6.20    6.57   1
  -5   0 -14   -4.45    5.06   1
  -5   0 -14  -14.75    7.37   1
  -5   0 -14   -5.86    5.76   1
  -5   0 -13   18.32    6.33   1
  -5   0 -13   13.18    5.45   1
  -5   0 -13   13.25    6.55   1
  -5   0 -12  159.26   10.60   1
  -5   0 -12  150.80    9.33   1
  -5   0 -12  163.58   11.26   1
  -5   0 -11   40.20    7.48   1
  -5   0 -11   58.68    6.89   1
  -5   0 -11   53.29    6.28   1
  -5   0 -10  202.78   10.82   1
  -5   0 -10  208.51   10.97   1
  -5   0 -10  210.25   11.31   1
  -5   0  -9  163.33    8.95   1
  -5   0  -9  157.50    9.04   1
  -5   0  -9  151.78    8.62   1
  -5   0  -8   -2.40    4.03   1
  -5   0  -8   -2.43    3.78   1
  -5   0  -8   -1.74    4.22   1
  -5   0  -7   71.91    5.26   1
  -5   0  -7   64.16    5.13   1
  -5   0  -7   70.90    6.06   1
  -5   0  -6  411.68   15.83   1
  -5   0  -6  430.56   16.18   1
  -5   0  -6  424.36   16.07   1
  -5   0  -6  412.09   15.83   1
  -5   0  -5  245.24    9.71   1
  -5   0  -5  252.81   10.49   1
  -5   0  -5  233.17    9.77   1
  -5   0  -5  241.49   10.26   1
  -5   0  -4   16.32    1.86   1
  -5   0  -4   14.21    3.02   1
  -5   0  -4   19.01    2.79   1
  -5   0  -4   17.14    3.89   1
  -5   0  -3 1001.09   31.64   1
  -5   0  -3  900.60   31.81   1
  -5   0  -3  900.60   31.81   1
  -5   0  -2  982.82   33.23   1
  -5   0  -2  972.82   34.31   1
  -5   0  -1  179.56    7.24   1
  -5   0  -1  169.52    7.81   1
  -5   0   0  381.42   14.84   1
  -5   0   0  386.52   13.76   1
  -5   0   1  231.04    8.82   1
  -5   0   1  229.52   10.30   1
  -5   1 -17   -2.82    6.92   1
  -5   1 -17   -7.95    6.60   1
  -5   1 -16    2.82    7.12   1
  -5   1 -15   -2.22    6.76   1
  -5   1 -15   -1.54    8.13   1
  -5   1 -15    6.10    4.45   1
  -5   1 -14   44.89    8.58   1
  -5   1 -14   48.86    7.83   1
  -5   1 -14   35.76    6.58   1
  -5   1 -13   99.40    9.17   1
  -5   1 -13  120.34    8.78   1
  -5   1 -13   98.80   10.14   1
  -5   1 -12   -0.56    5.49   1
  -5   1 -12    0.90    5.81   1
  -5   1 -12    3.65    4.97   1
  -5   1 -11    2.69    7.18   1
  -5   1 -11    5.81    5.49   1
  -5   1 -10   12.39    6.34   1
  -5   1 -10    6.00    3.92   1
  -5   1  -9    4.80    4.25   1
  -5   1  -9   14.29    4.91   1
  -5   1  -8  131.79    8.04   1
  -5   1  -8  126.11    8.09   1
  -5   1  -8  137.83    7.75   1
  -5   1  -7  166.41    8.51   1
  -5   1  -7  157.50    8.03   1
  -5   1  -7  160.28    8.61   1
  -5   1  -6 1727.23   55.69   1
  -5   1  -6 1728.06   59.86   1
  -5   1  -6 1663.01   57.91   1
  -5   1  -5  499.52   17.88   1
  -5   1  -5  498.18   18.30   1
  -5   1  -5  486.20   17.64   1
  -5   1  -5  479.17   17.51   1
  -5   1  -4   21.90    4.12   1
  -5   1  -4   16.40    3.32   1
  -5   1  -4   19.01    2.62   1
  -5   1  -4   18.40    2.23   1
  -5   1  -3 1177.86   38.44   1
  -5   1  -3 1081.75   40.13   1
  -5   1  -3 1162.13   40.23   1
  -5   1  -3 1229.20   39.97   1
  -5   1  -2  536.39   18.99   1
  -5   1  -2  497.29   18.29   1
  -5   1  -1   17.39    4.34   1
  -5   1  -1   22.75    3.15   1
  -5   1   0   69.56    3.84   1
  -5   1   0   70.06    5.36   1
  -5   1   1   73.96    3.78   1
  -5   1   1   75.52    5.74   1
  -5   1   2   32.83    2.29   1
  -5   1   2   33.99    4.66   1
  -5   2 -16   13.84    7.07   1
  -5   2 -15   42.12    7.40   1
  -5   2 -15   39.56    8.30   1
  -5   2 -14   60.06    8.21   1
  -5   2 -14   64.80    7.73   1
  -5   2 -14   59.91    9.75   1
  -5   2 -13   -4.33    5.53   1
  -5   2 -13    5.71    7.03   1
  -5   2 -13   -1.35    5.64   1
  -5   2 -12   25.50    6.46   1
  -5   2 -12   26.01    4.79   1
  -5   2 -12   35.52    7.87   1
  -5   2 -11  194.60   12.83   1
  -5   2 -11  200.51   11.61   1
  -5   2 -11  190.72   11.05   1
  -5   2 -10  478.30   20.12   1
  -5   2 -10  490.62   21.26   1
  -5   2  -9   33.52    6.83   1
  -5   2  -9   42.12    5.45   1
  -5   2  -8  122.77    8.42   1
  -5   2  -8  144.72    7.94   1
  -5   2  -7   95.26    7.22   1
  -5   2  -7  101.81    6.26   1
  -5   2  -6  355.70   15.09   1
  -5   2  -6  373.26   14.68   1
  -5   2  -5   43.16    4.73   1
  -5   2  -5   35.76    3.35   1
  -5   2  -4 2056.62   65.30   1
  -5   2  -4 1955.41   67.21   1
  -5   2  -4 1984.70   63.26   1
  -5   2  -4 1797.76   67.84   1
  -5   2  -3    1.74    1.32   1
  -5   2  -3   -3.35    4.50   1
  -5   2  -3    0.38    3.66   1
  -5   2  -3    3.80    2.85   1
  -5   2  -2 1108.89   35.96   1
  -5   2  -2  992.25   34.65   1
  -5   2  -1  181.98    8.63   1
  -5   2  -1  168.48    7.27   1
  -5   2   0 1656.49   53.72   1
  -5   2   0 1525.68   50.78   1
  -5   2   1   12.74    4.28   1
  -5   2   1    7.67    2.05   1
  -5   2   2   27.77    2.00   1
  -5   2   2   28.52    4.38   1
  -5   2   3  338.56   13.62   1
  -5   2   3  322.56   11.14   1
  -5   3 -16  122.54   10.41   1
  -5   3 -16  111.30   11.61   1
  -5   3 -15   79.39    8.38   1
  -5   3 -15   64.64    9.33   1
  -5   3 -14   11.63    7.09   1
  -5   3 -14    5.62    8.30   1
  -5   3 -14    4.93    5.46   1
  -5   3 -13   56.10    9.74   1
  -5   3 -13   43.43    7.51   1
  -5   3 -13   52.56    7.11   1
  -5   3 -12    6.86    7.76   1
  -5   3 -12   -1.02    4.65   1
  -5   3 -11   13.03    5.70   1
  -5   3 -11   15.76    7.54   1
  -5   3 -10  504.45   22.01   1
  -5   3 -10  486.20   21.17   1
  -5   3  -9   68.23    8.59   1
  -5   3  -9   77.62    6.70   1
  -5   3  -8  246.18   12.87   1
  -5   3  -8  249.32   11.68   1
  -5   3  -7   43.69    4.63   1
  -5   3  -7   50.13    6.94   1
  -5   3  -6    3.53    2.74   1
  -5   3  -6   -1.35    4.99   1
  -5   3  -5   19.01    5.14   1
  -5   3  -5   27.04    3.22   1
  -5   3  -4 1297.44   46.11   1
  -5   3  -4 1391.29   47.74   1
  -5   3  -3    7.62    4.20   1
  -5   3  -3    2.04    4.60   1
  -5   3  -3   -0.37    1.33   1
  -5   3  -2 1700.74   57.74   1
  -5   3  -2 1712.30   59.59   1
  -5   3  -1  406.83   15.73   1
  -5   3   0 2426.55   77.83   1
  -5   3   0 2348.37   76.57   1
  -5   3   1   50.41    3.27   1
  -5   3   1   55.06    5.34   1
  -5   3   2   11.56    3.81   1
  -5   3   2    7.56    1.65   1
  -5   3   3  303.11   10.45   1
  -5   3   3  314.35   12.77   1
  -5   3   4  186.87    9.02   1
  -5   4 -15   10.05    7.86   1
  -5   4 -15    7.34    6.61   1
  -5   4 -14   19.18    7.45   1
  -5   4 -13   86.49   10.60   1
  -5   4 -13  108.78   10.01   1
  -5   4 -12   -1.66    7.89   1
  -5   4 -12   -0.42    5.52   1
  -5   4 -11   -0.48    5.12   1
  -5   4 -11   -2.89    7.31   1
  -5   4 -10   14.90    5.33   1
  -5   4 -10   27.88    7.92   1
  -5   4  -9    0.21    7.97   1
  -5   4  -8  327.97   15.57   1
  -5   4  -8  293.44   14.05   1
  -5   4  -7   17.89    6.94   1
  -5   4  -6   36.97    6.93   1
  -5   4  -6   27.88    3.91   1
  -5   4  -5   15.60    5.93   1
  -5   4  -5   24.50    3.17   1
  -5   4  -4   33.06    6.33   1
  -5   4  -4   40.32    3.30   1
  -5   4  -3  538.24   19.95   1
  -5   4  -3  566.92   21.43   1
  -5   4  -2   13.03    3.90   1
  -5   4  -1   47.06    5.49   1
  -5   4   0 1392.04   46.26   1
  -5   4   1  107.95    6.44   1
  -5   4   2  128.14    5.43   1
  -5   4   2  132.48    6.68   1
  -5   4   3    3.80    1.40   1
  -5   4   3   -0.23    3.63   1
  -5   4   4  139.24    7.55   1
  -5   4   5   78.68    5.68   1
  -5   5 -15   35.16    9.37   1
  -5   5 -14   26.01    7.96   1
  -5   5 -13   14.14    6.92   1
  -5   5 -12   29.70    8.39   1
  -5   5 -12   32.83    6.99   1
  -5   5 -11   34.93    6.50   1
  -5   5 -11   39.19    9.01   1
  -5   5 -10    3.31    5.21   1
  -5   5 -10   -3.20    8.56   1
  -5   5  -9    9.49    5.11   1
  -5   5  -8   40.20    5.45   1
  -5   5  -8   40.58    7.90   1
  -5   5  -7   33.64    8.24   1
  -5   5  -7   17.89    3.89   1
  -5   5  -6    7.62    7.40   1
  -5   5  -5   -4.49    7.67   1
  -5   5  -4  518.93   21.41   1
  -5   5  -3   60.84    6.55   1
  -5   5  -2  152.03    8.14   1
  -5   5  -1  161.54    8.64   1
  -5   5  -1  148.11    6.09   1
  -5   5   0   11.97    4.29   1
  -5   5   0    9.24    1.46   1
  -5   5   1   35.16    2.25   1
  -5   5   1   33.41    4.86   1
  -5   5   2   42.38    2.86   1
  -5   5   2   42.38    4.95   1
  -5   5   3  159.01    6.30   1
  -5   5   3  161.04    8.12   1
  -5   5   3  156.75    7.01   1
  -5   5   4    3.61    3.57   1
  -5   5   4    1.64    2.66   1
  -5   5   5   26.32    4.21   1
  -5   6 -14   36.60    8.47   1
  -5   6 -13   80.10    9.67   1
  -5   6 -12  149.57   11.25   1
  -5   6 -12  139.24   12.74   1
  -5   6 -11   14.82    6.24   1
  -5   6 -11   12.11    9.54   1
  -5   6 -10   -1.12    4.88   1
  -5   6 -10  -13.10    8.62   1
  -5   6  -9   69.89    9.86   1
  -5   6  -9   52.85    6.40   1
  -5   6  -8  122.77   11.52   1
  -5   6  -8  118.59    8.71   1
  -5   6  -7   11.02    8.70   1
  -5   6  -7    5.90    3.89   1
  -5   6  -6  150.31   11.77   1
  -5   6  -5   57.76    9.42   1
  -5   6  -4  162.31   10.96   1
  -5   6  -3   91.97    7.86   1
  -5   6  -2  170.82    9.67   1
  -5   6  -1   13.54    2.80   1
  -5   6   0   -1.39    4.25   1
  -5   6   0   -0.35    2.06   1
  -5   6   1  151.78    6.41   1
  -5   6   1  157.25    8.28   1
  -5   6   2   93.32    4.83   1
  -5   6   2  104.04    6.73   1
  -5   6   3  108.58    5.42   1
  -5   6   3  105.68    6.58   1
  -5   6   4  339.66   12.90   1
  -5   6   4  317.91   13.19   1
  -5   6   5   -4.67    3.63   1
  -5   6   5   -4.45    3.29   1
  -5   6   6   44.22    4.79   1
  -5   6   6   42.90    4.72   1
  -5   7 -13    0.86    7.40   1
  -5   7 -12    7.73    6.73   1
  -5   7 -11    1.02    6.22   1
  -5   7 -11  -17.98   10.18   1
  -5   7 -10   73.27    8.90   1
  -5   7 -10   79.74    8.04   1
  -5   7  -9   21.16    9.84   1
  -5   7  -9    4.12    4.95   1
  -5   7  -8    1.08    9.03   1
  -5   7  -8   -1.93    4.67   1
  -5   7  -7   -4.49    8.95   1
  -5   7  -6   88.36   11.28   1
  -5   7  -5   27.25    9.81   1
  -5   7  -4  127.01    9.69   1
  -5   7  -3   10.50    6.93   1
  -5   7  -2  525.78   21.55   1
  -5   7  -1   25.70    4.66   1
  -5   7   0  289.34   11.23   1
  -5   7   0  291.04   12.97   1
  -5   7   1   35.05    5.45   1
  -5   7   1   34.46    3.05   1
  -5   7   2   71.06    4.22   1
  -5   7   2   60.53    5.76   1
  -5   7   3   10.63    2.80   1
  -5   7   3   17.89    4.23   1
  -5   7   4   55.95    4.34   1
  -5   7   4   65.61    5.51   1
  -5   7   5  110.04    6.50   1
  -5   7   5  113.21    6.81   1
  -5   7   6  377.52   15.54   1
  -5   7   6  381.42   14.84   1
  -5   7   7   63.04    6.19   1
  -5   7   7   55.06    5.64   1
  -5   8 -12    2.04    6.55   1
  -5   8 -10   -3.76    7.29   1
  -5   8  -9    1.54    5.51   1
  -5   8  -9   10.76   10.04   1
  -5   8  -8   64.96   11.93   1
  -5   8  -7  -13.99   10.47   1
  -5   8  -6  216.97   15.61   1
  -5   8  -5   -7.67    8.81   1
  -5   8  -4  160.02   11.64   1
  -5   8  -3    0.26    7.53   1
  -5   8  -2  133.17   10.39   1
  -5   8  -1   17.31    4.41   1
  -5   8   0  363.66   14.11   1
  -5   8   1    0.36    5.05   1
  -5   8   1    0.26    2.78   1
  -5   8   2  971.57   34.29   1
  -5   8   2  938.20   33.69   1
  -5   8   3   38.07    3.83   1
  -5   8   3   39.94    5.69   1
  -5   8   4  347.82   14.55   1
  -5   8   4  343.36   14.08   1
  -5   8   5   48.44    4.73   1
  -5   8   5   45.56    5.13   1
  -5   8   6    0.58    1.58   1
  -5   8   6    1.54    3.79   1
  -5   8   7  296.87   12.41   1
  -5   8   7  294.12   13.72   1
  -5   8   8  282.24   13.44   1
  -5   8   9    9.24    4.86   1
  -5   9 -11   35.40    7.73   1
  -5   9 -10  -10.11    6.42   1
  -5   9  -9   -6.50    5.71   1
  -5   9  -8   21.81   11.11   1
  -5   9  -7    6.30   10.24   1
  -5   9  -6   13.84    9.30   1
  -5   9  -5   -2.10    8.79   1
  -5   9  -4  204.49   13.16   1
  -5   9  -3    8.24    8.04   1
  -5   9  -2   20.98    7.60   1
  -5   9  -1    6.20    4.98   1
  -5   9   0  200.22    9.62   1
  -5   9   1  422.71   16.45   1
  -5   9   1  430.56   17.85   1
  -5   9   2  306.95   12.61   1
  -5   9   2  309.41   13.72   1
  -5   9   3   -4.88    5.04   1
  -5   9   3   -4.49    3.35   1
  -5   9   4  927.20   32.89   1
  -5   9   4  929.03   33.53   1
  -5   9   5   36.60    4.96   1
  -5   9   5   38.81    6.23   1
  -5   9   6  143.04    7.89   1
  -5   9   6  137.83    6.10   1
  -5   9   6  144.24    8.17   1
  -5   9   7   -4.58    4.32   1
  -5   9   7    1.12    1.53   1
  -5   9   7   -5.38    3.94   1
  -5   9   8    1.74    4.07   1
  -5   9   8   -5.71    3.54   1
  -5   9   9   30.80    5.77   1
  -5   9  10   36.60    5.93   1
  -5  10 -10   -6.86    7.13   1
  -5  10  -8   41.09    9.74   1
  -5  10  -7   14.44    9.65   1
  -5  10  -6   27.46   10.06   1
  -5  10  -5   11.36    6.74   1
  -5  10  -4    1.51    8.07   1
  -5  10  -3   11.90    7.04   1
  -5  10  -2   -7.13    8.49   1
  -5  10  -1    5.86    5.13   1
  -5  10   0  130.42    8.22   1
  -5  10   1    0.32    4.00   1
  -5  10   2  147.62    9.48   1
  -5  10   2  141.13    7.84   1
  -5  10   3  239.94   11.15   1
  -5  10   3  261.47   12.29   1
  -5  10   4   -5.76    3.84   1
  -5  10   4    3.53    4.85   1
  -5  10   5   70.56    6.22   1
  -5  10   5   83.17    6.57   1
  -5  10   6   19.98    4.56   1
  -5  10   7   28.41    5.01   1
  -5  10   7   40.58    4.71   1
  -5  10   7   25.81    2.74   1
  -5  10   8   20.79    5.20   1
  -5  10   9    4.84    5.06   1
  -5  10  10   15.21    5.38   1
  -5  10  11   39.06    6.25   1
  -5  11  -7   -6.76   10.19   1
  -5  11  -6    8.70    8.67   1
  -5  11  -5   12.67    9.33   1
  -5  11  -4   71.91    8.31   1
  -5  11  -3   22.75    7.25   1
  -5  11  -2   33.64    9.16   1
  -5  11  -2   47.75    6.63   1
  -5  11  -1   -1.37    5.97   1
  -5  11   0  108.16    7.49   1
  -5  11   1   49.70    5.64   1
  -5  11   2  245.86   11.60   1
  -5  11   2  240.56   12.72   1
  -5  11   3    2.40    5.67   1
  -5  11   3   -0.83    3.97   1
  -5  11   4  910.23   33.19   1
  -5  11   4  930.86   32.95   1
  -5  11   5  109.20    7.52   1
  -5  11   5  107.33    9.53   1
  -5  11   6   52.71    5.81   1
  -5  11   6   60.06    5.74   1
  -5  11   7   22.00    4.31   1
  -5  11   7   21.62    2.98   1
  -5  11   7   29.05    5.39   1
  -5  11   8   29.92    5.80   1
  -5  11   8   33.06    2.88   1
  -5  11   8   29.38    4.34   1
  -5  11   9   25.00    3.80   1
  -5  11   9   26.21    5.73   1
  -5  11  10   26.21    6.35   1
  -5  11  12  -13.10    6.23   1
  -5  12  -5    7.62    8.94   1
  -5  12  -4    2.69    8.13   1
  -5  12  -3  207.07   13.81   1
  -5  12  -2   -9.67    8.77   1
  -5  12  -2    4.54    6.30   1
  -5  12  -1   17.98    6.02   1
  -5  12   0   33.41    5.90   1
  -5  12   1   43.69    6.21   1
  -5  12   2   38.94    5.62   1
  -5  12   3   16.81    5.82   1
  -5  12   3    9.92    4.41   1
  -5  12   4   58.22    7.02   1
  -5  12   4   51.27    5.87   1
  -5  12   5   40.07    5.70   1
  -5  12   5   33.06    5.64   1
  -5  12   6   62.57    6.17   1
  -5  12   6   58.52    6.27   1
  -5  12   7    9.86    3.01   1
  -5  12   7   11.09    4.33   1
  -5  12   8   12.18    5.10   1
  -5  12   8   13.32    3.94   1
  -5  12   9    3.92    5.27   1
  -5  12   9    7.56    2.37   1
  -5  12  11   -5.38    6.36   1
  -5  13  -4   78.15   12.02   1
  -5  13  -3   -4.41    9.28   1
  -5  13  -3    1.66    6.27   1
  -5  13   0   26.73    6.10   1
  -5  13   3    5.02    5.78   1
  -5  13   4   39.19    6.26   1
  -5  13   5    6.66    5.11   1
  -5  13   6   23.23    5.40   1
  -5  13   6   17.89    4.91   1
  -5  13   7    5.57    5.10   1
  -5  13   7    4.49    4.37   1
  -5  13   7   10.50    3.76   1
  -5  13   8    3.69    4.03   1
  -5  13   8    3.69    2.96   1
  -5  13   8   -1.12    5.19   1
  -5  13   9   -3.20    3.29   1
  -5  13   9   11.56    5.71   1
  -5  13  10   27.98    6.45   1
  -5  13  11   -0.96    6.51   1
  -5  14  -3   -1.12    6.55   1
  -5  14  -2  114.92    9.65   1
  -5  14  -1    6.15    6.00   1
  -5  14   0    4.97    5.75   1
  -5  14   1   -0.59    5.50   1
  -5  14   3   12.11    5.57   1
  -5  14   4   24.30    5.72   1
  -5  14   4   20.79    6.38   1
  -5  14   5  -10.56    5.59   1
  -5  14   5   -2.19    4.74   1
  -5  14   6   69.89    6.86   1
  -5  14   6   62.25    6.94   1
  -5  14   7   22.66    4.86   1
  -5  14   7   15.21    4.29   1
  -5  14   8   36.36    5.07   1
  -5  14   8   30.14    4.17   1
  -5  14   9    3.76    6.01   1
  -5  14  10    4.33    6.41   1
  -5  15  -2   99.40    9.77   1
  -5  15  -1   10.11    6.61   1
  -5  15   0   20.70    6.92   1
  -5  15   1    8.35    6.07   1
  -5  15   2   -8.94    5.86   1
  -5  15   3   -5.24    6.60   1
  -5  15   3    4.45    5.61   1
  -5  15   4   10.30    5.46   1
  -5  15   4    2.43    6.27   1
  -5  15   5   22.37    6.43   1
  -5  15   5   19.18    5.69   1
  -5  15   6   -0.16    5.58   1
  -5  15   6   -5.29    4.23   1
  -5  15   6    5.57    5.52   1
  -5  15   7   11.90    5.31   1
  -5  15   7   25.20    6.33   1
  -5  15   7   15.84    4.54   1
  -5  15   8   26.73    5.38   1
  -5  15   8   17.47    6.60   1
  -5  16   3   12.39    7.53   1
  -5  16   4    1.69    6.60   1
  -5  16   5   30.58    6.97   1
  -5  16   6    5.02    6.45   1
  -5  16   6   10.63    5.02   1
  -4 -17 -11   -1.69   12.01   1
  -4 -17  -9  -12.67   15.17   1
  -4 -17  -8   67.57   16.11   1
  -4 -17  -7  -13.18   14.88   1
  -4 -17  -6   35.76   13.51   1
  -4 -16 -14   -1.35   11.88   1
  -4 -16 -13    8.88   12.22   1
  -4 -16 -12  107.54   11.82   1
  -4 -16 -11   30.25   12.54   1
  -4 -16 -10    1.74   11.77   1
  -4 -16  -9   15.84    7.56   1
  -4 -16  -9   -5.20   12.22   1
  -4 -16  -8  127.24   12.86   1
  -4 -16  -7   36.12   10.34   1
  -4 -16  -6   52.42   10.86   1
  -4 -16  -5   11.29    9.54   1
  -4 -16  -4   52.71   10.02   1
  -4 -16  -3    0.38    9.65   1
  -4 -16  -2   10.89   10.10   1
  -4 -15 -15    9.36    9.91   1
  -4 -15 -15   12.53   10.97   1
  -4 -15 -14   66.26   13.02   1
  -4 -15 -14   44.36   10.92   1
  -4 -15 -13   13.47   11.23   1
  -4 -15 -12   26.94   11.31   1
  -4 -15 -11    3.88   10.68   1
  -4 -15 -10   39.69   12.35   1
  -4 -15  -9   -0.36   11.60   1
  -4 -15  -9    8.41    5.16   1
  -4 -15  -8  -20.88   13.34   1
  -4 -15  -8   -7.40    5.77   1
  -4 -15  -7   38.19    7.66   1
  -4 -15  -7   48.16   14.44   1
  -4 -15  -6   25.20   13.25   1
  -4 -15  -5   32.49   12.65   1
  -4 -15  -4   -4.20    9.06   1
  -4 -15  -3    3.31    9.21   1
  -4 -15  -2   84.46   13.05   1
  -4 -15  -1   -7.45   11.14   1
  -4 -15   0   21.07   11.38   1
  -4 -14 -16   -8.94   10.82   1
  -4 -14 -15   -1.28   10.51   1
  -4 -14 -14  -11.42    9.46   1
  -4 -14 -13   16.40   11.02   1
  -4 -14 -13   27.56   11.34   1
  -4 -14 -12    9.30    9.58   1
  -4 -14 -11   23.04    8.16   1
  -4 -14 -10    4.00   10.40   1
  -4 -14  -9   -4.28    5.17   1
  -4 -14  -9    3.42   10.66   1
  -4 -14  -8   57.15    6.35   1
  -4 -14  -8   64.96   12.41   1
  -4 -14  -7    8.82    5.58   1
  -4 -14  -7    3.84    9.29   1
  -4 -14  -6   33.06   13.69   1
  -4 -14  -6   30.14    6.37   1
  -4 -14  -5   -9.24   12.77   1
  -4 -14  -5    5.52    6.30   1
  -4 -14  -4   65.77   12.49   1
  -4 -14  -3    0.71    9.32   1
  -4 -14  -2   40.96   11.01   1
  -4 -14  -1   15.37   10.27   1
  -4 -14   0   30.91   10.56   1
  -4 -14   1   26.83   11.19   1
  -4 -14   2   31.70   11.15   1
  -4 -13 -16  -12.53   10.62   1
  -4 -13 -15   -1.00   10.26   1
  -4 -13 -14    2.59    8.86   1
  -4 -13 -13   43.43   10.81   1
  -4 -13 -12   51.55   12.21   1
  -4 -13 -12   77.09   11.77   1
  -4 -13 -11   56.55   10.53   1
  -4 -13 -11   42.64    8.75   1
  -4 -13 -10   10.37    9.85   1
  -4 -13  -9   -1.90    4.53   1
  -4 -13  -9   17.47    7.94   1
  -4 -13  -8    9.30   10.61   1
  -4 -13  -8   -2.79    5.08   1
  -4 -13  -7    0.03    4.07   1
  -4 -13  -7   10.96   11.72   1
  -4 -13  -6  111.51    7.81   1
  -4 -13  -6  109.83   14.67   1
  -4 -13  -5    4.71    5.34   1
  -4 -13  -5  -11.90   13.18   1
  -4 -13  -4   44.89   12.60   1
  -4 -13  -4   47.06    7.27   1
  -4 -13  -3   -5.34    8.82   1
  -4 -13  -3    7.45    6.39   1
  -4 -13  -2   31.02   11.03   1
  -4 -13  -1   25.70   10.14   1
  -4 -13   0    1.30    6.75   1
  -4 -13   1   14.52    9.83   1
  -4 -13   2   15.13    9.57   1
  -4 -13   3   -9.80   10.33   1
  -4 -12 -17   11.49    9.36   1
  -4 -12 -16   24.11   10.61   1
  -4 -12 -15  -10.11    9.79   1
  -4 -12 -13   28.41   10.13   1
  -4 -12 -12  196.84   14.59   1
  -4 -12 -11   54.17   10.75   1
  -4 -12 -10  367.49   19.94   1
  -4 -12 -10  378.69   19.07   1
  -4 -12  -9    8.29    7.43   1
  -4 -12  -8    0.34    4.15   1
  -4 -12  -8    8.70   10.50   1
  -4 -12  -7    3.31    4.99   1
  -4 -12  -7    5.38   11.18   1
  -4 -12  -6  219.93   17.20   1
  -4 -12  -6  212.58   11.08   1
  -4 -12  -5    4.62    5.89   1
  -4 -12  -5   -6.35   12.95   1
  -4 -12  -4  349.69   20.20   1
  -4 -12  -4  326.16   14.81   1
  -4 -12  -3   -7.13    5.82   1
  -4 -12  -3    1.93    8.15   1
  -4 -12  -2   11.83    5.64   1
  -4 -12  -1   23.91    6.85   1
  -4 -12  -1   21.72    9.60   1
  -4 -12   0  105.88   12.14   1
  -4 -12   1   24.21    9.74   1
  -4 -12   2   27.88    7.29   1
  -4 -12   3    2.28    8.70   1
  -4 -12   4  -14.82    9.62   1
  -4 -12   5    5.81    9.45   1
  -4 -11 -18    3.65    5.69   1
  -4 -11 -18    0.48    9.25   1
  -4 -11 -17    2.82    5.58   1
  -4 -11 -17   -0.81    6.62   1
  -4 -11 -16   48.72   10.61   1
  -4 -11 -16   56.55    6.92   1
  -4 -11 -15   16.81    5.74   1
  -4 -11 -15    3.46    9.56   1
  -4 -11 -14   41.86   10.09   1
  -4 -11 -13    1.54    6.37   1
  -4 -11 -12    2.92    9.06   1
  -4 -11 -11   11.83   10.53   1
  -4 -11 -10  131.56   12.62   1
  -4 -11  -9  105.47   11.91   1
  -4 -11  -9   78.50   12.23   1
  -4 -11  -8  332.70   13.50   1
  -4 -11  -8  330.88   18.55   1
  -4 -11  -7    4.12    4.43   1
  -4 -11  -7   18.92   10.35   1
  -4 -11  -6   17.56    5.11   1
  -4 -11  -6    9.99   11.00   1
  -4 -11  -5   18.40    5.41   1
  -4 -11  -5   -1.44   12.43   1
  -4 -11  -4  357.59   14.75   1
  -4 -11  -4  355.32   20.74   1
  -4 -11  -3   17.31    5.66   1
  -4 -11  -3   12.67    8.40   1
  -4 -11  -2  663.58   24.73   1
  -4 -11  -2  727.92   30.22   1
  -4 -11  -1   31.70   11.15   1
  -4 -11  -1   36.72    6.79   1
  -4 -11   0   16.08    7.14   1
  -4 -11   1    5.62    6.02   1
  -4 -11   1  -14.14    9.63   1
  -4 -11   2   86.49   10.60   1
  -4 -11   3    9.92    6.55   1
  -4 -11   4   21.07    8.45   1
  -4 -11   5   22.00    8.82   1
  -4 -11   6    4.58    7.10   1
  -4 -10 -18    7.08    5.96   1
  -4 -10 -18   19.27    9.57   1
  -4 -10 -17    9.18    6.61   1
  -4 -10 -17   -1.51    5.44   1
  -4 -10 -16   22.18    9.23   1
  -4 -10 -15   -5.71    5.21   1
  -4 -10 -15    4.88    7.82   1
  -4 -10 -14    9.86    9.11   1
  -4 -10 -14   17.64    5.29   1
  -4 -10 -13   47.61    9.66   1
  -4 -10 -13   47.06    5.76   1
  -4 -10 -12   40.07    9.37   1
  -4 -10 -12   26.94    5.40   1
  -4 -10 -11   -9.67    6.78   1
  -4 -10 -11   -1.08    4.72   1
  -4 -10  -9    9.67    8.09   1
  -4 -10  -8  237.16   14.48   1
  -4 -10  -8  294.12   16.12   1
  -4 -10  -7  156.00    8.24   1
  -4 -10  -7  122.77   12.63   1
  -4 -10  -6  344.84   18.57   1
  -4 -10  -6  372.88   14.29   1
  -4 -10  -5   47.47   11.30   1
  -4 -10  -5   36.72    5.70   1
  -4 -10  -4    0.85    5.23   1
  -4 -10  -4   21.72   11.93   1
  -4 -10  -3   23.81    5.66   1
  -4 -10  -2   72.93    6.49   1
  -4 -10  -2   72.42    9.87   1
  -4 -10  -1   24.30    5.72   1
  -4 -10  -1   13.54   10.16   1
  -4 -10   0  377.14   15.92   1
  -4 -10   0  403.61   19.69   1
  -4 -10   1   53.14    7.00   1
  -4 -10   1   41.22    9.89   1
  -4 -10   2    5.71    8.22   1
  -4 -10   2    2.19    5.21   1
  -4 -10   3    4.49    6.87   1
  -4 -10   3   -0.38    5.75   1
  -4 -10   4  -12.60    8.16   1
  -4 -10   5   -0.59    8.21   1
  -4 -10   6    2.62    8.85   1
  -4 -10   7   16.40    8.26   1
  -4  -9 -18   23.52    9.70   1
  -4  -9 -18   28.62    6.42   1
  -4  -9 -17   40.96    6.40   1
  -4  -9 -17   22.18    8.20   1
  -4  -9 -16   -7.95    8.52   1
  -4  -9 -16   -5.06    5.09   1
  -4  -9 -15   -1.00    4.64   1
  -4  -9 -14    8.64    8.11   1
  -4  -9 -14    3.80    4.84   1
  -4  -9 -13    7.56    4.29   1
  -4  -9 -13   -0.67    7.95   1
  -4  -9 -12   16.56    7.90   1
  -4  -9 -12   34.57    5.53   1
  -4  -9 -11  127.92   11.99   1
  -4  -9 -11  148.11    9.01   1
  -4  -9 -10  476.99   21.40   1
  -4  -9 -10  443.10   18.10   1
  -4  -9  -9    2.62    4.11   1
  -4  -9  -9  -11.76    8.78   1
  -4  -9  -8    2.82    9.68   1
  -4  -9  -7   92.93   11.57   1
  -4  -9  -7   80.46    7.89   1
  -4  -9  -6   42.90   10.09   1
  -4  -9  -6   40.20    4.95   1
  -4  -9  -5   -6.30    4.42   1
  -4  -9  -5   -0.79    6.76   1
  -4  -9  -4  230.74   10.33   1
  -4  -9  -4  247.43   16.04   1
  -4  -9  -3   28.20   10.83   1
  -4  -9  -3   17.06    4.87   1
  -4  -9  -2  280.56   15.74   1
  -4  -9  -2  284.60   12.48   1
  -4  -9  -1   15.76    9.53   1
  -4  -9  -1   13.99    4.64   1
  -4  -9   0   82.63    6.73   1
  -4  -9   0   74.48   10.18   1
  -4  -9   1   86.30    7.25   1
  -4  -9   1   94.67    8.76   1
  -4  -9   2    7.84    8.40   1
  -4  -9   3    0.69    5.43   1
  -4  -9   3   12.18    5.93   1
  -4  -9   4  -11.36    8.16   1
  -4  -9   4   16.24    6.21   1
  -4  -9   5   27.35    8.47   1
  -4  -9   6    1.54    8.56   1
  -4  -9   7   14.75    9.45   1
  -4  -9   8   18.58    8.02   1
  -4  -8 -18    4.75    7.59   1
  -4  -8 -18    1.51    5.95   1
  -4  -8 -17   -2.53    5.31   1
  -4  -8 -16   24.60    5.65   1
  -4  -8 -15   45.02    6.04   1
  -4  -8 -15   58.83    9.05   1
  -4  -8 -14    2.86    4.83   1
  -4  -8 -14    8.24    6.83   1
  -4  -8 -13   78.15    9.19   1
  -4  -8 -13   83.17    6.57   1
  -4  -8 -12   57.46    6.22   1
  -4  -8 -12   55.50    8.64   1
  -4  -8 -11   16.40    4.86   1
  -4  -8 -11   13.25    5.75   1
  -4  -8 -10   15.52    6.93   1
  -4  -8 -10   25.10    4.91   1
  -4  -8  -9  165.38   11.57   1
  -4  -8  -9  155.00    8.72   1
  -4  -8  -8  316.13   13.51   1
  -4  -8  -8  312.23   15.90   1
  -4  -8  -7   -1.30    9.10   1
  -4  -8  -7  -11.36    6.20   1
  -4  -8  -7   -6.25    4.15   1
  -4  -8  -6   90.25   10.26   1
  -4  -8  -5   13.54    6.55   1
  -4  -8  -5    9.36    4.04   1
  -4  -8  -4   48.58    4.88   1
  -4  -8  -4   48.86    9.65   1
  -4  -8  -3   21.16   10.03   1
  -4  -8  -3    4.49    3.10   1
  -4  -8  -2  215.50   10.28   1
  -4  -8  -2  252.49   14.30   1
  -4  -8  -1   29.16    5.40   1
  -4  -8  -1   40.96    9.98   1
  -4  -8   0   -0.35    4.84   1
  -4  -8   0    7.34    5.91   1
  -4  -8   1    3.80    4.91   1
  -4  -8   1    4.54    5.92   1
  -4  -8   2   -6.20    5.48   1
  -4  -8   2    2.99    7.65   1
  -4  -8   3   12.18    7.75   1
  -4  -8   3   20.25    5.67   1
  -4  -8   4    2.04    7.41   1
  -4  -8   5   17.81    6.08   1
  -4  -8   5   18.23    8.20   1
  -4  -8   6   14.52    6.02   1
  -4  -8   7    3.42    8.14   1
  -4  -8   8    8.24    9.18   1
  -4  -8   9  -16.65   10.04   1
  -4  -7 -19    6.15    6.60   1
  -4  -7 -19    9.61    7.50   1
  -4  -7 -18   16.48    8.61   1
  -4  -7 -18    8.76    6.10   1
  -4  -7 -17   16.73    5.56   1
  -4  -7 -16   23.91    5.48   1
  -4  -7 -16   19.36    8.45   1
  -4  -7 -15    4.24    7.58   1
  -4  -7 -15    4.62    4.60   1
  -4  -7 -14  257.28   12.51   1
  -4  -7 -14  280.56   15.41   1
  -4  -7 -13   -4.54    4.69   1
  -4  -7 -13   -9.73    7.30   1
  -4  -7 -12  544.76   20.07   1
  -4  -7 -12  467.86   21.20   1
  -4  -7 -11    5.81    6.99   1
  -4  -7 -11   -2.46    4.68   1
  -4  -7 -10  511.21   21.71   1
  -4  -7 -10  523.49   19.68   1
  -4  -7  -9   94.48    6.61   1
  -4  -7  -9   84.82    9.03   1
  -4  -7  -8  232.56   10.37   1
  -4  -7  -8  217.27   11.50   1
  -4  -7  -7   17.89    4.31   1
  -4  -7  -7   31.25    6.71   1
  -4  -7  -6  173.19   11.84   1
  -4  -7  -6  197.40   11.80   1
  -4  -7  -6  175.83    9.02   1
  -4  -7  -5    7.73    7.95   1
  -4  -7  -4  153.26    7.68   1
  -4  -7  -4  133.40    9.47   1
  -4  -7  -3   28.73    9.43   1
  -4  -7  -3   33.99    4.66   1
  -4  -7  -2  101.20   10.46   1
  -4  -7  -2   98.41    6.55   1
  -4  -7  -1   33.29    8.42   1
  -4  -7  -1   39.06    5.25   1
  -4  -7   0  668.22   26.37   1
  -4  -7   0  662.55   23.17   1
  -4  -7   1    0.30    4.69   1
  -4  -7   1  -16.73    7.69   1
  -4  -7   2   60.84    8.11   1
  -4  -7   2   67.40    6.57   1
  -4  -7   3   20.07    5.29   1
  -4  -7   3   36.97    8.03   1
  -4  -7   4   34.93    5.91   1
  -4  -7   4   44.62    7.88   1
  -4  -7   5   15.76    5.48   1
  -4  -7   5    5.43    7.55   1
  -4  -7   6   43.43    6.59   1
  -4  -7   6   45.83    8.94   1
  -4  -7   7   21.25    6.09   1
  -4  -7   7    9.24    8.09   1
  -4  -7   8   54.46    7.97   1
  -4  -7   8   61.94    8.34   1
  -4  -7   9   -1.88    9.29   1
  -4  -6 -18   20.79    9.30   1
  -4  -6 -18   23.33    6.28   1
  -4  -6 -17    0.66    7.57   1
  -4  -6 -17    3.72    5.33   1
  -4  -6 -16    8.12    8.15   1
  -4  -6 -16    6.97    8.50   1
  -4  -6 -15   -0.17    5.01   1
  -4  -6 -15    5.95    4.29   1
  -4  -6 -14   13.76    7.79   1
  -4  -6 -14   18.15    4.94   1
  -4  -6 -13  327.97   14.13   1
  -4  -6 -13  330.88   16.37   1
  -4  -6 -12  121.44    7.71   1
  -4  -6 -12  127.92   10.18   1
  -4  -6 -11   42.25    5.20   1
  -4  -6 -11   32.04    7.24   1
  -4  -6 -10  150.31    8.58   1
  -4  -6 -10  153.76   10.42   1
  -4  -6  -9   83.17    6.20   1
  -4  -6  -9   77.62    7.75   1
  -4  -6  -8   22.94    4.31   1
  -4  -6  -8   26.83    5.28   1
  -4  -6  -7   39.69    5.67   1
  -4  -6  -7   45.43    4.85   1
  -4  -6  -6  172.92    8.68   1
  -4  -6  -6  185.50   10.90   1
  -4  -6  -5    7.56    3.80   1
  -4  -6  -4 2099.47   76.98   1
  -4  -6  -3   25.10    7.62   1
  -4  -6  -3   20.98    3.39   1
  -4  -6  -2  223.80   12.87   1
  -4  -6  -2  233.17   12.22   1
  -4  -6  -1  322.56   12.57   1
  -4  -6  -1  297.91   14.84   1
  -4  -6   0   90.06    8.54   1
  -4  -6   0   94.09    5.82   1
  -4  -6   1   35.52    7.39   1
  -4  -6   1   31.92    5.20   1
  -4  -6   2  352.31   13.89   1
  -4  -6   2  366.34   16.46   1
  -4  -6   3   84.82    6.82   1
  -4  -6   3   83.54    9.32   1
  -4  -6   4  390.46   16.20   1
  -4  -6   4  410.87   18.65   1
  -4  -6   5  158.00   11.31   1
  -4  -6   5  147.38    8.98   1
  -4  -6   6   12.53    5.31   1
  -4  -6   6   20.25    7.11   1
  -4  -6   7   58.68    7.66   1
  -4  -6   7   74.30    7.24   1
  -4  -6   8   35.64    8.95   1
  -4  -6   8   30.36    5.18   1
  -4  -6   9   -2.62    9.17   1
  -4  -6   9    6.10    5.83   1
  -4  -5 -18   45.70    6.76   1
  -4  -5 -18   45.02    9.80   1
  -4  -5 -17    2.02    2.90   1
  -4  -5 -17    4.28    7.70   1
  -4  -5 -17    3.17    5.23   1
  -4  -5 -16  200.79   13.60   1
  -4  -5 -16  198.53   10.43   1
  -4  -5 -16  167.96    8.29   1
  -4  -5 -16  183.60   13.55   1
  -4  -5 -15    2.82    2.49   1
  -4  -5 -15   -3.57    5.03   1
  -4  -5 -15    9.67    4.66   1
  -4  -5 -15   -0.56    7.80   1
  -4  -5 -14   -0.07    3.92   1
  -4  -5 -14    2.82    6.69   1
  -4  -5 -14   -2.43    2.28   1
  -4  -5 -13  149.33    8.80   1
  -4  -5 -13  133.63    6.47   1
  -4  -5 -13  170.04   10.95   1
  -4  -5 -12   56.40    6.01   1
  -4  -5 -12   56.10    3.60   1
  -4  -5 -12   66.75    8.33   1
  -4  -5 -11  336.36   15.77   1
  -4  -5 -11  310.46   11.63   1
  -4  -5 -11  331.24   13.83   1
  -4  -5 -10   -3.65    5.54   1
  -4  -5 -10    1.17    1.77   1
  -4  -5 -10   -3.46    3.31   1
  -4  -5  -9   68.89    5.64   1
  -4  -5  -9   82.08    7.07   1
  -4  -5  -9   67.57    3.62   1
  -4  -5  -8  118.81    6.98   1
  -4  -5  -8  124.10    8.24   1
  -4  -5  -8  111.30    5.06   1
  -4  -5  -7  161.29    9.91   1
  -4  -5  -7  160.78    6.59   1
  -4  -5  -7  172.13    8.40   1
  -4  -5  -6  540.56   19.53   1
  -4  -5  -6  529.46   21.17   1
  -4  -5  -5    5.06    3.38   1
  -4  -5  -5    6.97    6.55   1
  -4  -5  -4  372.88   15.45   1
  -4  -5  -4  362.52   14.09   1
  -4  -5  -3   27.14    6.46   1
  -4  -5  -3   12.53    3.89   1
  -4  -5  -2 3766.28  130.10   1
  -4  -5  -1   54.17    6.33   1
  -4  -5  -1   64.96    5.64   1
  -4  -5   0 1069.29   34.01   1
  -4  -5   0 1032.98   38.57   1
  -4  -5   1    3.76    2.99   1
  -4  -5   1   -8.76    6.22   1
  -4  -5   2  249.01   12.62   1
  -4  -5   2  238.70   10.51   1
  -4  -5   3    2.92    4.21   1
  -4  -5   4  388.88   14.99   1
  -4  -5   4  348.57   16.43   1
  -4  -5   5   10.05    7.23   1
  -4  -5   5   15.21    4.13   1
  -4  -5   6  124.10    8.24   1
  -4  -5   6  130.19   10.73   1
  -4  -5   7   38.81    6.35   1
  -4  -5   7   32.15    5.10   1
  -4  -5   8   -5.95    8.00   1
  -4  -5   8   -0.83    4.79   1
  -4  -5   9   -5.34    5.41   1
  -4  -4 -18    1.99    8.49   1
  -4  -4 -17    1.23    5.24   1
  -4  -4 -17    0.67    4.89   1
  -4  -4 -16   -2.69    8.00   1
  -4  -4 -16   10.63    5.35   1
  -4  -4 -16    1.93    5.59   1
  -4  -4 -15  143.76   10.79   1
  -4  -4 -15  133.40    8.55   1
  -4  -4 -15  117.07    9.52   1
  -4  -4 -14   99.20    7.17   1
  -4  -4 -14   90.06    9.30   1
  -4  -4 -14   88.36    9.59   1
  -4  -4 -13   58.06    5.94   1
  -4  -4 -13   53.44    8.19   1
  -4  -4 -12  205.92   12.05   1
  -4  -4 -12  197.40    9.84   1
  -4  -4 -11   68.39    5.95   1
  -4  -4 -11   59.44    4.16   1
  -4  -4 -11   57.61    5.92   1
  -4  -4 -10  232.26   10.97   1
  -4  -4 -10  241.18    9.32   1
  -4  -4 -10  248.69   12.30   1
  -4  -4  -9   50.84    4.99   1
  -4  -4  -9   55.06    5.94   1
  -4  -4  -9   53.14    3.35   1
  -4  -4  -8  201.92   10.52   1
  -4  -4  -8  212.87    8.17   1
  -4  -4  -8  217.27    9.73   1
  -4  -4  -7  354.19   15.43   1
  -4  -4  -7  329.79   14.16   1
  -4  -4  -7  348.20   12.69   1
  -4  -4  -6 2265.76   77.11   1
  -4  -4  -6 2275.29   73.46   1
  -4  -4  -6 2291.54   72.76   1
  -4  -4  -5   -1.32    2.94   1
  -4  -4  -5    2.72    5.91   1
  -4  -4  -5    2.10    2.20   1
  -4  -4  -4    3.76    4.81   1
  -4  -4  -4    5.95    2.98   1
  -4  -4  -3  338.56   14.35   1
  -4  -4  -3  344.47   13.36   1
  -4  -4  -2   17.39    6.34   1
  -4  -4  -2   19.71    3.64   1
  -4  -4  -1    2.53    5.60   1
  -4  -4   0  275.56   11.29   1
  -4  -4   0  289.68   12.59   1
  -4  -4   1    2.10    5.13   1
  -4  -4   1   -0.94    3.69   1
  -4  -4   2    5.71    3.92   1
  -4  -4   2   -2.76    5.38   1
  -4  -4   3   44.09    4.12   1
  -4  -4   3   44.22    5.45   1
  -4  -4   4   -9.36    6.12   1
  -4  -4   4    0.53    3.50   1
  -4  -4   5    3.76    4.31   1
  -4  -4   5    6.15    6.15   1
  -4  -4   6  996.66   32.83   1
  -4  -4   6  967.21   37.94   1
  -4  -4   7   24.60    4.17   1
  -4  -4   8   39.06    8.12   1
  -4  -4   8   40.83    6.01   1
  -4  -3 -18    2.50    6.04   1
  -4  -3 -18    9.49    9.06   1
  -4  -3 -17    1.37    7.42   1
  -4  -3 -16   22.75    5.53   1
  -4  -3 -16    8.70    8.50   1
  -4  -3 -16   21.07    7.53   1
  -4  -3 -15   -2.50    7.36   1
  -4  -3 -15   10.37    5.35   1
  -4  -3 -15    4.84    5.02   1
  -4  -3 -14    0.52    4.32   1
  -4  -3 -14   -7.73    6.17   1
  -4  -3 -14   -1.25    5.02   1
  -4  -3 -13  115.56    7.74   1
  -4  -3 -13  102.21    9.50   1
  -4  -3 -13   89.49    9.27   1
  -4  -3 -12   45.56    5.53   1
  -4  -3 -12   49.56    7.18   1
  -4  -3 -12   55.35    7.29   1
  -4  -3 -11    4.37    5.35   1
  -4  -3 -11   -0.07    3.82   1
  -4  -3 -10   28.84    4.40   1
  -4  -3 -10   38.81    5.48   1
  -4  -3  -9    0.81    2.29   1
  -4  -3  -9    2.22    4.53   1
  -4  -3  -9   -1.10    2.48   1
  -4  -3  -8    5.86    2.61   1
  -4  -3  -8    5.43    3.12   1
  -4  -3  -7   -2.16    3.68   1
  -4  -3  -7   -0.90    2.22   1
  -4  -3  -7   -3.28    3.26   1
  -4  -3  -6  787.36   28.62   1
  -4  -3  -6  824.26   27.56   1
  -4  -3  -6  777.29   26.76   1
  -4  -3  -5    6.86    3.09   1
  -4  -3  -4 1588.02   51.80   1
  -4  -3  -4 1500.79   53.46   1
  -4  -3  -4 1556.30   50.50   1
  -4  -3  -3  395.21   15.11   1
  -4  -3  -3  379.86   14.03   1
  -4  -3  -3  395.61   14.32   1
  -4  -3  -2  552.72   21.16   1
  -4  -3  -2  558.85   19.38   1
  -4  -3  -1  282.58   11.77   1
  -4  -3  -1  283.25   10.77   1
  -4  -3   0  171.09    8.63   1
  -4  -3   1   63.52    5.74   1
  -4  -3   2   68.72    6.13   1
  -4  -3   3   26.83    4.25   1
  -4  -3   3   13.32    4.96   1
  -4  -3   4  283.25   13.46   1
  -4  -3   4  292.07   11.62   1
  -4  -3   5   36.72    4.73   1
  -4  -3   5   40.96    6.40   1
  -4  -3   6   48.86    7.69   1
  -4  -3   6   62.09    5.52   1
  -4  -3   7  119.90   10.51   1
  -4  -2 -18    1.44    6.02   1
  -4  -2 -18    9.12    8.76   1
  -4  -2 -17   -7.40    7.13   1
  -4  -2 -17   -0.18    5.33   1
  -4  -2 -16   21.72    7.83   1
  -4  -2 -16    9.24    5.35   1
  -4  -2 -15  -13.99    7.63   1
  -4  -2 -15   -7.02    6.94   1
  -4  -2 -15    0.18    4.84   1
  -4  -2 -14    6.97    4.65   1
  -4  -2 -14    4.16    5.55   1
  -4  -2 -14    4.49    6.91   1
  -4  -2 -13   18.15    4.86   1
  -4  -2 -13    5.11    4.66   1
  -4  -2 -12  155.00    9.21   1
  -4  -2 -12  171.09   10.73   1
  -4  -2 -12  161.29   10.67   1
  -4  -2 -11    9.86    4.52   1
  -4  -2 -11   13.32    6.28   1
  -4  -2 -11   10.30    5.39   1
  -4  -2 -10   62.25    5.52   1
  -4  -2 -10   46.65    5.60   1
  -4  -2 -10   57.46    6.67   1
  -4  -2  -9   81.90    5.97   1
  -4  -2  -9   78.68    5.32   1
  -4  -2  -8  170.56    8.36   1
  -4  -2  -8  167.70    8.81   1
  -4  -2  -7   -5.86    3.92   1
  -4  -2  -7   -2.69    4.03   1
  -4  -2  -7    1.64    2.61   1
  -4  -2  -6 1218.71   40.50   1
  -4  -2  -6 1270.21   40.63   1
  -4  -2  -6 1208.95   42.42   1
  -4  -2  -5   -4.84    3.74   1
  -4  -2  -5   -0.10    2.55   1
  -4  -2  -5    5.52    3.90   1
  -4  -2  -4 1450.09   50.27   1
  -4  -2  -4 1518.66   48.32   1
  -4  -2  -4 1489.19   48.62   1
  -4  -2  -3   19.71    3.37   1
  -4  -2  -3   28.09    4.77   1
  -4  -2  -3   19.89    2.50   1
  -4  -2  -3   16.08    3.77   1
  -4  -2  -2  149.08    6.59   1
  -4  -2  -2  132.94    6.69   1
  -4  -2  -2  135.26    6.28   1
  -4  -2  -1    4.24    3.21   1
  -4  -2  -1   -4.04    2.61   1
  -4  -2   0   17.39    3.42   1
  -4  -2   0   15.44    2.75   1
  -4  -2   1   -0.88    3.48   1
  -4  -2   2  171.09    8.63   1
  -4  -2   3   35.52    4.89   1
  -4  -2   4  266.67   12.41   1
  -4  -2   5   28.84    6.01   1
  -4  -1 -18   -2.86    6.83   1
  -4  -1 -18   -9.49    8.01   1
  -4  -1 -17    2.92    8.38   1
  -4  -1 -16   10.63    5.41   1
  -4  -1 -16   19.10    5.51   1
  -4  -1 -15   13.40    5.49   1
  -4  -1 -15   -7.13    6.51   1
  -4  -1 -15    7.40    7.62   1
  -4  -1 -14   25.60    5.87   1
  -4  -1 -14   25.91    7.02   1
  -4  -1 -14   28.30    7.24   1
  -4  -1 -13   23.33    5.31   1
  -4  -1 -13   31.92    4.63   1
  -4  -1 -13   32.15    7.14   1
  -4  -1 -12  295.50   14.44   1
  -4  -1 -12  258.24   14.46   1
  -4  -1 -12  273.24   12.89   1
  -4  -1 -11   72.42    6.30   1
  -4  -1 -11   57.30    6.21   1
  -4  -1 -11   61.62    6.28   1
  -4  -1 -10  198.25   10.70   1
  -4  -1 -10  172.66   10.77   1
  -4  -1 -10  190.44    9.66   1
  -4  -1  -9  143.28    8.62   1
  -4  -1  -9  144.24    8.17   1
  -4  -1  -9  146.17    8.70   1
  -4  -1  -8  902.40   33.04   1
  -4  -1  -8  936.36   31.82   1
  -4  -1  -8  933.91   34.23   1
  -4  -1  -7   50.27    5.25   1
  -4  -1  -7   54.17    5.00   1
  -4  -1  -7   44.36    5.06   1
  -4  -1  -6 2317.46   76.06   1
  -4  -1  -6 2470.09   75.54   1
  -4  -1  -6 2274.34   79.17   1
  -4  -1  -5  162.31    7.13   1
  -4  -1  -5  165.38    7.46   1
  -4  -1  -5  156.00    7.24   1
  -4  -1  -4 4001.83  129.05   1
  -4  -1  -4 4043.69  133.54   1
  -4  -1  -4 4143.50  127.45   1
  -4  -1  -3  103.02    5.68   1
  -4  -1  -3  107.12    5.59   1
  -4  -1  -3  105.88    5.56   1
  -4  -1  -2  385.34   13.74   1
  -4  -1  -2  385.73   13.75   1
  -4  -1  -2  381.81   14.07   1
  -4  -1  -1  184.14    8.41   1
  -4  -1  -1  207.94    8.08   1
  -4  -1  -1  221.41    8.04   1
  -4  -1   0  174.50    6.87   1
  -4  -1   0  161.04    7.11   1
  -4  -1   0  170.82    7.84   1
  -4  -1   1   50.13    3.82   1
  -4  -1   2  379.47   15.19   1
  -4  -1   3   27.77    4.43   1
  -4   0 -17    1.88    7.59   1
  -4   0 -17    4.12    6.09   1
  -4   0 -16   18.23    5.89   1
  -4   0 -15   -1.10    8.36   1
  -4   0 -15    4.45    5.27   1
  -4   0 -15   14.98    5.57   1
  -4   0 -14   44.89    7.64   1
  -4   0 -14   27.04    8.32   1
  -4   0 -14   37.21    6.10   1
  -4   0 -13    1.77    6.73   1
  -4   0 -13    1.44    4.42   1
  -4   0 -13    7.13    5.77   1
  -4   0 -12  412.90   19.51   1
  -4   0 -12  434.31   17.92   1
  -4   0 -12  480.49   20.60   1
  -4   0 -11  239.94   13.63   1
  -4   0 -11  237.47   12.94   1
  -4   0 -11  238.39   11.73   1
  -4   0 -10  240.87   11.48   1
  -4   0 -10  250.91   13.31   1
  -4   0 -10  261.15   12.93   1
  -4   0  -9    3.69    5.03   1
  -4   0  -9    1.44    3.77   1
  -4   0  -9    3.72    4.40   1
  -4   0  -8  148.60    7.80   1
  -4   0  -8  153.76    8.68   1
  -4   0  -8  156.25    8.25   1
  -4   0  -7   68.06    6.43   1
  -4   0  -7   88.55    6.21   1
  -4   0  -7   74.30    5.86   1
  -4   0  -6 3799.49  130.68   1
  -4   0  -6 3895.01  124.82   1
  -4   0  -6 4034.79  134.66   1
  -4   0  -5  342.62   13.33   1
  -4   0  -5  338.19   12.87   1
  -4   0  -5  344.10   13.36   1
  -4   0  -4  201.92    8.53   1
  -4   0  -4  227.10    8.74   1
  -4   0  -4  215.50    9.10   1
  -4   0  -4  219.63    9.19   1
  -4   0  -3  558.38   19.38   1
  -4   0  -3  567.87   19.06   1
  -4   0  -3  526.70   19.28   1
  -4   0  -3  509.40   18.96   1
  -4   0  -2   64.80    3.70   1
  -4   0  -2   64.16    4.01   1
  -4   0  -1  152.52    6.42   1
  -4   0  -1  149.82    6.85   1
  -4   0   0    6.30    2.51   1
  -4   0   0    7.56    1.92   1
  -4   0   1    0.76    3.13   1
  -4   0   1    0.36    1.67   1
  -4   1 -17  -11.70    6.98   1
  -4   1 -16  -10.76    6.36   1
  -4   1 -16    0.52    7.70   1
  -4   1 -15   46.92    8.77   1
  -4   1 -15   52.27    7.37   1
  -4   1 -14   67.57    7.56   1
  -4   1 -14   74.13    7.58   1
  -4   1 -14   63.04    7.94   1
  -4   1 -13    4.41    4.87   1
  -4   1 -13    3.31    5.79   1
  -4   1 -12   43.16    8.15   1
  -4   1 -12   38.19    6.92   1
  -4   1 -12   36.72    5.94   1
  -4   1 -11    2.72    3.60   1
  -4   1 -11    0.72    5.47   1
  -4   1 -10 1404.00   51.71   1
  -4   1 -10 1404.00   50.21   1
  -4   1 -10 1401.00   50.16   1
  -4   1  -9   93.12    6.18   1
  -4   1  -9   91.97    7.29   1
  -4   1  -9   97.22    8.28   1
  -4   1  -8   39.82    4.92   1
  -4   1  -8   47.20    6.05   1
  -4   1  -7  166.67    8.52   1
  -4   1  -7  169.26    8.85   1
  -4   1  -6  731.16   26.50   1
  -4   1  -6  737.12   27.15   1
  -4   1  -5   -3.65    3.48   1
  -4   1  -5   -3.35    2.75   1
  -4   1  -5   -2.69    3.44   1
  -4   1  -4   50.55    3.27   1
  -4   1  -4   51.12    3.86   1
  -4   1  -4   52.85    3.78   1
  -4   1  -3  254.40    9.89   1
  -4   1  -3  223.20    8.67   1
  -4   1  -3  256.96    9.30   1
  -4   1  -3  231.34   10.04   1
  -4   1  -2  307.30   11.57   1
  -4   1  -2  260.18   10.00   1
  -4   1  -2  289.00   10.88   1
  -4   1  -1  499.97   17.44   1
  -4   1  -1  466.13   16.84   1
  -4   1   0  112.15    5.93   1
  -4   1   0  114.49    4.92   1
  -4   1   1  247.12    8.80   1
  -4   1   1  252.81   10.49   1
  -4   1   2  179.02    6.42   1
  -4   1   2  187.96    7.95   1
  -4   2 -16   89.68   10.99   1
  -4   2 -16  100.40    9.62   1
  -4   2 -15    7.67    6.04   1
  -4   2 -15   -7.90    7.14   1
  -4   2 -14    3.46    8.04   1
  -4   2 -14   17.56    7.12   1
  -4   2 -14    9.99    5.88   1
  -4   2 -13   18.40    6.18   1
  -4   2 -13    9.00    5.34   1
  -4   2 -13   11.56    7.28   1
  -4   2 -12   11.42    5.41   1
  -4   2 -12   10.37    7.86   1
  -4   2 -11   66.42    8.48   1
  -4   2 -11   67.73    7.57   1
  -4   2 -10    4.49    7.67   1
  -4   2  -9  264.71   12.69   1
  -4   2  -9  249.64   13.59   1
  -4   2  -8  421.89   17.25   1
  -4   2  -8  417.79   17.99   1
  -4   2  -7   52.13    4.91   1
  -4   2  -7   57.15    6.05   1
  -4   2  -6  132.48    6.91   1
  -4   2  -6  142.80    7.89   1
  -4   2  -5  110.25    5.67   1
  -4   2  -5  107.54    6.64   1
  -4   2  -4  146.41    7.50   1
  -4   2  -4  157.75    6.78   1
  -4   2  -3  379.86   14.42   1
  -4   2  -3  379.08   13.63   1
  -4   2  -2    6.97    2.43   1
  -4   2  -2    5.43    3.77   1
  -4   2  -1  132.71    6.68   1
  -4   2  -1  125.44    5.82   1
  -4   2   0 3122.57   97.23   1
  -4   2   0 2935.47   97.52   1
  -4   2   1  132.71    5.53   1
  -4   2   1  149.33    7.09   1
  -4   2   2  201.07    7.09   1
  -4   2   2  215.80    9.11   1
  -4   2   3   85.75    5.00   1
  -4   3 -16    7.62    8.06   1
  -4   3 -16   -2.66    6.85   1
  -4   3 -15    9.99    7.65   1
  -4   3 -15   -1.17    6.39   1
  -4   3 -14   14.21    6.11   1
  -4   3 -14   17.14    7.37   1
  -4   3 -13   11.16    8.62   1
  -4   3 -13    8.47    6.05   1
  -4   3 -12   15.44    6.29   1
  -4   3 -12   16.56    6.43   1
  -4   3 -11   -6.81    8.35   1
  -4   3 -11   -1.17    5.29   1
  -4   3 -10   57.61    6.98   1
  -4   3  -9  170.56    9.93   1
  -4   3  -9  154.01   10.67   1
  -4   3  -8   94.48    8.75   1
  -4   3  -8   72.08    6.11   1
  -4   3  -7  162.31    8.66   1
  -4   3  -7  151.29    9.10   1
  -4   3  -6   19.54    5.75   1
  -4   3  -6   22.66    3.81   1
  -4   3  -5  151.04    7.37   1
  -4   3  -5  154.01    8.44   1
  -4   3  -4  971.57   34.29   1
  -4   3  -4 1050.41   35.65   1
  -4   3  -3   33.87    5.12   1
  -4   3  -3   29.70    2.51   1
  -4   3  -2   19.98    4.38   1
  -4   3  -1   21.62    3.26   1
  -4   3   0   31.58    4.16   1
  -4   3   1  463.97   16.37   1
  -4   3   2 1630.54   49.26   1
  -4   3   2 1554.72   52.05   1
  -4   3   3  216.97    9.43   1
  -4   3   4   54.46    4.58   1
  -4   4 -15    6.92    7.94   1
  -4   4 -15   -7.84    6.72   1
  -4   4 -14   13.91    7.61   1
  -4   4 -13   -7.18    6.59   1
  -4   4 -13  -14.59    9.40   1
  -4   4 -12   20.16    8.80   1
  -4   4 -12    5.02    5.69   1
  -4   4 -11  104.86    9.01   1
  -4   4 -11  119.25   10.92   1
  -4   4 -10  341.14   17.73   1
  -4   4 -10  328.70   16.32   1
  -4   4  -9   -7.13    5.02   1
  -4   4  -9   -9.49    8.69   1
  -4   4  -8    2.10    4.15   1
  -4   4  -8    5.66    7.33   1
  -4   4  -7   20.16    6.91   1
  -4   4  -7   13.32    3.87   1
  -4   4  -6   -3.39    6.66   1
  -4   4  -6    4.97    3.39   1
  -4   4  -5  219.34   11.55   1
  -4   4  -4  415.34   17.53   1
  -4   4  -3  320.05   14.31   1
  -4   4  -2  820.82   30.37   1
  -4   4  -1   62.41    3.63   1
  -4   4  -1   65.45    5.18   1
  -4   4   0    4.80    3.94   1
  -4   4   0    0.49    1.34   1
  -4   4   1    7.34    1.57   1
  -4   4   1    9.99    3.79   1
  -4   4   2  581.77   20.26   1
  -4   4   2  578.40   20.20   1
  -4   4   3   43.82    3.31   1
  -4   4   3   33.64    2.09   1
  -4   4   3   34.22    3.98   1
  -4   4   4    0.42    2.47   1
  -4   4   4   -0.66    3.99   1
  -4   4   5   32.60    3.54   1
  -4   5 -15    9.67    8.52   1
  -4   5 -14    5.81    7.66   1
  -4   5 -13   -3.57    6.54   1
  -4   5 -12  180.36   12.36   1
  -4   5 -12  167.44   13.98   1
  -4   5 -11   11.09    8.79   1
  -4   5 -11   27.56    5.36   1
  -4   5 -10  -13.62    8.56   1
  -4   5 -10    4.12    5.44   1
  -4   5  -9  244.92   13.15   1
  -4   5  -9  243.98   15.00   1
  -4   5  -8 1296.72   50.41   1
  -4   5  -8 1323.50   50.20   1
  -4   5  -7   11.49    5.90   1
  -4   5  -6   22.09    7.90   1
  -4   5  -5  129.73   10.02   1
  -4   5  -4   72.08    8.49   1
  -4   5  -3  334.89   15.37   1
  -4   5  -2  129.05    8.18   1
  -4   5  -1  115.99    7.32   1
  -4   5  -1  115.78    5.38   1
  -4   5   0   23.81    2.93   1
  -4   5   0   19.27    4.30   1
  -4   5   1   10.24    2.11   1
  -4   5   1   14.82    4.08   1
  -4   5   2  908.42   30.74   1
  -4   5   2  904.81   31.28   1
  -4   5   3   54.02    4.41   1
  -4   5   3   60.84    3.90   1
  -4   5   4  808.83   27.87   1
  -4   5   4  769.51   27.74   1
  -4   5   5    1.10    3.05   1
  -4   5   6   19.27    3.86   1
  -4   6 -14   -7.51    8.17   1
  -4   6 -13   41.47    8.50   1
  -4   6 -12   22.75    7.15   1
  -4   6 -11   30.47    5.74   1
  -4   6 -11   36.72    9.45   1
  -4   6 -10    3.31    5.61   1
  -4   6 -10    8.47    8.79   1
  -4   6  -9  103.23    8.53   1
  -4   6  -9   99.20   11.35   1
  -4   6  -8  298.25   16.92   1
  -4   6  -7    9.99    8.85   1
  -4   6  -6  277.22   15.65   1
  -4   6  -5    6.76    9.00   1
  -4   6  -4   38.94    8.61   1
  -4   6  -3   42.90    7.60   1
  -4   6  -2   10.69    6.08   1
  -4   6  -1   40.83    6.39   1
  -4   6   0  192.65    8.33   1
  -4   6   1   14.06    4.12   1
  -4   6   1    5.71    2.68   1
  -4   6   2   20.52    4.17   1
  -4   6   2   15.84    2.71   1
  -4   6   3  159.77    7.33   1
  -4   6   3  156.00    7.99   1
  -4   6   4  411.68   15.42   1
  -4   6   4  419.43   15.97   1
  -4   6   5  233.17    8.25   1
  -4   6   5  238.70   10.20   1
  -4   6   5  256.32   10.57   1
  -4   6   6   10.30    3.27   1
  -4   6   6   -0.34    3.56   1
  -4   6   7  200.22    9.90   1
  -4   6   8   13.32    4.74   1
  -4   7 -13    8.12    7.81   1
  -4   7 -12    4.20    7.13   1
  -4   7 -11   26.42    9.46   1
  -4   7 -11   26.21    6.96   1
  -4   7 -10    1.85    9.30   1
  -4   7 -10    1.12    6.15   1
  -4   7  -9    3.76    9.39   1
  -4   7  -9   16.16    6.19   1
  -4   7  -8    5.29    9.20   1
  -4   7  -7   -0.74    9.67   1
  -4   7  -6  236.24   13.83   1
  -4   7  -5   10.76   10.10   1
  -4   7  -4  245.55   13.48   1
  -4   7  -3   82.45    8.90   1
  -4   7  -2  198.25   11.26   1
  -4   7  -1  222.31   11.33   1
  -4   7  -1  202.78    9.40   1
  -4   7   0  174.24    8.18   1
  -4   7   1   19.98    3.40   1
  -4   7   2   20.16    3.14   1
  -4   7   2   24.30    4.14   1
  -4   7   3  365.57   14.91   1
  -4   7   3  389.67   14.61   1
  -4   7   4   12.04    3.40   1
  -4   7   5   22.47    3.89   1
  -4   7   5   19.36    3.52   1
  -4   7   6    7.73    1.45   1
  -4   7   6    6.66    3.15   1
  -4   7   6    3.10    3.77   1
  -4   7   7   25.70    3.75   1
  -4   7   7   25.81    4.88   1
  -4   7   8   28.20    5.42   1
  -4   7   9    9.49    5.17   1
  -4   8 -12   29.38    8.13   1
  -4   8 -11    8.35    7.46   1
  -4   8 -10    1.28   10.51   1
  -4   8 -10   -2.89    5.75   1
  -4   8  -9   51.84   11.09   1
  -4   8  -8   10.24   10.24   1
  -4   8  -7   56.85   11.91   1
  -4   8  -6   51.98   10.38   1
  -4   8  -5  161.04   13.45   1
  -4   8  -4   -8.24    9.36   1
  -4   8  -3  125.22    8.95   1
  -4   8  -2   60.68    8.41   1
  -4   8  -1   30.25    5.17   1
  -4   8  -1   21.72    8.02   1
  -4   8   0   27.88    5.07   1
  -4   8   1    8.76    4.03   1
  -4   8   2   -3.80    4.29   1
  -4   8   2   -1.61    3.33   1
  -4   8   3   61.62    5.65   1
  -4   8   3   56.85    4.67   1
  -4   8   4   26.73    4.34   1
  -4   8   4   16.56    3.50   1
  -4   8   5  100.00    6.40   1
  -4   8   5   96.83    5.90   1
  -4   8   6  525.33   19.25   1
  -4   8   6  532.69   20.77   1
  -4   8   6  535.00   17.58   1
  -4   8   7  108.99    4.59   1
  -4   8   7   99.20    7.37   1
  -4   8   7  111.94    6.35   1
  -4   8   9   17.98    5.00   1
  -4   8  10   71.06    7.08   1
  -4   8  11    0.86    5.88   1
  -4   9 -11   19.01    7.32   1
  -4   9 -10   10.76    7.15   1
  -4   9  -9   -3.65   11.35   1
  -4   9  -8   30.47   11.26   1
  -4   9  -7    1.88   10.44   1
  -4   9  -6   -2.43   10.39   1
  -4   9  -5   71.23   11.14   1
  -4   9  -4  113.00    9.78   1
  -4   9  -3    4.75    8.72   1
  -4   9  -2   37.58    8.58   1
  -4   9  -1  161.80    9.41   1
  -4   9  -1  146.17   11.85   1
  -4   9   1   22.09    4.89   1
  -4   9   2   22.37    4.35   1
  -4   9   3  125.89    7.85   1
  -4   9   3  120.34    7.02   1
  -4   9   4   73.96    6.19   1
  -4   9   4   81.18    5.95   1
  -4   9   5   48.72    5.03   1
  -4   9   5   54.17    5.45   1
  -4   9   6  201.36    9.37   1
  -4   9   6  207.07   10.36   1
  -4   9   6  197.12    8.14   1
  -4   9   7    4.84    3.74   1
  -4   9   7    0.59    1.97   1
  -4   9   7    7.29    4.59   1
  -4   9   8   77.62    7.22   1
  -4   9   8   82.08    3.81   1
  -4   9   8   83.91    5.31   1
  -4   9   9   92.93    7.90   1
  -4   9  10   44.76    6.69   1
  -4   9  11   -6.97    5.81   1
  -4   9  12   27.88    6.76   1
  -4  10 -10   11.90    7.87   1
  -4  10  -8   21.81   12.42   1
  -4  10  -7    5.62    9.01   1
  -4  10  -6  -14.52   10.21   1
  -4  10  -5   11.36    9.44   1
  -4  10  -4    2.43    8.92   1
  -4  10  -3   40.07    9.62   1
  -4  10  -2   30.25    9.46   1
  -4  10  -1  -18.23    8.80   1
  -4  10  -1    6.35    5.70   1
  -4  10   0  140.90    9.26   1
  -4  10   1   66.75    6.37   1
  -4  10   2    6.55    4.45   1
  -4  10   3  114.28    7.70   1
  -4  10   3   95.84    7.05   1
  -4  10   4    5.90    4.52   1
  -4  10   4   11.36    4.25   1
  -4  10   5  191.82    9.97   1
  -4  10   5  196.28    9.81   1
  -4  10   6  262.44   12.31   1
  -4  10   6  258.24   11.25   1
  -4  10   6  250.59   10.13   1
  -4  10   7   86.12    5.75   1
  -4  10   7   76.21    4.89   1
  -4  10   7   88.92    6.98   1
  -4  10   8   17.39    2.50   1
  -4  10   8   12.32    3.23   1
  -4  10   9   13.76    5.27   1
  -4  10  10   -4.88    5.35   1
  -4  10  11   30.36    6.50   1
  -4  10  13   11.02    8.23   1
  -4  11  -6   67.24   11.81   1
  -4  11  -5   17.39    7.17   1
  -4  11  -4   30.80    9.66   1
  -4  11  -3   21.72    9.41   1
  -4  11  -2  212.58   13.71   1
  -4  11  -1  -17.06    9.66   1
  -4  11  -1    0.38    6.06   1
  -4  11   0  106.09    8.45   1
  -4  11   1   -6.71    5.65   1
  -4  11   2   24.01    5.39   1
  -4  11   3   76.39    6.82   1
  -4  11   4   61.00    6.09   1
  -4  11   4   63.84    6.39   1
  -4  11   5   73.27    6.85   1
  -4  11   5   81.90    6.52   1
  -4  11   6    3.50    3.85   1
  -4  11   6   11.49    4.54   1
  -4  11   7   12.18    4.96   1
  -4  11   7   12.04    3.68   1
  -4  11   8   81.54    5.06   1
  -4  11   8   77.62    7.05   1
  -4  11   8   84.09    5.69   1
  -4  11   9   33.06    3.68   1
  -4  11   9   26.94    6.12   1
  -4  11   9   32.04    3.06   1
  -4  11  11   -3.65    5.69   1
  -4  12  -5   14.36    9.85   1
  -4  12  -4  115.56   12.26   1
  -4  12  -2   23.43    9.29   1
  -4  12  -1   56.70    7.53   1
  -4  12   0   30.03    6.47   1
  -4  12   1   -4.67    5.57   1
  -4  12   2  323.64   15.47   1
  -4  12   3   -3.72    5.06   1
  -4  12   4   54.17    6.33   1
  -4  12   4   49.00    6.02   1
  -4  12   5   82.99    6.92   1
  -4  12   5   80.82    7.19   1
  -4  12   6    6.25    5.15   1
  -4  12   6    7.62    4.75   1
  -4  12   7    9.24    3.40   1
  -4  12   7    4.20    5.08   1
  -4  12   7    8.82    3.86   1
  -4  12   8    2.07    5.18   1
  -4  12   8   -0.90    2.91   1
  -4  12   8   -3.06    3.22   1
  -4  12   9    2.10    2.55   1
  -4  12   9    5.90    5.01   1
  -4  12   9    3.69    3.23   1
  -4  12  10    3.84    5.84   1
  -4  12  10    4.04    2.45   1
  -4  12  11   19.54    6.81   1
  -4  12  12   -7.45    6.88   1
  -4  13  -3   49.42    9.98   1
  -4  13  -2    5.11    8.77   1
  -4  13  -2   17.89    7.11   1
  -4  13  -1   42.51    7.17   1
  -4  13   1   25.30    6.44   1
  -4  13   2   59.91    6.97   1
  -4  13   3   87.80    7.87   1
  -4  13   4   94.48    7.78   1
  -4  13   4   94.48    7.78   1
  -4  13   5    0.86    4.95   1
  -4  13   6   58.52    6.58   1
  -4  13   6   59.60    6.02   1
  -4  13   7    4.41    3.82   1
  -4  13   7    6.15    3.87   1
  -4  13   7   13.40    5.20   1
  -4  13   8    2.92    3.39   1
  -4  13   8   -0.94    3.43   1
  -4  13   8   -7.02    5.25   1
  -4  13   9   -0.38    5.70   1
  -4  13   9    1.56    3.30   1
  -4  13   9    3.88    2.92   1
  -4  13  10    6.97    2.90   1
  -4  13  10   -1.35    2.74   1
  -4  13  11   -0.94    5.90   1
  -4  13  12   13.69    9.03   1
  -4  14  -3    6.15    6.84   1
  -4  14  -2    4.04    6.79   1
  -4  14   0    4.58    6.25   1
  -4  14   1   59.91    7.59   1
  -4  14   3   28.52    6.73   1
  -4  14   4  114.28    9.19   1
  -4  14   4  123.21    8.88   1
  -4  14   5   32.95    5.51   1
  -4  14   6   19.10    4.63   1
  -4  14   6   22.47    5.12   1
  -4  14   6   17.31    5.66   1
  -4  14   7   -1.19    5.14   1
  -4  14   7    5.66    4.05   1
  -4  14   8    2.02    3.78   1
  -4  14   8    2.13    5.81   1
  -4  14   9    0.31    3.39   1
  -4  14   9    0.61    3.46   1
  -4  14  10  -10.37    6.63   1
  -4  14  11   -0.31    6.37   1
  -4  15  -1   -5.38    7.24   1
  -4  15   0   15.05    7.14   1
  -4  15   2   40.70    7.27   1
  -4  15   3   -4.12    6.13   1
  -4  15   4   72.42    7.66   1
  -4  15   5   -0.15    5.54   1
  -4  15   6    9.92    6.05   1
  -4  15   6   15.76    5.40   1
  -4  15   6   18.66    5.36   1
  -4  15   7   49.00    7.00   1
  -4  15   7   50.55    5.97   1
  -4  15   7   53.14    5.83   1
  -4  15   8    9.12    4.17   1
  -4  15   8   17.56    6.79   1
  -4  15   9    5.06    6.88   1
  -4  15  10   25.60    7.69   1
  -4  16   1    9.86    7.10   1
  -4  16   2  -13.32    6.57   1
  -4  16   3   -6.60    6.78   1
  -4  16   4   21.72    6.90   1
  -4  16   5   14.44    6.23   1
  -4  16   5   10.05    7.04   1
  -4  16   6   91.78    8.81   1
  -4  16   6   98.01    8.32   1
  -4  16   6   82.08    7.43   1
  -4  16   7    7.51    6.69   1
  -4  16   7   15.92    5.19   1
  -4  16   7   21.44    5.56   1
  -4  17   6   43.16    7.23   1
  -3 -17 -11   -9.30   11.77   1
  -3 -17 -10   11.63    9.34   1
  -3 -17  -9   18.92   14.18   1
  -3 -17  -8   29.16   14.69   1
  -3 -17  -7   -6.20   14.09   1
  -3 -17  -6   26.94   13.91   1
  -3 -17  -5   30.80   11.77   1
  -3 -17  -4   19.10    9.00   1
  -3 -16 -14   30.91    9.79   1
  -3 -16 -12   18.49    9.98   1
  -3 -16 -11    7.51   11.67   1
  -3 -16 -10   18.75   12.30   1
  -3 -16 -10   12.96    5.98   1
  -3 -16  -9   20.88    6.31   1
  -3 -16  -9    7.18    9.70   1
  -3 -16  -8    5.86    7.16   1
  -3 -16  -8   10.63    9.91   1
  -3 -16  -7   45.02   13.69   1
  -3 -16  -6   16.16   12.78   1
  -3 -16  -5    2.40   11.78   1
  -3 -16  -4   71.23   12.83   1
  -3 -16  -3   -7.67    9.03   1
  -3 -16  -2  201.64   14.48   1
  -3 -16  -1   20.16    8.26   1
  -3 -15 -15   -1.88   10.91   1
  -3 -15 -14   48.72   10.75   1
  -3 -15 -14   33.52   12.51   1
  -3 -15 -13  -11.16   11.62   1
  -3 -15 -11    0.49   11.31   1
  -3 -15 -10   15.44   11.55   1
  -3 -15 -10   -1.77    4.97   1
  -3 -15  -9   13.91   11.26   1
  -3 -15  -9   -3.13    5.27   1
  -3 -15  -8    3.10    5.63   1
  -3 -15  -8    9.49   12.14   1
  -3 -15  -7   -0.94    5.76   1
  -3 -15  -7    6.92   12.68   1
  -3 -15  -6   27.88   13.20   1
  -3 -15  -5    2.04   12.76   1
  -3 -15  -4   70.73   12.95   1
  -3 -15  -3   36.97   11.31   1
  -3 -15  -2   17.22    7.89   1
  -3 -15  -1   21.53   10.30   1
  -3 -15   0   28.41   10.98   1
  -3 -15   1    2.50   10.55   1
  -3 -14 -15   52.85   11.49   1
  -3 -14 -14   20.43    9.22   1
  -3 -14 -13   39.69   10.71   1
  -3 -14 -11   39.06   11.50   1
  -3 -14 -10  110.88    8.00   1
  -3 -14 -10  139.71   13.95   1
  -3 -14  -9    9.30    4.70   1
  -3 -14  -9   11.22   10.85   1
  -3 -14  -8    2.19    4.94   1
  -3 -14  -8    7.73   11.56   1
  -3 -14  -7   29.48    6.41   1
  -3 -14  -7   57.91   13.09   1
  -3 -14  -6   33.64   10.67   1
  -3 -14  -6   32.49    6.27   1
  -3 -14  -5    1.08   13.19   1
  -3 -14  -5   11.90    5.87   1
  -3 -14  -4   -1.00    6.20   1
  -3 -14  -4  -12.60   12.00   1
  -3 -14  -3   38.94   11.73   1
  -3 -14  -2   59.29    9.39   1
  -3 -14  -1   30.58   10.73   1
  -3 -14   0   56.25   11.85   1
  -3 -14   1    6.76   10.30   1
  -3 -14   2   -6.60   10.02   1
  -3 -13 -17   -0.21    8.42   1
  -3 -13 -16   36.12   10.70   1
  -3 -13 -15    6.71   10.05   1
  -3 -13 -14   24.70    9.64   1
  -3 -13 -13   17.31    9.73   1
  -3 -13 -12    3.17    9.61   1
  -3 -13 -11   46.92   10.69   1
  -3 -13 -10  225.60   10.51   1
  -3 -13 -10  219.04   15.69   1
  -3 -13  -9   -7.62    4.42   1
  -3 -13  -9   -8.88   11.09   1
  -3 -13  -8  260.50   11.62   1
  -3 -13  -8  270.27   17.43   1
  -3 -13  -7    5.20    8.48   1
  -3 -13  -7   13.91    5.22   1
  -3 -13  -6   34.34   13.24   1
  -3 -13  -6   38.44    5.95   1
  -3 -13  -5    2.66   12.97   1
  -3 -13  -5   -2.66    5.41   1
  -3 -13  -4   31.02   12.81   1
  -3 -13  -4   32.49    5.70   1
  -3 -13  -3   32.72    6.41   1
  -3 -13  -3   41.22   12.07   1
  -3 -13  -2   20.70   10.56   1
  -3 -13  -2    9.06    6.50   1
  -3 -13  -1    1.28   10.40   1
  -3 -13   0   75.34   11.46   1
  -3 -13   1    4.08    6.50   1
  -3 -13   2   25.00    9.60   1
  -3 -13   3    1.25    9.97   1
  -3 -13   4  -12.46   11.01   1
  -3 -12 -17    5.48    6.88   1
  -3 -12 -16   22.75   10.11   1
  -3 -12 -14    2.25    9.45   1
  -3 -12 -13   22.75    7.44   1
  -3 -12 -12   79.92   10.73   1
  -3 -12 -10   -6.00    7.11   1
  -3 -12 -10   12.04   11.24   1
  -3 -12  -9   -5.62    4.08   1
  -3 -12  -8    8.12   11.11   1
  -3 -12  -8   17.47    4.60   1
  -3 -12  -7   -1.37    4.07   1
  -3 -12  -7    6.71   11.50   1
  -3 -12  -6  100.00    7.20   1
  -3 -12  -6   76.21   13.09   1
  -3 -12  -5   13.40    5.12   1
  -3 -12  -5    6.35   12.75   1
  -3 -12  -4  235.01   15.94   1
  -3 -12  -4  223.20   10.76   1
  -3 -12  -3    6.71   11.60   1
  -3 -12  -3   -1.88    5.40   1
  -3 -12  -2    0.77   10.91   1
  -3 -12  -2    3.28    5.47   1
  -3 -12  -1   28.52   10.57   1
  -3 -12  -1   25.10    5.61   1
  -3 -12   0   -1.35    9.72   1
  -3 -12   0   -2.53    5.63   1
  -3 -12   1   -6.50    9.23   1
  -3 -12   2   16.89    9.37   1
  -3 -12   3   32.72    7.55   1
  -3 -12   4    3.39    6.73   1
  -3 -12   5    3.06    7.35   1
  -3 -11 -18   83.91   12.09   1
  -3 -11 -17   24.01    7.45   1
  -3 -11 -16  -15.68    9.74   1
  -3 -11 -15  -10.89    8.91   1
  -3 -11 -14   31.25    9.61   1
  -3 -11 -13  121.88   11.70   1
  -3 -11 -11    6.40    9.21   1
  -3 -11 -10  133.86   12.03   1
  -3 -11  -9    3.13    3.65   1
  -3 -11  -9   18.92    9.48   1
  -3 -11  -9  -17.39   11.68   1
  -3 -11  -8   66.59   12.24   1
  -3 -11  -8   76.74    5.78   1
  -3 -11  -7   38.44    5.08   1
  -3 -11  -7   40.45   11.83   1
  -3 -11  -6  255.04   15.97   1
  -3 -11  -6  270.27   11.51   1
  -3 -11  -5   63.36   13.05   1
  -3 -11  -5   55.95    5.68   1
  -3 -11  -4  736.04   26.04   1
  -3 -11  -4  763.42   33.16   1
  -3 -11  -3   -8.47   12.92   1
  -3 -11  -3   -5.81    5.16   1
  -3 -11  -2   91.97    7.29   1
  -3 -11  -2   85.01   12.91   1
  -3 -11  -1    3.39    4.34   1
  -3 -11  -1   -8.58    8.09   1
  -3 -11   0  102.01   12.32   1
  -3 -11   0   96.43    7.66   1
  -3 -11   1   -1.69    6.40   1
  -3 -11   2    1.64    5.84   1
  -3 -11   2   -4.37    9.28   1
  -3 -11   3    6.55    8.86   1
  -3 -11   4   54.91    9.78   1
  -3 -11   5    7.90    6.29   1
  -3 -11   6    1.59    8.85   1
  -3 -10 -18    7.29   10.26   1
  -3 -10 -17   18.40    5.32   1
  -3 -10 -17   17.06    7.43   1
  -3 -10 -16   42.38    9.77   1
  -3 -10 -16   36.97    5.72   1
  -3 -10 -15    6.35    4.79   1
  -3 -10 -15    1.93    8.31   1
  -3 -10 -14   56.40    6.01   1
  -3 -10 -14   45.97    9.36   1
  -3 -10 -13   79.57    6.42   1
  -3 -10 -13   75.69   10.27   1
  -3 -10 -12   40.58    9.43   1
  -3 -10 -11   24.60    9.13   1
  -3 -10 -10  317.91   16.76   1
  -3 -10  -9   13.25    9.68   1
  -3 -10  -8  255.36   10.55   1
  -3 -10  -8  241.80   15.86   1
  -3 -10  -8  254.08   14.66   1
  -3 -10  -7    9.36    4.22   1
  -3 -10  -7    3.53    8.23   1
  -3 -10  -6 1409.25   43.55   1
  -3 -10  -6 1294.56   50.37   1
  -3 -10  -5   15.60    4.82   1
  -3 -10  -5    0.38    7.75   1
  -3 -10  -4  957.28   38.37   1
  -3 -10  -4 1019.52   32.57   1
  -3 -10  -3    2.10   12.01   1
  -3 -10  -3    4.33    4.91   1
  -3 -10  -2  430.56   21.58   1
  -3 -10  -2  401.20   16.02   1
  -3 -10   0  711.82   25.61   1
  -3 -10   0  707.56   29.26   1
  -3 -10   1    2.16    9.17   1
  -3 -10   2  102.82    7.30   1
  -3 -10   2  112.15   11.44   1
  -3 -10   3    5.06    5.45   1
  -3 -10   3   11.56    8.23   1
  -3 -10   4   51.84    9.50   1
  -3 -10   4   49.70    6.91   1
  -3 -10   5   -6.05    6.15   1
  -3 -10   6   10.11    6.42   1
  -3 -10   7   19.89    9.10   1
  -3 -10   8   -4.88   10.21   1
  -3  -9 -18    7.62    5.74   1
  -3  -9 -18   29.81    9.83   1
  -3  -9 -17   -2.79    7.98   1
  -3  -9 -17  -11.63    4.98   1
  -3  -9 -16   53.58    9.81   1
  -3  -9 -16   39.69    5.80   1
  -3  -9 -15   29.92    5.25   1
  -3  -9 -15   32.49    8.44   1
  -3  -9 -14   78.50    6.38   1
  -3  -9 -14   65.61    7.61   1
  -3  -9 -13   -4.33    4.41   1
  -3  -9 -13    5.02    6.76   1
  -3  -9 -12   91.78   10.15   1
  -3  -9 -12   98.80    6.96   1
  -3  -9 -11  259.53   11.92   1
  -3  -9 -11  233.78   13.46   1
  -3  -9 -10   96.83    6.69   1
  -3  -9 -10  107.12   10.35   1
  -3  -9  -9   42.25    7.02   1
  -3  -9  -8   28.09    9.86   1
  -3  -9  -7   40.20    4.18   1
  -3  -9  -7   38.19    9.52   1
  -3  -9  -6  688.54   28.34   1
  -3  -9  -6  672.88   23.35   1
  -3  -9  -5    3.96    6.73   1
  -3  -9  -5    0.50    3.49   1
  -3  -9  -4  622.50   25.95   1
  -3  -9  -4  585.16   20.80   1
  -3  -9  -3   -1.30    2.94   1
  -3  -9  -3   11.09   10.86   1
  -3  -9  -2  -11.56   10.68   1
  -3  -9  -2    2.02    4.40   1
  -3  -9  -1   18.32   10.36   1
  -3  -9  -1   23.33    3.86   1
  -3  -9   0   69.72   10.19   1
  -3  -9   0   46.51    5.87   1
  -3  -9   1  115.35    7.73   1
  -3  -9   1  104.45   11.45   1
  -3  -9   2  171.35   12.83   1
  -3  -9   2  179.29    9.37   1
  -3  -9   3    6.40    7.89   1
  -3  -9   3   12.32    5.62   1
  -3  -9   4    1.72    5.48   1
  -3  -9   4    0.83    5.48   1
  -3  -9   5   -2.96    5.50   1
  -3  -9   5   -8.01    7.98   1
  -3  -9   7   15.37    8.62   1
  -3  -9   8   12.89    6.89   1
  -3  -9   9   -4.20   10.95   1
  -3  -8 -18   -7.73    6.51   1
  -3  -8 -18   -2.76    5.28   1
  -3  -8 -17   -4.71    4.95   1
  -3  -8 -17    9.42    8.66   1
  -3  -8 -16   -1.10    8.02   1
  -3  -8 -16    4.20    4.47   1
  -3  -8 -15    7.18    4.56   1
  -3  -8 -14   28.52    5.02   1
  -3  -8 -14   30.25    8.36   1
  -3  -8 -13  207.07   10.07   1
  -3  -8 -13  182.79   12.71   1
  -3  -8 -12  196.84   12.35   1
  -3  -8 -12  198.25    9.86   1
  -3  -8 -11   58.37    5.65   1
  -3  -8 -11   56.85    8.75   1
  -3  -8 -10   10.24    6.14   1
  -3  -8 -10    3.80    3.12   1
  -3  -8  -9   10.89    7.92   1
  -3  -8  -9    1.12    3.69   1
  -3  -8  -8   50.69    9.11   1
  -3  -8  -8   53.88    4.40   1
  -3  -8  -7   28.73    3.54   1
  -3  -8  -6 1052.35   38.93   1
  -3  -8  -6 1077.15   34.13   1
  -3  -8  -6 1058.20   40.34   1
  -3  -8  -5    7.13    8.76   1
  -3  -8  -5   17.22    3.82   1
  -3  -8  -4  205.06    9.16   1
  -3  -8  -4  208.80   13.00   1
  -3  -8  -3   23.04    9.89   1
  -3  -8  -3   14.52    4.27   1
  -3  -8  -2   40.32    9.78   1
  -3  -8  -2   39.56    4.91   1
  -3  -8  -1   16.97    4.53   1
  -3  -8  -1   36.00    9.48   1
  -3  -8   0  -18.40    8.84   1
  -3  -8   0    1.10    3.21   1
  -3  -8   1   30.25    4.18   1
  -3  -8   1   17.89    8.46   1
  -3  -8   2   29.59    8.70   1
  -3  -8   2   35.28    4.99   1
  -3  -8   3  162.05   11.97   1
  -3  -8   3  149.08    9.04   1
  -3  -8   4   39.94    5.94   1
  -3  -8   4   27.88    8.55   1
  -3  -8   5    1.10    7.31   1
  -3  -8   5    8.24    5.51   1
  -3  -8   6    2.40    7.47   1
  -3  -8   6   12.25    5.53   1
  -3  -8   7   -0.53    8.03   1
  -3  -8   7   -2.46    5.50   1
  -3  -8   8  100.00   11.60   1
  -3  -8   9    9.18    8.42   1
  -3  -7 -18   -4.97    8.61   1
  -3  -7 -17   19.10    5.42   1
  -3  -7 -17   10.11    8.59   1
  -3  -7 -16    4.00    4.48   1
  -3  -7 -16   -3.24    7.81   1
  -3  -7 -15    7.45    6.77   1
  -3  -7 -15    3.20    4.15   1
  -3  -7 -14   26.01    5.10   1
  -3  -7 -14   34.46    7.87   1
  -3  -7 -13   16.08    7.38   1
  -3  -7 -12    0.12    4.19   1
  -3  -7 -12    5.02    7.66   1
  -3  -7 -11  530.84   19.81   1
  -3  -7 -11  512.12   22.18   1
  -3  -7 -10   -1.35    3.69   1
  -3  -7 -10    7.67    6.76   1
  -3  -7  -9   12.89    3.81   1
  -3  -7  -9   18.84    6.51   1
  -3  -7  -8   -2.99    3.49   1
  -3  -7  -8    1.46    7.21   1
  -3  -7  -7  147.87   10.70   1
  -3  -7  -7  155.25    7.97   1
  -3  -7  -6  202.78    9.40   1
  -3  -7  -6  197.96    8.44   1
  -3  -7  -6  189.34   10.46   1
  -3  -7  -5   32.38    7.40   1
  -3  -7  -5   40.58    8.79   1
  -3  -7  -5   27.04    3.02   1
  -3  -7  -4  889.23   32.80   1
  -3  -7  -4  876.16   28.42   1
  -3  -7  -3   48.16    9.16   1
  -3  -7  -3   42.64    4.57   1
  -3  -7  -2   39.82    7.32   1
  -3  -7  -2   43.16    4.99   1
  -3  -7  -1   93.12    5.40   1
  -3  -7  -1   79.21    9.61   1
  -3  -7   0  581.77   24.12   1
  -3  -7   0  602.21   21.10   1
  -3  -7   1   -5.95    4.44   1
  -3  -7   1   -0.59    7.73   1
  -3  -7   2   -3.96    7.64   1
  -3  -7   2   -2.79    4.34   1
  -3  -7   3   -1.02    7.53   1
  -3  -7   3    1.37    4.54   1
  -3  -7   4   90.44    6.85   1
  -3  -7   4  114.70   10.28   1
  -3  -7   5   22.47    6.07   1
  -3  -7   5   30.03    5.81   1
  -3  -7   6    2.82    3.90   1
  -3  -7   6    7.02    7.21   1
  -3  -7   7   14.06    5.70   1
  -3  -7   7   24.90    7.58   1
  -3  -7   8   16.56    7.49   1
  -3  -7   8   12.32    5.97   1
  -3  -7   9   43.82    9.53   1
  -3  -7   9   46.65    7.92   1
  -3  -7  10  -11.42   10.21   1
  -3  -6 -18    1.51    4.94   1
  -3  -6 -18    4.93    8.35   1
  -3  -6 -17    0.16    4.98   1
  -3  -6 -17    9.42    8.53   1
  -3  -6 -16   22.09    5.08   1
  -3  -6 -16    9.00    7.80   1
  -3  -6 -15    4.75    6.93   1
  -3  -6 -15    0.86    4.37   1
  -3  -6 -14    1.25    3.99   1
  -3  -6 -14    8.24    6.77   1
  -3  -6 -13   -9.00    7.08   1
  -3  -6 -13    3.96    4.10   1
  -3  -6 -12  301.37   12.50   1
  -3  -6 -12  290.70   15.00   1
  -3  -6 -11  141.85   10.48   1
  -3  -6 -11  148.11    8.03   1
  -3  -6 -10  129.73    7.29   1
  -3  -6 -10  126.79    9.23   1
  -3  -6  -9  206.78    9.20   1
  -3  -6  -9  194.60   10.60   1
  -3  -6  -8  187.42    8.76   1
  -3  -6  -8  177.42   10.39   1
  -3  -6  -7  572.17   22.48   1
  -3  -6  -7  562.16   20.39   1
  -3  -6  -6   50.55    4.55   1
  -3  -6  -6   42.12    7.53   1
  -3  -6  -5   33.41    3.70   1
  -3  -6  -5   24.80    7.37   1
  -3  -6  -5   36.72    4.24   1
  -3  -6  -4  181.44    7.81   1
  -3  -6  -4  182.79   10.28   1
  -3  -6  -3   -3.80    3.39   1
  -3  -6  -3    4.97    5.93   1
  -3  -6  -2   46.51    8.73   1
  -3  -6  -2   31.70    4.17   1
  -3  -6  -1   24.01    3.53   1
  -3  -6  -1   34.81    7.91   1
  -3  -6   0   20.34    4.60   1
  -3  -6   0   30.47    7.40   1
  -3  -6   1  163.58    7.67   1
  -3  -6   1  175.03   10.85   1
  -3  -6   2  174.24    8.71   1
  -3  -6   2  178.22   10.68   1
  -3  -6   3   19.98    3.67   1
  -3  -6   3   23.23    7.23   1
  -3  -6   4   89.11    6.80   1
  -3  -6   4   90.25    9.31   1
  -3  -6   5    8.24    7.17   1
  -3  -6   5   -6.66    4.90   1
  -3  -6   6   41.86    7.51   1
  -3  -6   7   -3.80    7.10   1
  -3  -6   7   -4.41    4.41   1
  -3  -6   8    8.88    7.81   1
  -3  -6   8    0.37    4.89   1
  -3  -6   9    4.24    8.12   1
  -3  -6   9    9.18    5.76   1
  -3  -6  10    3.39    5.96   1
  -3  -6  10   24.60    6.15   1
  -3  -5 -18   -2.10    5.74   1
  -3  -5 -18   16.48    7.63   1
  -3  -5 -17   19.71    8.52   1
  -3  -5 -17   14.21    5.13   1
  -3  -5 -16   -2.69    7.54   1
  -3  -5 -15   52.13    6.06   1
  -3  -5 -15   66.26    8.95   1
  -3  -5 -15   69.39    9.50   1
  -3  -5 -14   16.40    4.62   1
  -3  -5 -14   24.80    5.78   1
  -3  -5 -13   11.56    6.80   1
  -3  -5 -13   -1.44    4.10   1
  -3  -5 -12  270.60   10.53   1
  -3  -5 -12  315.06   12.78   1
  -3  -5 -12  276.89   14.31   1
  -3  -5 -11   -3.46    5.32   1
  -3  -5 -11    0.34    1.44   1
  -3  -5 -11   -2.28    3.81   1
  -3  -5 -10  149.08    5.86   1
  -3  -5 -10  168.48    9.86   1
  -3  -5 -10  167.96    8.04   1
  -3  -5  -9   18.06    5.61   1
  -3  -5  -9   21.34    3.79   1
  -3  -5  -8   54.91    4.74   1
  -3  -5  -8   49.42    5.06   1
  -3  -5  -7   50.84    6.56   1
  -3  -5  -7   47.20    4.12   1
  -3  -5  -6   88.55    5.46   1
  -3  -5  -6   90.25    7.98   1
  -3  -5  -5  225.30   11.11   1
  -3  -5  -5  227.41    9.35   1
  -3  -5  -4  311.52   14.12   1
  -3  -5  -4  304.15   11.86   1
  -3  -5  -4  292.07   13.67   1
  -3  -5  -3    7.29    3.24   1
  -3  -5  -3    8.64    6.47   1
  -3  -5  -2  208.51   11.84   1
  -3  -5  -2  211.12    8.72   1
  -3  -5  -1  182.79    8.11   1
  -3  -5  -1  172.66   10.25   1
  -3  -5   0  924.16   29.79   1
  -3  -5   0  895.80   34.12   1
  -3  -5   1  590.98   23.34   1
  -3  -5   1  587.09   20.35   1
  -3  -5   2  639.08   24.77   1
  -3  -5   2  645.16   21.84   1
  -3  -5   3   27.88    4.65   1
  -3  -5   3   36.48    7.37   1
  -3  -5   4   32.83    7.11   1
  -3  -5   4   22.18    3.77   1
  -3  -5   5   -7.08    6.60   1
  -3  -5   5   -1.30    4.31   1
  -3  -5   6  121.22    9.03   1
  -3  -5   6  129.96    7.75   1
  -3  -5   7   40.96    7.68   1
  -3  -5   7   29.92    5.47   1
  -3  -5   8   47.89    5.95   1
  -3  -5   8   39.44    8.42   1
  -3  -5   9   38.07    5.92   1
  -3  -5   9   33.99    8.74   1
  -3  -5  10  -13.03    5.34   1
  -3  -5  11   -2.62    5.64   1
  -3  -4 -18   44.89    6.97   1
  -3  -4 -17   30.14    5.82   1
  -3  -4 -17   22.18    7.25   1
  -3  -4 -16   36.48    8.09   1
  -3  -4 -16   31.47    5.61   1
  -3  -4 -15    6.76    7.18   1
  -3  -4 -15    1.30    4.79   1
  -3  -4 -15   16.32    8.16   1
  -3  -4 -14  183.60    9.76   1
  -3  -4 -14  204.20   12.86   1
  -3  -4 -14  161.54   11.44   1
  -3  -4 -13   12.46    4.38   1
  -3  -4 -13   24.11    7.56   1
  -3  -4 -13   21.07    5.32   1
  -3  -4 -12  223.20   10.76   1
  -3  -4 -12  270.93   13.83   1
  -3  -4 -11    6.55    4.51   1
  -3  -4 -11    3.69    3.53   1
  -3  -4 -10  197.96    9.29   1
  -3  -4 -10  210.83   10.74   1
  -3  -4  -9   22.56    2.18   1
  -3  -4  -9   23.04    3.36   1
  -3  -4  -9   26.73    5.27   1
  -3  -4  -8  318.62   12.49   1
  -3  -4  -8  295.15   11.00   1
  -3  -4  -8  330.15   14.17   1
  -3  -4  -7    2.59    1.32   1
  -3  -4  -7    4.80    3.15   1
  -3  -4  -7    0.44    4.86   1
  -3  -4  -6  135.49    6.75   1
  -3  -4  -6  124.77    5.14   1
  -3  -4  -6  137.36    7.74   1
  -3  -4  -5   27.04    5.93   1
  -3  -4  -5   22.47    1.99   1
  -3  -4  -5   19.71    3.55   1
  -3  -4  -4    5.81    2.89   1
  -3  -4  -4   -5.02    6.45   1
  -3  -4  -3  367.49   13.80   1
  -3  -4  -3  381.42   15.62   1
  -3  -4  -2  374.04   16.25   1
  -3  -4  -2  433.06   14.15   1
  -3  -4  -1  698.54   26.96   1
  -3  -4  -1  760.66   23.72   1
  -3  -4   0 1168.96   35.56   1
  -3  -4   0 1117.56   40.12   1
  -3  -4   1   20.70    5.82   1
  -3  -4   1   22.85    4.21   1
  -3  -4   2 1350.56   42.63   1
  -3  -4   2 1314.06   47.85   1
  -3  -4   3   89.11    5.29   1
  -3  -4   3   88.74    7.72   1
  -3  -4   4    6.92    4.52   1
  -3  -4   4    9.61    3.29   1
  -3  -4   5   -5.57    5.99   1
  -3  -4   5    1.88    3.97   1
  -3  -4   6  107.12    9.32   1
  -3  -4   6  113.85    7.26   1
  -3  -4   7   81.36    6.49   1
  -3  -4   7   79.74    8.93   1
  -3  -4   8   12.32    4.77   1
  -3  -4   8    9.73    7.49   1
  -3  -4   9   37.45    5.51   1
  -3  -4  10   -1.44    4.85   1
  -3  -4  11    7.45    5.35   1
  -3  -3 -18   -1.37    7.84   1
  -3  -3 -18   -4.67    6.26   1
  -3  -3 -17   -1.90    7.87   1
  -3  -3 -17    1.32    5.43   1
  -3  -3 -16   13.03    4.84   1
  -3  -3 -16   14.52    7.24   1
  -3  -3 -15   17.72    6.99   1
  -3  -3 -15   26.11    5.21   1
  -3  -3 -15   22.66    8.09   1
  -3  -3 -14  465.70   18.56   1
  -3  -3 -14  477.42   21.85   1
  -3  -3 -14  451.56   21.67   1
  -3  -3 -13    4.08    4.44   1
  -3  -3 -13   -3.69    6.64   1
  -3  -3 -12  140.66    9.49   1
  -3  -3 -12  124.77    7.82   1
  -3  -3 -12  136.19   10.27   1
  -3  -3 -11    9.99    3.86   1
  -3  -3 -11    5.52    5.36   1
  -3  -3 -10   76.21    6.46   1
  -3  -3 -10   85.38    5.73   1
  -3  -3  -9  249.64   11.69   1
  -3  -3  -9  262.76   11.02   1
  -3  -3  -8   55.06    4.75   1
  -3  -3  -8   51.84    5.62   1
  -3  -3  -7  111.09    6.96   1
  -3  -3  -7  101.40    4.63   1
  -3  -3  -7  106.30    5.98   1
  -3  -3  -6  331.60   12.38   1
  -3  -3  -6  340.03   14.38   1
  -3  -3  -6  374.81   13.55   1
  -3  -3  -5    3.28    3.04   1
  -3  -3  -4   -0.59    1.76   1
  -3  -3  -4   -7.34    2.98   1
  -3  -3  -4    4.93    4.84   1
  -3  -3  -3   98.01    6.93   1
  -3  -3  -3   88.74    4.52   1
  -3  -3  -3   93.90    5.04   1
  -3  -3  -2 1872.29   60.58   1
  -3  -3  -2 1830.13   65.88   1
  -3  -3  -1   52.71    6.10   1
  -3  -3  -1   45.29    3.37   1
  -3  -3   0  234.70    9.19   1
  -3  -3   0  238.70   10.51   1
  -3  -3   1  303.11   13.23   1
  -3  -3   1  316.48   11.74   1
  -3  -3   2  381.42   13.67   1
  -3  -3   2  367.87   15.73   1
  -3  -3   3  205.92    8.90   1
  -3  -3   3  208.22   10.68   1
  -3  -3   4   12.32    5.12   1
  -3  -3   4    1.21    3.41   1
  -3  -3   5   12.96    3.89   1
  -3  -3   5   16.32    4.93   1
  -3  -3   6    2.43    3.62   1
  -3  -3   6   -0.04    4.08   1
  -3  -3   7    8.64    4.17   1
  -3  -3   7   20.16    7.00   1
  -3  -3   9   45.29    5.25   1
  -3  -3  10   18.32    4.88   1
  -3  -2 -18   -0.66    6.29   1
  -3  -2 -18   -1.77    9.15   1
  -3  -2 -17   26.21    6.86   1
  -3  -2 -16   -2.89    7.17   1
  -3  -2 -16  -10.76    5.44   1
  -3  -2 -15   87.61    9.73   1
  -3  -2 -15   85.38    8.69   1
  -3  -2 -15   86.49    7.25   1
  -3  -2 -14   46.65    8.61   1
  -3  -2 -14   42.25    8.19   1
  -3  -2 -14   60.53    6.22   1
  -3  -2 -13   72.93    9.05   1
  -3  -2 -13   75.52    6.43   1
  -3  -2 -13   69.72    8.52   1
  -3  -2 -12  726.84   29.12   1
  -3  -2 -12  737.12   30.41   1
  -3  -2 -12  739.30   26.65   1
  -3  -2 -11   44.09    5.71   1
  -3  -2 -11   41.34    4.89   1
  -3  -2 -11   33.87    6.29   1
  -3  -2 -10  174.24   10.56   1
  -3  -2 -10  161.29    9.14   1
  -3  -2 -10  167.18    8.53   1
  -3  -2  -9   56.55    4.66   1
  -3  -2  -9   55.95    5.83   1
  -3  -2  -8  629.01   22.57   1
  -3  -2  -8  667.71   24.29   1
  -3  -2  -7  933.30   32.99   1
  -3  -2  -7  937.58   31.23   1
  -3  -2  -6   36.24    3.37   1
  -3  -2  -6   35.16    2.85   1
  -3  -2  -6   41.73    4.52   1
  -3  -2  -5   74.65    3.80   1
  -3  -2  -5   71.23    5.06   1
  -3  -2  -5   79.03    4.80   1
  -3  -2  -4   86.68    4.10   1
  -3  -2  -4   79.57    5.35   1
  -3  -2  -4   86.68    4.84   1
  -3  -2  -3  428.90   14.91   1
  -3  -2  -3  445.63   15.20   1
  -3  -2  -3  428.90   16.15   1
  -3  -2  -2  102.21    5.05   1
  -3  -2  -2  104.04    5.51   1
  -3  -2  -2   95.06    4.88   1
  -3  -2  -1  272.91   10.90   1
  -3  -2  -1  270.60   10.20   1
  -3  -2   0  632.52   22.63   1
  -3  -2   1  106.92    6.20   1
  -3  -2   2  205.92    8.32   1
  -3  -2   2  202.21    9.67   1
  -3  -2   3  175.83    9.28   1
  -3  -2   3  183.87    7.86   1
  -3  -2   4  442.26   15.14   1
  -3  -2   4  419.84   17.62   1
  -3  -2   5   29.92    3.83   1
  -3  -2   5   30.03    5.81   1
  -3  -2   6    1.49    3.05   1
  -3  -2   6    0.79    4.95   1
  -3  -2   7   49.98    4.67   1
  -3  -2   8   35.64    4.42   1
  -3  -2   9   24.11    4.32   1
  -3  -1 -17    2.07    8.01   1
  -3  -1 -16    7.45    5.13   1
  -3  -1 -16    1.85    5.33   1
  -3  -1 -15   67.08    9.83   1
  -3  -1 -15   67.40    9.36   1
  -3  -1 -15   54.61    6.21   1
  -3  -1 -14  131.56    9.86   1
  -3  -1 -14  146.65   11.87   1
  -3  -1 -14  123.65    8.45   1
  -3  -1 -13   34.81    5.43   1
  -3  -1 -13   31.36    7.84   1
  -3  -1 -13   34.46    7.51   1
  -3  -1 -12  203.92   10.57   1
  -3  -1 -12  205.35   13.18   1
  -3  -1 -12  222.90   12.84   1
  -3  -1 -11   -1.59    5.97   1
  -3  -1 -11    6.00    5.34   1
  -3  -1 -11   -5.06    3.91   1
  -3  -1 -10    1.37    4.38   1
  -3  -1 -10    3.50    3.40   1
  -3  -1 -10    5.95    4.00   1
  -3  -1  -9   65.12    6.13   1
  -3  -1  -9   82.45    5.63   1
  -3  -1  -9   59.75    6.80   1
  -3  -1  -8   40.07    5.32   1
  -3  -1  -8   28.09    3.50   1
  -3  -1  -8   36.00    4.92   1
  -3  -1  -7  496.40   20.05   1
  -3  -1  -7  511.21   19.44   1
  -3  -1  -7  502.21   18.38   1
  -3  -1  -6  118.81    6.54   1
  -3  -1  -6  120.56    6.59   1
  -3  -1  -5   11.63    2.52   1
  -3  -1  -4    2.79    2.84   1
  -3  -1  -4   -0.56    2.07   1
  -3  -1  -4    3.65    2.60   1
  -3  -1  -3   27.04    3.54   1
  -3  -1  -3   30.36    3.31   1
  -3  -1  -3   29.92    3.06   1
  -3  -1  -2  791.86   26.45   1
  -3  -1  -2  806.56   26.70   1
  -3  -1  -2  799.76   27.71   1
  -3  -1  -1   10.89    2.84   1
  -3  -1  -1   10.11    2.23   1
  -3  -1  -1   13.99    2.77   1
  -3  -1   0   79.57    4.28   1
  -3  -1   0   76.56    3.85   1
  -3  -1   0   71.06    4.05   1
  -3  -1   1    3.84    2.86   1
  -3  -1   2 1456.95   50.38   1
  -3  -1   3  251.22   11.41   1
  -3  -1   4  996.66   35.36   1
  -3   0 -17   21.16    9.20   1
  -3   0 -17   12.25    6.37   1
  -3   0 -16   -2.82    7.53   1
  -3   0 -16   -7.18    5.74   1
  -3   0 -15   16.48    5.77   1
  -3   0 -15    9.61    5.52   1
  -3   0 -14   22.09    7.61   1
  -3   0 -14   23.23    5.59   1
  -3   0 -13   14.52    4.95   1
  -3   0 -13   -1.42    6.33   1
  -3   0 -13    3.28    6.66   1
  -3   0 -12   59.44    5.86   1
  -3   0 -12   60.06    7.60   1
  -3   0 -12   59.91    6.97   1
  -3   0 -11   30.36    5.84   1
  -3   0 -11   31.70    6.98   1
  -3   0 -11   25.70    4.77   1
  -3   0 -10  133.63    8.79   1
  -3   0 -10  116.64    7.34   1
  -3   0 -10  116.42    9.28   1
  -3   0  -9   89.11    7.74   1
  -3   0  -9   82.63    6.18   1
  -3   0  -9   93.12    7.14   1
  -3   0  -8  356.08   13.96   1
  -3   0  -8  383.38   15.66   1
  -3   0  -8  349.32   15.70   1
  -3   0  -7    3.46    3.83   1
  -3   0  -7    1.85    2.50   1
  -3   0  -7   -0.05    4.37   1
  -3   0  -6  115.35    6.66   1
  -3   0  -6  107.54    6.43   1
  -3   0  -6  117.07    6.71   1
  -3   0  -5  630.01   22.09   1
  -3   0  -5  697.49   24.30   1
  -3   0  -5  648.21   23.42   1
  -3   0  -4 1422.80   49.79   1
  -3   0  -4 1510.88   48.20   1
  -3   0  -4 1524.90   51.55   1
  -3   0  -3    4.62    1.85   1
  -3   0  -3    2.72    1.98   1
  -3   0  -3    2.53    2.89   1
  -3   0  -2 1286.66   42.33   1
  -3   0  -2 1087.68   44.85   1
  -3   0  -2 1285.22   41.59   1
  -3   0  -2 1324.23   40.76   1
  -3   0  -1  141.13    6.42   1
  -3   0  -1  135.49    5.82   1
  -3   0   0   10.30    2.31   1
  -3   0   0    8.64    2.12   1
  -3   0   1   20.98    3.11   1
  -3   0   1   22.56    1.90   1
  -3   1 -17   27.46    9.64   1
  -3   1 -16    2.72    5.58   1
  -3   1 -16   -8.94    8.25   1
  -3   1 -15   -1.96    7.22   1
  -3   1 -15    6.97    5.65   1
  -3   1 -14   15.05    5.51   1
  -3   1 -14   13.76    6.46   1
  -3   1 -14   28.41    8.10   1
  -3   1 -13   37.09    5.85   1
  -3   1 -13   51.12    9.01   1
  -3   1 -13   41.73    7.36   1
  -3   1 -12    3.46    7.44   1
  -3   1 -12    1.51    4.55   1
  -3   1 -12   20.52    6.25   1
  -3   1 -11   12.67    5.62   1
  -3   1 -11   23.62    7.19   1
  -3   1 -10   21.72    7.08   1
  -3   1 -10   31.25    5.81   1
  -3   1  -9   38.69    6.10   1
  -3   1  -9   40.45    5.60   1
  -3   1  -8   26.94    4.67   1
  -3   1  -8   17.22    5.81   1
  -3   1  -7   66.26    6.51   1
  -3   1  -7   67.57    5.75   1
  -3   1  -6 3458.62  116.44   1
  -3   1  -6 3307.40  113.87   1
  -3   1  -5  386.52   14.55   1
  -3   1  -5  375.58   15.12   1
  -3   1  -4   82.99    4.37   1
  -3   1  -4   77.62    4.76   1
  -3   1  -3   35.52    2.50   1
  -3   1  -3   30.80    3.55   1
  -3   1  -2    4.16    1.14   1
  -3   1  -2    5.86    2.61   1
  -3   1  -1   25.60    2.63   1
  -3   1  -1   26.42    2.78   1
  -3   1   0   98.80    4.37   1
  -3   1   0   98.41    5.36   1
  -3   1   1   50.69    2.42   1
  -3   1   1   57.30    3.94   1
  -3   1   2   33.29    2.77   1
  -3   1   2   32.38    1.71   1
  -3   2 -16   18.49    6.71   1
  -3   2 -16   -3.03    8.04   1
  -3   2 -15   -1.56    5.12   1
  -3   2 -15    5.76    7.92   1
  -3   2 -14    2.53    5.18   1
  -3   2 -14   23.33    9.76   1
  -3   2 -14    7.67    6.65   1
  -3   2 -13   59.91    9.60   1
  -3   2 -13   74.65    8.64   1
  -3   2 -12   34.81    6.96   1
  -3   2 -12   48.86    8.81   1
  -3   2 -11    6.92    4.10   1
  -3   2 -11    3.35    7.14   1
  -3   2 -10   88.36    9.40   1
  -3   2 -10   84.46    7.35   1
  -3   2  -9   20.61    7.08   1
  -3   2  -9   -2.43    4.87   1
  -3   2  -8  963.48   35.39   1
  -3   2  -8  916.88   34.52   1
  -3   2  -7    6.10    5.73   1
  -3   2  -7   14.14    4.29   1
  -3   2  -6  506.25   19.35   1
  -3   2  -6  522.58   20.12   1
  -3   2  -5    6.30    3.26   1
  -3   2  -5    8.29    4.78   1
  -3   2  -4 3990.45  133.92   1
  -3   2  -4 4197.74  137.35   1
  -3   2  -3   23.81    2.44   1
  -3   2  -3   32.83    4.13   1
  -3   2  -2   36.72    4.36   1
  -3   2   0 2256.25   74.10   1
  -3   2   1   26.32    1.95   1
  -3   2   1   29.59    3.37   1
  -3   2   2   79.03    3.02   1
  -3   2   2   81.54    4.33   1
  -3   2   3   50.41    3.83   1
  -3   3 -16   13.25    6.04   1
  -3   3 -16   33.18    9.91   1
  -3   3 -15   57.76    9.58   1
  -3   3 -15   46.79    7.66   1
  -3   3 -14   40.70    8.29   1
  -3   3 -13   14.98    6.73   1
  -3   3 -12    5.66    8.23   1
  -3   3 -12    8.18    6.18   1
  -3   3 -11   -7.84    5.54   1
  -3   3 -11   12.11    8.63   1
  -3   3 -10  188.79   11.54   1
  -3   3 -10  199.66   13.00   1
  -3   3  -9   28.20    7.86   1
  -3   3  -9   28.30    5.85   1
  -3   3  -8   11.90    7.11   1
  -3   3  -8   21.44    4.82   1
  -3   3  -7   -0.71    6.38   1
  -3   3  -7    3.13    3.72   1
  -3   3  -6  657.92   25.65   1
  -3   3  -6  673.40   24.91   1
  -3   3  -5   37.82    5.90   1
  -3   3  -4   43.96    5.17   1
  -3   3  -3  294.81   12.71   1
  -3   3  -2 1236.93   45.02   1
  -3   3  -1  622.50   21.96   1
  -3   3   0   19.54    3.62   1
  -3   3   0   28.94    2.26   1
  -3   3   1  118.81    4.80   1
  -3   3   1  127.46    5.87   1
  -3   3   2  811.68   27.35   1
  -3   3   2  810.54   27.33   1
  -3   3   3  414.53   15.07   1
  -3   3   3  415.75   15.09   1
  -3   3   4   15.21    3.20   1
  -3   3   4   19.89    3.03   1
  -3   4 -15   25.91    8.75   1
  -3   4 -14  115.35   11.38   1
  -3   4 -13  186.05   13.37   1
  -3   4 -12   33.64    7.08   1
  -3   4 -12   24.21    8.56   1
  -3   4 -11   31.36    5.71   1
  -3   4 -11   43.16    7.10   1
  -3   4 -10   -1.88    5.97   1
  -3   4 -10    2.96    5.06   1
  -3   4  -9  112.36    8.69   1
  -3   4  -9  118.81   10.90   1
  -3   4  -8   56.10    6.29   1
  -3   4  -8   54.02    8.53   1
  -3   4  -7   -2.07    7.46   1
  -3   4  -6  514.38   20.41   1
  -3   4  -5    0.30    4.49   1
  -3   4  -4  238.39   11.73   1
  -3   4  -3  176.36    9.83   1
  -3   4  -2  268.63   12.78   1
  -3   4  -1  190.99    9.12   1
  -3   4   0  532.22   18.46   1
  -3   4   1   31.14    3.68   1
  -3   4   1   27.88    2.43   1
  -3   4   2  511.21   18.54   1
  -3   4   2  540.10   18.59   1
  -3   4   3   47.89    4.01   1
  -3   4   3   48.86    3.49   1
  -3   4   4  510.31   18.07   1
  -3   4   4  515.74   19.08   1
  -3   4   5  267.00   10.46   1
  -3   4   5  266.67   11.10   1
  -3   4   6  225.90   10.82   1
  -3   5 -14   53.88    9.98   1
  -3   5 -13   18.92    7.66   1
  -3   5 -12  128.60   12.70   1
  -3   5 -12  103.84   10.19   1
  -3   5 -11   34.11    9.58   1
  -3   5 -11    4.84    5.63   1
  -3   5 -10    6.50    5.46   1
  -3   5 -10    2.66    8.70   1
  -3   5  -9  267.65   14.07   1
  -3   5  -9  270.27   16.11   1
  -3   5  -8   15.68    8.79   1
  -3   5  -7    5.02    5.73   1
  -3   5  -5  149.82   10.53   1
  -3   5  -4    2.31    6.90   1
  -3   5  -3   54.61    8.13   1
  -3   5  -2    5.38    6.26   1
  -3   5  -1   18.06    5.44   1
  -3   5   0  422.71   15.21   1
  -3   5   1  349.69   12.72   1
  -3   5   2  202.78    8.26   1
  -3   5   2  196.28    8.41   1
  -3   5   3   41.22    3.60   1
  -3   5   3   50.98    4.14   1
  -3   5   4  100.80    5.62   1
  -3   5   4   94.87    5.26   1
  -3   5   5   77.62    4.58   1
  -3   5   5   82.99    5.47   1
  -3   5   6  200.22    9.62   1
  -3   5   7    1.42    4.12   1
  -3   5   8   28.30    5.21   1
  -3   6 -14    3.88    8.00   1
  -3   6 -13   -4.28    7.45   1
  -3   6 -12   29.27    8.22   1
  -3   6 -11   13.54    5.15   1
  -3   6 -11   -1.96    8.68   1
  -3   6 -10   -6.00    6.08   1
  -3   6 -10   -7.29    8.86   1
  -3   6  -9   -4.00    6.40   1
  -3   6  -9    8.64    5.35   1
  -3   6  -8  201.07   14.46   1
  -3   6  -7   65.77   10.87   1
  -3   6  -6  114.70   11.35   1
  -3   6  -5  143.04   11.72   1
  -3   6  -3   -2.40    7.97   1
  -3   6  -2  545.22   22.42   1
  -3   6  -1   34.69    6.71   1
  -3   6   0   43.16    6.70   1
  -3   6   0   42.64    4.83   1
  -3   6   1   -1.88    3.53   1
  -3   6   2   65.29    5.17   1
  -3   6   2   79.57    4.82   1
  -3   6   3   -6.25    2.80   1
  -3   6   3   -0.92    3.01   1
  -3   6   4  338.93   13.26   1
  -3   6   4  332.70   12.77   1
  -3   6   5   -1.49    3.29   1
  -3   6   5   -0.26    1.49   1
  -3   6   5   -2.66    2.54   1
  -3   6   6   46.79    4.79   1
  -3   6   6   47.75    3.59   1
  -3   6   7   13.32    4.45   1
  -3   6   8  207.36   10.37   1
  -3   6   9   79.57    7.31   1
  -3   6  10   63.68    7.18   1
  -3   7 -13    6.20    6.13   1
  -3   7 -12   35.16    8.66   1
  -3   7 -11    7.02    7.16   1
  -3   7 -10   33.99    7.23   1
[truncated: 677,821 more chars]
