# Supplementary material for: Crystal structure of a new spiro-polytetra­hydro­furan compound with translational pseudosymmetry: rac-(2S,2′S,5′R)-2-methyl-5′-[(1R,2R,5S,5′R)-1,4,4,5′-tetra­methyl­dihydro-3′H-3,8-dioxa­spiro[bi­cyclo­[3.2.1]octane-2,2′-furan]-5′-yl]hexa­hydro[2,2′-bi­furan]-5(2H)-one
Source: Acta Crystallogr E Crystallogr Commun. 2017 Apr 28;73(Pt 5):780–4. doi: 10.1107/S2056989017006065 (PMC5418806; doi:10.1107/S2056989017006065)
Supplement: Supplementary file 2 [file e-73-00780-Isup2.hkl]

data_I                                                                          
_shelx_title ' Compound X'                                                      
_shelx_refln_list_code          4                                               
_shelx_F_calc_maximum      170.83                                               
_exptl_crystal_F_000       856.00                                               
_reflns_d_resolution_high  0.7697                                               
                                                                                
loop_                                                                           
 _space_group_symop_operation_xyz                                               
 'x, y, z'                                                                      
 '-x, -y, -z'                                                                   
                                                                                
_cell_length_a    11.7500                                                       
_cell_length_b    13.8050                                                       
_cell_length_c    14.7370                                                       
_cell_angle_alpha  68.622                                                       
_cell_angle_beta   67.780                                                       
_cell_angle_gamma  88.557                                                       
                                                                                
_shelx_F_squared_multiplier     1.000                                           
                                                                                
loop_                                                                           
 _refln_index_h                                                                 
 _refln_index_k                                                                 
 _refln_index_l                                                                 
 _refln_F_squared_calc                                                          
 _refln_F_squared_meas                                                          
 _refln_F_squared_sigma                                                         
 _refln_observed_status                                                         
   3   0   0         28.02         25.84         2.47 o                         
   4   0   0         10.40         17.76         2.58 o                         
   5   0   0        937.33        990.77        20.03 o                         
   6   0   0       1541.77       1554.08        25.09 o                         
   7   0   0          0.63         -0.80         3.62 o                         
   8   0   0        399.20        391.75         9.24 o                         
   9   0   0        787.90        788.81        17.38 o                         
  10   0   0        181.30        236.00         8.05 o                         
  11   0   0        539.18        485.75        15.01 o                         
  12   0   0         27.42         31.47         6.01 o                         
  13   0   0          0.25        -17.97        17.97 o                         
  14   0   0          0.67        -20.18        20.18 o                         
 -14   1   0         11.77          5.25        19.44 o                         
 -13   1   0          1.20        -10.48        10.48 o                         
 -12   1   0         10.30         -4.21         5.61 o                         
 -11   1   0        183.00        187.94         6.63 o                         
 -10   1   0        531.28        527.47        11.44 o                         
  -9   1   0         47.53         56.69         6.11 o                         
  -8   1   0        466.10        475.31        16.38 o                         
  -7   1   0        760.49        745.93        13.57 o                         
  -6   1   0       4953.80       5036.01        77.23 o                         
  -5   1   0        211.64        176.58         4.65 o                         
  -4   1   0        279.29        277.63         5.80 o                         
  -3   1   0        232.43        251.10         7.20 o                         
  -2   1   0       9873.06       9552.10       205.05 o                         
   2   1   0      21230.96      19429.16       559.73 o                         
   3   1   0        191.97        185.63         4.31 o                         
   4   1   0        458.78        436.19         7.62 o                         
   5   1   0       2429.15       2563.72        37.32 o                         
   6   1   0         30.32         28.07         3.62 o                         
   7   1   0        839.00        901.24        16.12 o                         
   8   1   0       1069.26       1039.41        20.20 o                         
   9   1   0          2.47          1.65         6.36 o                         
  10   1   0         15.68          6.48         4.74 o                         
  11   1   0        116.88        116.56         6.99 o                         
  12   1   0         10.37         15.26         9.88 o                         
  13   1   0         11.89          3.60        14.67 o                         
 -13   2   0         29.26         60.65        12.22 o                         
 -12   2   0         87.99         97.91        19.38 o                         
 -11   2   0          4.01         18.62         7.74 o                         
 -10   2   0        286.32        294.27        11.92 o                         
  -9   2   0          0.00          1.89         5.65 o                         
  -8   2   0        372.82        341.43        11.22 o                         
  -7   2   0        308.78        301.85        11.18 o                         
  -6   2   0       4991.58       5213.12        88.44 o                         
  -5   2   0       3944.73       4070.39        94.79 o                         
  -4   2   0       7334.71       7635.82       142.96 o                         
  -3   2   0       5932.42       5825.13       133.24 o                         
  -2   2   0      29184.00      25381.11       827.42 o                         
  -1   2   0       4333.44       4361.96        69.36 o                         
   0   2   0       2574.10       2361.95        53.70 o                         
   1   2   0      25429.62      24222.05       733.92 o                         
   2   2   0        142.70        168.26         4.84 o                         
   3   2   0       1839.45       1605.64        32.77 o                         
   4   2   0         56.92         45.40         3.21 o                         
   5   2   0       3290.95       3307.94        45.29 o                         
   6   2   0          0.01         -3.55         3.55 o                         
   7   2   0        751.00        713.25        12.39 o                         
   8   2   0        920.36        903.53        15.27 o                         
   9   2   0          0.15         -2.58         5.90 o                         
  10   2   0         95.19         93.32         7.54 o                         
  11   2   0        140.36        125.93         8.67 o                         
  12   2   0          0.00          6.56         9.11 o                         
  13   2   0         52.80         38.60        15.05 o                         
 -13   3   0         52.23         65.08        21.90 o                         
 -12   3   0         16.56          9.43        15.55 o                         
 -11   3   0         45.96         59.21        10.05 o                         
 -10   3   0          0.01         -6.46         6.46 o                         
  -9   3   0         71.61         73.27        12.64 o                         
  -8   3   0         13.49          1.96         6.14 o                         
  -7   3   0        276.40        323.63         8.62 o                         
  -6   3   0       1506.11       1462.34        26.30 o                         
  -5   3   0       5698.51       5989.46       100.33 o                         
  -4   3   0         83.07         78.17         7.05 o                         
  -3   3   0         40.05         67.79         6.41 o                         
  -2   3   0        330.76        310.50         8.00 o                         
  -1   3   0        389.86        446.74         9.81 o                         
   0   3   0       7080.93       7171.43       114.22 o                         
   1   3   0       9678.26       9552.67       151.93 o                         
   2   3   0       3748.79       3838.25        65.82 o                         
   3   3   0        525.61        593.17        11.08 o                         
   4   3   0        451.24        451.28         9.56 o                         
   5   3   0          8.79         28.98         5.74 o                         
   6   3   0         86.69        108.60         5.72 o                         
   7   3   0        382.62        383.10         9.57 o                         
   8   3   0         41.18         38.60         5.57 o                         
   9   3   0       1374.69       1347.09        23.91 o                         
  10   3   0          0.14         -4.29         7.47 o                         
  11   3   0         44.82         52.80         8.15 o                         
  12   3   0         80.39         85.68        16.46 o                         
  13   3   0          0.23        -14.59        14.59 o                         
 -14   4   0        113.90        172.34        25.10 o                         
 -13   4   0          0.17          3.92         8.60 o                         
 -12   4   0          6.56         25.24        13.19 o                         
 -11   4   0         61.05         58.20         8.01 o                         
 -10   4   0        185.17        228.23        11.32 o                         
  -9   4   0         29.33         42.21         7.16 o                         
  -8   4   0        442.02        482.77        11.51 o                         
  -7   4   0         70.05         89.55         5.99 o                         
  -6   4   0        691.83        672.31        21.24 o                         
  -5   4   0       3065.58       3461.74        84.08 o                         
  -4   4   0          0.25          2.02         4.49 o                         
  -3   4   0       1265.95       1336.06        27.19 o                         
  -2   4   0        127.69        148.22         6.94 o                         
  -1   4   0       6849.94       6760.77       184.11 o                         
   0   4   0       4481.83       4416.59       143.06 o                         
   1   4   0       9060.15       8662.41       138.50 o                         
   2   4   0         60.76         41.29         5.97 o                         
   3   4   0       2608.58       2827.67        51.09 o                         
   4   4   0        629.86        709.88        13.27 o                         
   5   4   0          2.45          6.06         4.32 o                         
   6   4   0        433.11        388.25         9.79 o                         
   7   4   0        131.55        122.93         6.39 o                         
   8   4   0        283.62        285.48         8.91 o                         
   9   4   0        192.07        185.53         8.80 o                         
  10   4   0         14.71         21.58         6.92 o                         
  11   4   0         41.27         41.18        10.90 o                         
  12   4   0         12.89          4.49        10.86 o                         
  13   4   0         36.09         -4.09        18.63 o                         
 -13   5   0          1.17          5.03         8.85 o                         
 -12   5   0         11.16         -2.36         8.57 o                         
 -11   5   0        106.13         60.43        11.40 o                         
 -10   5   0        220.08        217.37        16.85 o                         
  -9   5   0         84.70         84.49        10.53 o                         
  -8   5   0        112.49        119.30        10.35 o                         
  -7   5   0         52.47         59.87         6.45 o                         
  -6   5   0          0.62         -1.74         7.89 o                         
  -5   5   0         35.92         22.00         7.11 o                         
  -4   5   0         48.88         57.94         5.17 o                         
  -3   5   0       1097.52       1062.41        29.41 o                         
  -2   5   0        813.31        796.97        18.32 o                         
  -1   5   0       4793.22       4769.86        77.40 o                         
   0   5   0       3225.98       3239.75        59.22 o                         
   1   5   0        701.25        692.12        19.01 o                         
   2   5   0       9684.24      10987.99       175.83 o                         
   3   5   0       2220.20       2363.33        42.26 o                         
   4   5   0       2516.94       2675.78        41.00 o                         
   5   5   0       1279.09       1231.91        21.41 o                         
   6   5   0         14.34         19.61         5.16 o                         
   7   5   0          0.23         -1.41         5.45 o                         
   8   5   0        600.31        587.04        14.28 o                         
   9   5   0          4.60         12.46         6.21 o                         
  10   5   0          1.50          0.35         6.22 o                         
  11   5   0         21.02         11.20         6.50 o                         
  12   5   0         29.51          3.65        14.92 o                         
 -13   6   0         13.79          5.26        14.33 o                         
 -12   6   0        149.47        170.54        26.41 o                         
 -11   6   0          4.35         -1.51        13.36 o                         
 -10   6   0        230.37        205.64        12.67 o                         
  -9   6   0          2.16         -3.33         6.04 o                         
  -8   6   0         11.36          5.48         7.25 o                         
  -7   6   0        238.12        290.67        14.77 o                         
  -6   6   0         78.09         77.22        10.38 o                         
  -5   6   0          0.14          1.46         4.06 o                         
  -4   6   0        512.61        498.55        17.05 o                         
  -3   6   0        133.73        114.93         6.84 o                         
  -2   6   0        633.78        613.44        13.78 o                         
  -1   6   0       2258.83       2373.41        40.94 o                         
   0   6   0        656.52        653.43        14.24 o                         
   1   6   0        342.15        405.61        11.14 o                         
   2   6   0        400.20        387.68        10.89 o                         
   3   6   0         78.21         79.19         7.28 o                         
   4   6   0        185.12        235.40         7.78 o                         
   5   6   0        232.23        231.55         9.97 o                         
   6   6   0         97.26        106.75         7.49 o                         
   7   6   0        772.60        766.07        18.63 o                         
   8   6   0        682.48        629.95        14.83 o                         
   9   6   0          3.84         -7.35         7.35 o                         
  10   6   0        598.66        601.59        16.19 o                         
  11   6   0          1.55         -3.17         6.65 o                         
  12   6   0         17.35         22.70        17.48 o                         
 -12   7   0          1.06         -9.41        16.97 o                         
 -11   7   0        120.44        123.41        11.43 o                         
 -10   7   0        223.85        190.35         9.20 o                         
  -9   7   0          0.16          0.70         6.85 o                         
  -8   7   0        762.43        796.86        21.03 o                         
  -7   7   0        851.90        902.38        28.76 o                         
  -6   7   0        269.48        273.86         8.44 o                         
  -5   7   0        725.87        731.92        15.70 o                         
  -4   7   0        476.62        436.07        12.47 o                         
  -3   7   0         30.85         13.38         7.81 o                         
  -2   7   0        504.92        446.66        11.43 o                         
  -1   7   0       1342.57       1406.71        26.16 o                         
   0   7   0        104.23        102.13         8.04 o                         
   1   7   0       5144.89       5603.97        92.18 o                         
   2   7   0       2900.27       2924.98        50.30 o                         
   3   7   0       1415.72       1519.73        28.63 o                         
   4   7   0       1708.69       1694.83        27.87 o                         
   5   7   0         10.83          2.81         6.22 o                         
   6   7   0        591.39        651.62        14.74 o                         
   7   7   0        796.34        727.03        16.20 o                         
   8   7   0        256.87        289.12        11.77 o                         
   9   7   0        178.32        183.58         9.43 o                         
  10   7   0         83.60        104.37         8.70 o                         
  11   7   0         12.77        -11.43        16.84 o                         
 -13   8   0          7.28         25.84        17.49 o                         
 -12   8   0         10.05          9.15        14.38 o                         
 -11   8   0          0.27         -0.45         5.76 o                         
 -10   8   0          2.06         -7.07         8.56 o                         
  -9   8   0        285.68        263.73        15.48 o                         
  -8   8   0         65.41         38.68         8.16 o                         
  -7   8   0       1473.62       1486.99        33.94 o                         
  -6   8   0         95.91         94.20         7.98 o                         
  -5   8   0        933.59        915.70        22.14 o                         
  -4   8   0         68.03         74.64         8.70 o                         
  -3   8   0         75.55         48.92         6.83 o                         
  -2   8   0        281.97        276.64        10.08 o                         
  -1   8   0          8.75         10.90         6.70 o                         
   0   8   0         74.91        126.57         8.21 o                         
   1   8   0        124.67        133.74         8.22 o                         
   2   8   0        124.17        119.49         8.60 o                         
   3   8   0          7.32         -7.74         7.74 o                         
   4   8   0          0.53          3.34         6.31 o                         
   5   8   0        604.18        537.28        13.20 o                         
   6   8   0         17.37         15.34         7.98 o                         
   7   8   0        259.39        251.68         9.92 o                         
   8   8   0         45.56         17.21         8.23 o                         
   9   8   0         62.24         61.28        10.14 o                         
  10   8   0         11.78         10.17         9.39 o                         
  11   8   0        124.04        124.74        19.68 o                         
 -12   9   0         25.32         52.35        10.25 o                         
 -11   9   0          0.00         -2.15         9.05 o                         
 -10   9   0         31.81         40.13         7.43 o                         
  -9   9   0         42.81         47.47         9.30 o                         
  -8   9   0         11.34         10.02         9.13 o                         
  -7   9   0          1.17         -4.56         4.56 o                         
  -6   9   0        383.36        366.61        11.34 o                         
  -5   9   0        506.46        513.91        15.94 o                         
  -4   9   0         48.95         67.92        13.66 o                         
  -3   9   0          0.04         -4.74         7.21 o                         
  -2   9   0        373.83        363.73        10.82 o                         
  -1   9   0          3.12          3.56         5.98 o                         
   0   9   0        173.27        190.84        14.22 o                         
   1   9   0          0.68          5.84        13.89 o                         
   2   9   0        422.39        460.55        13.19 o                         
   3   9   0        139.62        140.60        10.74 o                         
   4   9   0        207.52        217.45         9.38 o                         
   5   9   0       1670.53       1585.58        28.61 o                         
   6   9   0         68.06         65.40         8.18 o                         
   7   9   0         67.03         64.32         8.16 o                         
   8   9   0        101.22         93.94         9.86 o                         
   9   9   0          5.46         -6.88         9.00 o                         
  10   9   0        229.89        253.79        28.04 o                         
 -12  10   0         17.55         14.73        10.45 o                         
 -11  10   0         14.17         44.46        11.46 o                         
 -10  10   0         18.32         16.45         8.37 o                         
  -9  10   0        229.44        219.48        12.10 o                         
  -8  10   0        363.28        352.19        14.40 o                         
  -7  10   0        113.84        114.11         7.39 o                         
  -6  10   0         52.44         43.93         7.18 o                         
  -5  10   0        312.57        326.31        13.85 o                         
  -4  10   0        329.95        367.87        21.45 o                         
  -3  10   0         25.64         41.40        12.70 o                         
  -2  10   0         22.72         25.83        10.18 o                         
  -1  10   0        309.75        330.02        11.97 o                         
   0  10   0         68.50         61.51         9.80 o                         
   1  10   0         53.12         38.97         7.63 o                         
   2  10   0        563.23        599.63        16.87 o                         
   3  10   0       1910.50       1802.49        34.85 o                         
   4  10   0        972.43        943.07        19.67 o                         
   5  10   0         36.70         18.10         8.61 o                         
   6  10   0          7.73          7.28         7.80 o                         
   7  10   0          0.85         -8.46         8.46 o                         
   8  10   0          1.18         17.21        13.57 o                         
   9  10   0        132.83        139.16        12.16 o                         
  10  10   0          3.19         18.28        12.32 o                         
 -11  11   0          8.98         -9.29        11.19 o                         
 -10  11   0          0.02         -5.46        13.78 o                         
  -9  11   0          1.27        -11.18        11.18 o                         
  -8  11   0        336.35        343.95        11.36 o                         
  -7  11   0       1016.55       1041.23        45.40 o                         
  -6  11   0         23.37         30.99         7.92 o                         
  -5  11   0        241.80        250.85        12.88 o                         
  -4  11   0        270.17        264.88        13.05 o                         
  -3  11   0        117.21        104.92        10.26 o                         
  -2  11   0        640.91        633.22        15.06 o                         
  -1  11   0        305.48        295.07        11.11 o                         
   0  11   0          0.19          6.59         8.26 o                         
   1  11   0         28.97         23.50         8.22 o                         
   2  11   0         75.57         52.53        10.39 o                         
   3  11   0        246.04        255.75        13.17 o                         
   4  11   0         51.01         59.55         9.35 o                         
   5  11   0          1.41         -9.99         9.99 o                         
   6  11   0        117.89        107.97        10.42 o                         
   7  11   0         25.52         22.87        11.19 o                         
   8  11   0          0.99         13.19        11.07 o                         
   9  11   0          1.06          1.57        16.23 o                         
 -11  12   0          0.02          2.86        12.11 o                         
  -9  12   0          0.05         -8.35        12.87 o                         
  -8  12   0        101.83        101.00         9.45 o                         
  -7  12   0         23.90         23.16         7.01 o                         
  -6  12   0        109.50        120.73        11.94 o                         
  -5  12   0         72.78         85.85         9.94 o                         
  -4  12   0        101.83         99.14        12.82 o                         
  -3  12   0        592.49        558.05        18.41 o                         
  -2  12   0       1236.00       1285.91        24.90 o                         
  -1  12   0        667.98        637.89        15.89 o                         
   0  12   0        902.72        867.61        19.41 o                         
   1  12   0        126.31        119.78         9.94 o                         
   2  12   0          6.45          9.78        12.43 o                         
   3  12   0          0.46         -4.17         8.75 o                         
   4  12   0        291.71        293.21        13.99 o                         
   5  12   0         94.53         98.31        12.93 o                         
   6  12   0          7.61         -2.87        12.58 o                         
   7  12   0         31.88         31.09        19.97 o                         
   8  12   0        244.19        297.96        19.16 o                         
 -10  13   0         13.99         41.02        21.62 o                         
  -9  13   0         25.78         30.60        14.10 o                         
  -8  13   0          0.15        -13.43        13.43 o                         
  -7  13   0          2.44         -4.71        12.70 o                         
  -6  13   0        117.27        111.05        10.46 o                         
  -5  13   0        110.86         98.49        13.13 o                         
  -4  13   0         75.42         51.71        14.85 o                         
  -3  13   0         24.24         18.35        10.02 o                         
  -2  13   0        277.47        275.56        11.56 o                         
  -1  13   0        204.48        176.19        10.80 o                         
   0  13   0        353.32        317.72        11.83 o                         
   1  13   0         51.18         86.37        10.51 o                         
   2  13   0          1.80         16.48        16.40 o                         
   3  13   0        134.89        148.44        21.75 o                         
   4  13   0          4.35          4.04        11.98 o                         
   5  13   0         93.69        123.42        17.09 o                         
   6  13   0         41.80         73.31        14.71 o                         
   7  13   0        119.27        132.13        18.88 o                         
  -9  14   0         31.28         20.88        21.36 o                         
  -8  14   0         26.04         71.18        19.72 o                         
  -7  14   0        309.68        392.96        38.52 o                         
  -6  14   0         60.24         42.46        14.54 o                         
  -5  14   0         16.47         21.35        12.37 o                         
  -4  14   0         43.77         16.92        13.11 o                         
  -3  14   0        121.34         60.43        20.08 o                         
  -2  14   0          1.69         10.39        12.10 o                         
  -1  14   0        258.92        241.48        14.48 o                         
   0  14   0         28.78         52.89        12.99 o                         
   1  14   0        357.64        386.34        22.09 o                         
   2  14   0         17.88         31.21        16.85 o                         
   3  14   0        194.96        195.33        37.67 o                         
   4  14   0         72.37         71.04        16.48 o                         
   5  14   0          3.07          2.52        11.36 o                         
   6  14   0         28.14         45.16        19.92 o                         
  -7  15   0          5.69         14.03        13.86 o                         
  -6  15   0          1.91         10.46        20.41 o                         
  -5  15   0         84.40         65.48        14.39 o                         
  -4  15   0         45.64         55.11        19.71 o                         
  -3  15   0          1.58         16.50        19.67 o                         
  -2  15   0          4.03         -3.65        15.65 o                         
  -1  15   0        111.27        116.83        26.78 o                         
   0  15   0         37.98         19.90        27.01 o                         
   1  15   0         77.31        106.34        19.80 o                         
   2  15   0          0.02         10.66        19.67 o                         
   3  15   0         90.56        103.32        20.57 o                         
   4  15   0         49.12         58.62        17.19 o                         
  -4  16   0          6.19         20.18        24.34 o                         
  -3  16   0         16.26         19.19        19.54 o                         
  -2  16   0         73.00        107.66        19.10 o                         
  -1  16   0          0.00         -9.38        16.54 o                         
   0  16   0          3.26         -9.44        24.14 o                         
   1  16   0          2.10         48.35        16.83 o                         
   2  16   0          3.92        -21.88        21.88 o                         
   0 -16   1          5.33         -0.30        16.59 o                         
   1 -16   1          1.43         20.29        24.76 o                         
   2 -16   1         10.23         30.86        17.49 o                         
   3 -16   1         69.14         80.74        21.75 o                         
   4 -16   1         13.05         10.66        25.61 o                         
  -3 -15   1          0.89          0.59        16.51 o                         
  -2 -15   1         54.40         63.45        20.05 o                         
  -1 -15   1         81.91         87.00        23.13 o                         
   0 -15   1         11.39         13.78        27.21 o                         
   1 -15   1         27.01         -5.86        18.91 o                         
   2 -15   1          0.59          6.95        41.13 o                         
   3 -15   1          7.40          9.75        24.19 o                         
   4 -15   1          8.34         10.40        24.20 o                         
   5 -15   1         36.27         25.66        16.78 o                         
   6 -15   1         40.23         43.07        24.67 o                         
   7 -15   1         39.95         87.46        26.52 o                         
  -5 -14   1          4.17         24.41        20.05 o                         
  -4 -14   1         12.63         68.10        28.40 o                         
  -3 -14   1          2.07         15.14        15.53 o                         
  -2 -14   1          7.05         -3.97        13.60 o                         
  -1 -14   1         26.50         20.93        15.28 o                         
   0 -14   1          1.86          1.68        26.45 o                         
   1 -14   1          2.45         -1.84        11.00 o                         
   2 -14   1         25.66         30.92        11.29 o                         
   3 -14   1         14.69         29.70        17.72 o                         
   4 -14   1          8.01        -14.87        24.09 o                         
   5 -14   1         13.53         10.91        12.50 o                         
   6 -14   1          0.74         -4.01        12.97 o                         
   7 -14   1         38.14         86.57        24.90 o                         
   8 -14   1         42.72         61.83        16.23 o                         
   9 -14   1          4.63         -2.20        15.29 o                         
  -6 -13   1          6.92         35.92        14.92 o                         
  -5 -13   1         81.88        123.32        17.66 o                         
  -4 -13   1         59.92         36.85        24.95 o                         
  -3 -13   1          4.34          7.95        10.79 o                         
  -2 -13   1         42.35         59.47        18.91 o                         
  -1 -13   1          5.19          8.59        11.86 o                         
   0 -13   1          5.40        -11.62        11.62 o                         
   1 -13   1         31.04         44.54        10.35 o                         
   2 -13   1        104.41        111.77         9.60 o                         
   3 -13   1         85.59         75.81        14.66 o                         
   4 -13   1         83.43         90.13        12.19 o                         
   5 -13   1          6.23          7.87        21.98 o                         
   6 -13   1         81.04         95.58        13.65 o                         
   7 -13   1         41.73         47.51        10.45 o                         
   8 -13   1         91.93        128.08        17.07 o                         
   9 -13   1          3.61         10.63        29.59 o                         
  10 -13   1         41.79         23.91        22.59 o                         
  -7 -12   1         21.46         32.43        16.22 o                         
  -6 -12   1         30.91         37.23        24.29 o                         
  -5 -12   1         31.30         12.44        18.26 o                         
  -4 -12   1         51.78         67.47        12.82 o                         
  -3 -12   1          0.00         -9.17        12.00 o                         
  -2 -12   1         15.04         12.22        13.84 o                         
  -1 -12   1          4.79          0.30        11.94 o                         
   0 -12   1        109.38        107.53         9.76 o                         
   1 -12   1          2.94         -1.40         9.48 o                         
   2 -12   1         34.80         20.08         9.33 o                         
   3 -12   1          3.87         11.01         7.96 o                         
   4 -12   1        163.43        169.06        12.17 o                         
   5 -12   1         28.44         39.28        11.15 o                         
   6 -12   1         58.99         62.63         9.99 o                         
   7 -12   1         25.10         20.54         8.10 o                         
   8 -12   1          0.01          2.15         6.61 o                         
   9 -12   1          3.65          8.86        15.42 o                         
  10 -12   1          0.85         16.80        12.56 o                         
  11 -12   1          0.81         -9.91        13.33 o                         
  -8 -11   1          3.49        -15.24        15.24 o                         
  -7 -11   1          2.01         27.08        13.63 o                         
  -6 -11   1         25.36         58.64        13.88 o                         
  -5 -11   1          0.07          3.30        11.33 o                         
  -4 -11   1          0.04         -6.25         7.80 o                         
  -3 -11   1          0.77          7.24        18.52 o                         
  -2 -11   1         29.98         26.64         9.89 o                         
  -1 -11   1        510.89        497.09        15.72 o                         
   0 -11   1        134.53        116.42        10.14 o                         
   1 -11   1         99.09         90.90         9.29 o                         
   2 -11   1         84.98         68.08         9.14 o                         
   3 -11   1         66.99         65.43         7.96 o                         
   4 -11   1          0.01         -9.03         9.03 o                         
   5 -11   1          0.72          3.24         9.07 o                         
   6 -11   1        215.73        225.50        11.50 o                         
   7 -11   1         81.35         77.61         7.90 o                         
   8 -11   1         54.34         35.68         8.15 o                         
   9 -11   1        250.80        246.57        16.73 o                         
  10 -11   1         17.21         58.96        20.79 o                         
  11 -11   1         13.46          1.15        11.66 o                         
  -9 -10   1        122.81        129.78        17.14 o                         
  -8 -10   1         40.21         55.38        15.02 o                         
  -7 -10   1          1.28          9.78        10.42 o                         
  -6 -10   1          1.68         -0.67         9.15 o                         
  -5 -10   1          1.17          5.01         6.73 o                         
  -4 -10   1        121.91        116.92         8.94 o                         
  -3 -10   1          3.71          6.09         9.61 o                         
  -2 -10   1        130.07        123.39         9.62 o                         
  -1 -10   1          6.34         -5.58         8.23 o                         
   0 -10   1         82.06         85.97         9.33 o                         
   1 -10   1         13.97         34.45        16.80 o                         
   2 -10   1         65.96         63.06         9.19 o                         
   3 -10   1        212.32        208.04        10.43 o                         
   4 -10   1          7.96         -6.47        17.50 o                         
   5 -10   1          2.27         21.13         8.30 o                         
   6 -10   1         49.52         42.00         9.73 o                         
   7 -10   1         34.03         31.96         6.82 o                         
   8 -10   1         15.20         -2.12        12.18 o                         
   9 -10   1          1.86          8.35        12.59 o                         
  10 -10   1         20.97         17.66         9.94 o                         
  11 -10   1          0.48        -10.17        10.17 o                         
  12 -10   1         20.34         15.99        14.26 o                         
 -10  -9   1         34.13          7.29        11.20 o                         
  -9  -9   1         70.72         88.26        15.44 o                         
  -8  -9   1          0.91         10.12        22.97 o                         
  -7  -9   1          6.57          8.61         7.23 o                         
  -6  -9   1         99.22         81.79        10.62 o                         
  -5  -9   1         22.50         18.11         7.74 o                         
  -4  -9   1        243.22        232.99         9.60 o                         
  -3  -9   1        279.10        285.24        11.96 o                         
  -2  -9   1         56.96         61.83         8.40 o                         
  -1  -9   1         14.82         15.59         9.80 o                         
   0  -9   1         88.95         78.30         8.36 o                         
   1  -9   1         15.67          1.66         7.72 o                         
   2  -9   1         18.23          6.34         5.82 o                         
   3  -9   1         37.27         31.29         8.09 o                         
   4  -9   1        432.34        417.75        12.73 o                         
   5  -9   1         31.81         23.74         9.73 o                         
   6  -9   1        123.15        111.92         8.63 o                         
   7  -9   1          6.07          3.20         5.03 o                         
   8  -9   1        154.67        160.96        10.96 o                         
   9  -9   1          5.91         -7.33         7.33 o                         
  10  -9   1         22.83         31.09         8.47 o                         
  11  -9   1          3.06         -6.79         6.79 o                         
  12  -9   1          0.64        -11.30        11.30 o                         
 -10  -8   1         12.20        -10.52        11.16 o                         
  -9  -8   1         13.26         25.30         8.88 o                         
  -8  -8   1         17.04         21.94        10.73 o                         
  -7  -8   1         20.08          1.86         8.24 o                         
  -6  -8   1         13.83         21.39         6.67 o                         
  -5  -8   1        105.28         99.06         7.39 o                         
  -4  -8   1         16.12         11.95         6.22 o                         
  -3  -8   1         79.12         74.35         7.32 o                         
  -2  -8   1         19.18         -7.64         9.37 o                         
  -1  -8   1         30.26         21.87         7.29 o                         
   0  -8   1         56.77         53.50         8.72 o                         
   1  -8   1          0.14         -4.46         7.08 o                         
   2  -8   1         57.27         48.95        10.92 o                         
   3  -8   1         30.74         43.62         8.05 o                         
   4  -8   1         78.87         67.74         7.57 o                         
   5  -8   1         48.60         47.94         7.70 o                         
   6  -8   1          2.03         -5.76         5.76 o                         
   7  -8   1         20.03         11.28         4.26 o                         
   8  -8   1         21.47          8.97        11.90 o                         
   9  -8   1         12.54         17.20         6.77 o                         
  10  -8   1        167.25        164.60         9.73 o                         
  11  -8   1         75.22         72.15        21.33 o                         
  12  -8   1          0.97          3.52        10.42 o                         
  13  -8   1          2.81        -11.58        11.58 o                         
 -11  -7   1          5.36         -6.37        11.89 o                         
 -10  -7   1         62.12         62.24        10.64 o                         
  -9  -7   1         27.54         28.65        10.26 o                         
  -8  -7   1        166.99        156.92         8.53 o                         
  -7  -7   1         21.63         11.78         8.02 o                         
  -6  -7   1        308.32        287.89        11.84 o                         
  -5  -7   1         94.71         87.94         6.35 o                         
  -4  -7   1         13.61         -6.42         6.42 o                         
  -3  -7   1         12.87          0.06         6.27 o                         
  -2  -7   1         44.94         56.29        19.18 o                         
  -1  -7   1         30.04         23.09         6.02 o                         
   0  -7   1        172.19        199.13        13.88 o                         
   1  -7   1          2.32         -2.56         5.46 o                         
   2  -7   1        538.37        532.47        13.29 o                         
   3  -7   1        129.77        143.83         9.56 o                         
   4  -7   1        539.65        528.41        13.21 o                         
   5  -7   1         52.93         59.41         7.50 o                         
   6  -7   1         16.32         21.37         6.73 o                         
   7  -7   1        182.47        176.68        10.35 o                         
   8  -7   1        471.51        510.72        37.98 o                         
   9  -7   1         33.33         38.03         6.95 o                         
  10  -7   1        215.90        216.84        19.73 o                         
  11  -7   1          7.86         -9.57         9.57 o                         
  12  -7   1          0.08          0.56        11.00 o                         
  13  -7   1          0.01          8.13        14.85 o                         
 -11  -6   1         19.38        -10.09        10.58 o                         
 -10  -6   1         66.30         79.57        12.14 o                         
  -9  -6   1          1.70         -5.63         6.80 o                         
  -8  -6   1         51.69         52.79         7.39 o                         
  -7  -6   1          2.84         -6.71         6.71 o                         
  -6  -6   1          5.50         -5.63         5.95 o                         
  -5  -6   1         43.45         35.98         5.77 o                         
  -4  -6   1         76.68         81.47         6.52 o                         
  -3  -6   1        412.32        409.67        11.56 o                         
  -2  -6   1         23.50         22.56         6.31 o                         
  -1  -6   1        130.01        132.19         8.61 o                         
   0  -6   1         61.63         51.15         5.82 o                         
   1  -6   1        239.70        229.80        11.03 o                         
   2  -6   1          0.01          1.20         4.66 o                         
   3  -6   1         79.06         83.08         7.91 o                         
   4  -6   1        116.16        117.92         9.87 o                         
   5  -6   1         24.72         35.42         5.87 o                         
   6  -6   1        219.53        260.52        13.62 o                         
   7  -6   1         37.46         14.17         9.62 o                         
   8  -6   1        188.08        204.43        11.96 o                         
   9  -6   1        140.77        144.79         8.27 o                         
  10  -6   1         17.02          9.32         8.94 o                         
  11  -6   1          3.65         40.20        18.17 o                         
  12  -6   1        107.13        127.18        12.14 o                         
  13  -6   1          0.07          2.43        14.78 o                         
 -12  -5   1          0.40         31.27        19.24 o                         
 -11  -5   1         24.00         29.11         9.19 o                         
 -10  -5   1         93.59        102.46        11.62 o                         
  -9  -5   1        115.30        123.27         8.47 o                         
  -8  -5   1         71.13         51.82         8.70 o                         
  -7  -5   1        132.49        122.09         7.53 o                         
  -6  -5   1        267.30        246.84         8.46 o                         
  -5  -5   1        187.64        200.87         8.79 o                         
  -4  -5   1         10.93          5.54         4.93 o                         
  -3  -5   1       1514.28       1509.83        27.91 o                         
  -2  -5   1        127.24        126.47         8.94 o                         
  -1  -5   1          0.22         -6.32         6.32 o                         
   0  -5   1         32.19         14.71         6.40 o                         
   1  -5   1        213.36        198.95        10.17 o                         
   2  -5   1         27.31         14.71         7.63 o                         
   3  -5   1         35.21         38.18         6.01 o                         
   4  -5   1        267.17        293.67         8.28 o                         
   5  -5   1        376.86        381.78        13.16 o                         
   6  -5   1          1.93         -6.78         8.06 o                         
   7  -5   1        311.85        337.84        11.38 o                         
   8  -5   1        213.80        194.59         8.39 o                         
   9  -5   1        173.21        186.37        11.45 o                         
  10  -5   1         22.56         47.97        12.01 o                         
  11  -5   1          2.67          2.75         8.60 o                         
  12  -5   1          2.72         -5.20        16.66 o                         
  13  -5   1          0.19        -18.10        18.10 o                         
  14  -5   1          0.66         -2.11        21.47 o                         
 -12  -4   1          0.41         15.86        17.77 o                         
 -11  -4   1         55.85         55.79        10.05 o                         
 -10  -4   1         25.93         22.24         8.42 o                         
  -9  -4   1        621.31        652.79        14.75 o                         
  -8  -4   1        399.83        386.71        13.97 o                         
  -7  -4   1        648.66        639.46        13.90 o                         
  -6  -4   1         44.37         34.87         5.48 o                         
  -5  -4   1          1.79         -2.68         4.65 o                         
  -4  -4   1          0.97         -3.71         4.83 o                         
  -3  -4   1         66.38         57.14         6.38 o                         
  -2  -4   1         67.23         53.45         5.71 o                         
  -1  -4   1         81.66         90.88         8.65 o                         
   0  -4   1        394.30        393.90         9.87 o                         
   1  -4   1        193.97        185.71        10.56 o                         
   2  -4   1        212.36        191.79         7.85 o                         
   3  -4   1        534.08        488.93        12.84 o                         
   4  -4   1        156.30        160.22         6.68 o                         
   5  -4   1        112.04        113.24         9.06 o                         
   6  -4   1         10.77         12.50         6.52 o                         
   7  -4   1         19.34         20.85         5.27 o                         
   8  -4   1        348.27        351.57        14.49 o                         
   9  -4   1          0.98          8.03         7.02 o                         
  10  -4   1        502.80        506.56        19.29 o                         
  11  -4   1          3.06          7.13         8.24 o                         
  12  -4   1          1.18         27.02         9.82 o                         
  13  -4   1         22.03         20.76        19.59 o                         
 -13  -3   1         33.18         23.91        19.95 o                         
 -12  -3   1          7.32         -8.26        18.46 o                         
 -11  -3   1        117.62        136.34         9.70 o                         
 -10  -3   1          7.07          2.06         6.52 o                         
  -9  -3   1         57.21         61.36         7.48 o                         
  -8  -3   1        224.87        223.25         9.77 o                         
  -7  -3   1          1.81          4.11         4.91 o                         
  -6  -3   1        274.21        264.18         7.79 o                         
  -5  -3   1        173.50        178.95         6.51 o                         
  -4  -3   1        158.18        151.32         6.42 o                         
  -3  -3   1        848.87        833.29        21.67 o                         
  -2  -3   1        788.16        758.44        14.80 o                         
  -1  -3   1         13.65         -5.57         5.57 o                         
   0  -3   1        356.84        327.28         9.04 o                         
   1  -3   1         16.06         10.79         5.46 o                         
   2  -3   1         34.21         31.37         8.55 o                         
   3  -3   1       1569.96       1543.26        39.37 o                         
   4  -3   1         67.77         54.87         8.27 o                         
   5  -3   1        944.78       1008.18        27.52 o                         
   6  -3   1         69.61         59.59         4.98 o                         
   7  -3   1          7.96         -5.97         5.97 o                         
   8  -3   1          1.08         -2.21         6.07 o                         
   9  -3   1         24.15         23.31         6.92 o                         
  10  -3   1         46.45         53.40        11.50 o                         
  11  -3   1         17.64         10.45         6.74 o                         
  12  -3   1         48.07         63.35         9.86 o                         
  13  -3   1          0.80         -0.51        17.46 o                         
  14  -3   1          1.82         16.12        11.65 o                         
 -13  -2   1          0.59         52.31        19.14 o                         
 -12  -2   1        109.88        130.41        12.15 o                         
 -11  -2   1         49.77         49.39         9.53 o                         
 -10  -2   1        665.41        708.47        20.48 o                         
  -9  -2   1          0.15         -6.32         6.32 o                         
  -8  -2   1       1117.44       1113.64        22.62 o                         
  -7  -2   1          1.69         -4.50         4.50 o                         
  -6  -2   1        886.61        819.48        16.37 o                         
  -5  -2   1         14.13         13.01         3.92 o                         
  -4  -2   1          3.94         -3.89         4.13 o                         
  -3  -2   1        300.45        267.35         7.02 o                         
  -2  -2   1          4.46         -2.56         3.80 o                         
  -1  -2   1          2.42          2.03         7.29 o                         
   0  -2   1        368.83        353.99         8.56 o                         
   1  -2   1       1358.31       1250.96        32.23 o                         
   2  -2   1         57.64         98.02        10.51 o                         
   3  -2   1         11.22         27.97         7.59 o                         
   4  -2   1        314.32        309.63        14.62 o                         
   5  -2   1        445.05        433.65        13.19 o                         
   6  -2   1        415.85        415.97        13.59 o                         
   7  -2   1        660.54        618.91        19.78 o                         
   8  -2   1        188.43        193.33        10.61 o                         
   9  -2   1        225.43        216.79        10.39 o                         
  10  -2   1         32.65         15.73         7.41 o                         
  11  -2   1        200.39        212.95        11.15 o                         
  12  -2   1         10.22          7.08         8.49 o                         
  13  -2   1        211.53        226.77        14.10 o                         
  14  -2   1         21.48         15.81        10.40 o                         
 -13  -1   1          4.53        -19.34        19.34 o                         
 -12  -1   1          2.75         -4.81         7.19 o                         
 -11  -1   1          0.86          4.97         5.96 o                         
 -10  -1   1          2.40         -6.61         6.61 o                         
  -9  -1   1        224.77        213.11         8.59 o                         
  -8  -1   1        150.83        127.43         6.72 o                         
  -7  -1   1        160.72        173.86         5.90 o                         
  -6  -1   1        115.81        110.82         4.86 o                         
  -5  -1   1        662.90        661.03        10.81 o                         
  -4  -1   1        122.71        125.45         4.26 o                         
  -3  -1   1          0.53          7.65         3.51 o                         
  -2  -1   1          1.20          7.41         2.96 o                         
  -1  -1   1        764.83        638.31        11.68 o                         
   2  -1   1        141.10        133.78        10.58 o                         
   3  -1   1         67.71         66.94         4.25 o                         
   4  -1   1       1216.11       1238.78        26.56 o                         
   5  -1   1         58.31         53.48         3.88 o                         
   6  -1   1          3.54          1.53         2.16 o                         
   7  -1   1        254.40        233.23         7.07 o                         
   8  -1   1        205.99        209.40         8.40 o                         
   9  -1   1          6.07         12.67         4.55 o                         
  10  -1   1         35.31         38.66         3.73 o                         
  11  -1   1          8.72         16.83         9.19 o                         
  12  -1   1          8.43          6.65         9.54 o                         
  13  -1   1          4.98         12.61        19.24 o                         
  14  -1   1         42.12         42.67        13.73 o                         
 -13   0   1         70.57        104.93        20.89 o                         
 -12   0   1          5.26         11.15         6.57 o                         
 -11   0   1          7.93         11.95         7.97 o                         
 -10   0   1         94.43         88.19         8.92 o                         
  -9   0   1        333.58        311.51         9.12 o                         
  -8   0   1         52.74         52.82         5.79 o                         
  -7   0   1        416.82        438.58         9.43 o                         
  -6   0   1         34.67         21.29         3.18 o                         
  -5   0   1        586.17        590.27        10.73 o                         
  -4   0   1          0.23          0.94         2.37 o                         
  -3   0   1         56.98         57.20         2.61 o                         
  -2   0   1        113.52         94.14         3.07 o                         
   2   0   1        751.10        597.68        14.80 o                         
   3   0   1        411.68        367.64         6.90 o                         
   4   0   1        425.69        387.25         7.43 o                         
   5   0   1        487.34        448.89         9.67 o                         
   6   0   1        751.11        739.00        14.98 o                         
   7   0   1        123.07        125.01         5.02 o                         
   8   0   1        913.11        872.88        15.99 o                         
   9   0   1        324.58        303.05         8.53 o                         
  10   0   1        386.56        383.11        10.88 o                         
  11   0   1        781.73        803.94        18.23 o                         
  12   0   1          0.36          4.28         4.58 o                         
  13   0   1          4.24          1.62        11.04 o                         
  14   0   1          0.65          6.64         9.93 o                         
 -13   1   1         23.84         38.81        18.45 o                         
 -12   1   1          3.16         -9.67         9.67 o                         
 -11   1   1        235.90        250.46        10.82 o                         
 -10   1   1         95.64        110.74         6.60 o                         
  -9   1   1          7.52          2.86         3.83 o                         
  -8   1   1        151.25        138.14         4.77 o                         
  -7   1   1         93.43         86.11         4.29 o                         
  -6   1   1        181.23        191.64         5.77 o                         
  -5   1   1        201.93        188.18         4.90 o                         
  -4   1   1        689.46        645.08        10.92 o                         
  -3   1   1        146.39        130.63         3.86 o                         
  -2   1   1          4.62         10.90         1.88 o                         
  -1   1   1        110.61         83.85         3.19 o                         
   2   1   1        155.22        149.44         3.78 o                         
   3   1   1         29.73         31.77         2.93 o                         
   4   1   1        537.85        526.81         9.84 o                         
   5   1   1         39.67         34.72         2.96 o                         
   6   1   1          2.32          3.37         2.79 o                         
   7   1   1        232.60        234.47         6.64 o                         
   8   1   1        260.33        269.14         7.47 o                         
   9   1   1         58.09         57.48         5.73 o                         
  10   1   1         33.28         40.12         7.63 o                         
  11   1   1          9.15          3.18         5.98 o                         
  12   1   1         10.59          8.29         7.95 o                         
  13   1   1         10.89          6.32         9.15 o                         
  14   1   1         44.15         75.94        21.65 o                         
 -12   2   1         93.99         96.63        10.96 o                         
 -11   2   1          3.71          3.79         3.73 o                         
 -10   2   1        102.29        102.97         5.92 o                         
  -9   2   1        303.65        321.26         8.23 o                         
  -8   2   1        100.92        104.93         4.56 o                         
  -7   2   1        119.87        118.96         4.35 o                         
  -6   2   1       1770.91       1801.30        35.45 o                         
  -5   2   1         12.61         22.44         3.04 o                         
  -4   2   1        374.61        355.80         8.88 o                         
  -3   2   1         76.76         71.91         3.00 o                         
  -2   2   1        238.85        230.07         5.12 o                         
  -1   2   1        999.76        792.29        55.29 o                         
   0   2   1         27.16         -1.97         1.97 o                         
   1   2   1        114.29        122.52         3.85 o                         
   2   2   1        608.48        579.06         8.90 o                         
   3   2   1        717.26        698.25        10.75 o                         
   4   2   1          3.32          0.48         3.27 o                         
   5   2   1        144.80        165.41         5.24 o                         
   6   2   1        383.57        402.64         8.71 o                         
   7   2   1        301.07        272.73         6.93 o                         
   8   2   1        101.32         88.67         4.73 o                         
   9   2   1       1095.48       1059.38        23.95 o                         
  10   2   1          2.43          3.36         5.04 o                         
  11   2   1        151.14        151.44         8.09 o                         
  12   2   1          0.67          8.95         7.63 o                         
  13   2   1          9.43         -8.51        11.28 o                         
  14   2   1          0.05          0.28        20.23 o                         
 -13   3   1          7.06         -7.87        20.46 o                         
 -12   3   1         15.94         18.85         7.46 o                         
 -11   3   1          1.01         -2.93         8.87 o                         
 -10   3   1          7.25         10.75         7.54 o                         
  -9   3   1        100.77         85.26         8.46 o                         
  -8   3   1        135.85        146.78         5.94 o                         
  -7   3   1         13.53         14.12         2.59 o                         
  -6   3   1        788.36        746.20        14.75 o                         
  -5   3   1        154.50        130.74         4.48 o                         
  -4   3   1       1183.99       1112.54        33.86 o                         
  -3   3   1        326.10        296.47        13.86 o                         
  -2   3   1         24.42         26.65         4.15 o                         
  -1   3   1        826.08        809.96        15.67 o                         
   0   3   1        147.95        135.17         6.30 o                         
   1   3   1          8.48         -6.47         6.47 o                         
   2   3   1        841.22        849.96        14.07 o                         
   3   3   1        131.00        126.72         4.69 o                         
   4   3   1        764.22        718.40        11.66 o                         
   5   3   1        297.72        273.34         6.59 o                         
   6   3   1        564.82        586.65        11.65 o                         
   7   3   1         26.48         26.19         4.20 o                         
   8   3   1         44.06         52.97         4.77 o                         
   9   3   1        355.82        345.75         8.35 o                         
  10   3   1         96.63         97.25         9.65 o                         
  11   3   1        326.39        326.88        13.41 o                         
  12   3   1         17.97         37.98         9.08 o                         
  13   3   1          0.63         32.72        19.14 o                         
 -13   4   1          2.63         17.41        20.08 o                         
 -12   4   1         86.81        108.88         9.78 o                         
 -11   4   1         54.66         46.22         7.33 o                         
 -10   4   1         95.36        110.72         8.51 o                         
  -9   4   1         29.94         28.06         3.60 o                         
  -8   4   1         51.61         42.47         4.00 o                         
  -7   4   1        242.99        267.23         9.56 o                         
  -6   4   1         23.74         18.85         5.27 o                         
  -5   4   1        280.57        260.57        10.09 o                         
  -4   4   1         15.47         18.39         3.15 o                         
  -3   4   1         75.28         75.55         4.37 o                         
  -2   4   1         88.66         87.40         5.75 o                         
  -1   4   1        706.45        663.84        12.81 o                         
   0   4   1        261.49        272.77        11.45 o                         
   1   4   1          0.71         -1.02         4.76 o                         
   2   4   1        144.00        139.33         5.45 o                         
   3   4   1       1846.39       1850.05        31.90 o                         
   4   4   1         21.28         20.82         3.99 o                         
   5   4   1        623.01        609.47        14.05 o                         
   6   4   1         53.92         60.07         5.07 o                         
   7   4   1          4.03          1.08         4.88 o                         
   8   4   1         10.35          9.65         5.43 o                         
   9   4   1          3.24          1.64         5.26 o                         
  10   4   1          9.49          4.66         5.19 o                         
  11   4   1          5.57          4.62         8.73 o                         
  12   4   1         52.08         54.23        12.06 o                         
  13   4   1          2.41         -7.56        38.76 o                         
 -12   5   1         20.56         20.17         7.98 o                         
 -11   5   1         12.06         20.37         7.65 o                         
 -10   5   1         57.09         60.89         8.72 o                         
  -9   5   1          3.96          8.37         3.68 o                         
  -8   5   1        284.94        292.35        11.68 o                         
  -7   5   1        479.52        452.28        12.85 o                         
  -6   5   1        518.94        565.18        20.09 o                         
  -5   5   1         82.38         88.59         4.83 o                         
  -4   5   1         30.24         29.10         4.49 o                         
  -3   5   1        857.43        858.12        18.88 o                         
  -2   5   1         18.78         -3.08         5.57 o                         
  -1   5   1          3.90         -1.32         4.61 o                         
   0   5   1        186.03        180.27         9.35 o                         
   1   5   1        121.29        126.51         6.59 o                         
   2   5   1         74.16         73.32         6.57 o                         
   3   5   1        452.64        463.59        10.17 o                         
   4   5   1        152.39        149.40         8.29 o                         
   5   5   1          0.53         -5.12         5.12 o                         
   6   5   1         14.39         14.04         5.34 o                         
   7   5   1          9.93         18.41         6.37 o                         
   8   5   1         56.91         74.83         6.51 o                         
   9   5   1         38.53         22.02         6.70 o                         
  10   5   1         85.90        103.90         6.74 o                         
  11   5   1         81.27         84.96         9.03 o                         
  12   5   1          7.55         -2.01        11.97 o                         
  13   5   1          6.91         -8.40        20.96 o                         
 -13   6   1          6.77        -11.09        21.12 o                         
 -12   6   1          6.21          9.26        19.29 o                         
 -11   6   1         30.76         23.79        10.79 o                         
 -10   6   1          0.36          0.20         3.93 o                         
  -9   6   1          1.56         -5.85         5.85 o                         
  -8   6   1        280.28        265.36        10.24 o                         
  -7   6   1        295.42        300.32        10.94 o                         
  -6   6   1         33.14         22.34         9.04 o                         
  -5   6   1        403.26        388.57        11.08 o                         
  -4   6   1         26.67         22.97         4.54 o                         
  -3   6   1          3.41          3.04         7.51 o                         
  -2   6   1        399.53        426.03        10.40 o                         
  -1   6   1          5.13         -6.09         6.09 o                         
   0   6   1          7.49          2.81        11.68 o                         
   1   6   1         44.51         51.38         6.38 o                         
   2   6   1         44.48         22.83         9.55 o                         
   3   6   1         68.33         63.91         5.44 o                         
   4   6   1        766.62        792.70        15.22 o                         
   5   6   1         61.70         52.91         7.72 o                         
   6   6   1         13.57         19.78         5.83 o                         
   7   6   1         59.94         55.14         6.12 o                         
   8   6   1         26.89         25.01         6.57 o                         
   9   6   1         11.73         12.31         7.47 o                         
  10   6   1         42.53         47.80        12.09 o                         
  11   6   1         68.47         60.94         8.33 o                         
  12   6   1          0.57        -10.75        10.75 o                         
 -13   7   1          5.85        -19.90        19.90 o                         
 -12   7   1          4.04         26.17         9.61 o                         
 -11   7   1          8.20         16.40         9.00 o                         
 -10   7   1         39.66         56.97         9.81 o                         
  -9   7   1        324.25        302.70        11.93 o                         
  -8   7   1         76.26         66.61         8.01 o                         
  -7   7   1        121.77        110.72        16.75 o                         
  -6   7   1         54.81         55.13         6.61 o                         
  -5   7   1         99.59         90.23         5.23 o                         
  -4   7   1         37.19         45.25         5.86 o                         
  -3   7   1        546.38        570.30        24.12 o                         
  -2   7   1        320.88        320.35         9.33 o                         
  -1   7   1         78.00         85.65         5.74 o                         
   0   7   1         94.39         83.73         6.80 o                         
   1   7   1          9.44         -0.66        10.84 o                         
   2   7   1          0.00         -4.83         4.83 o                         
   3   7   1        247.45        225.03         7.81 o                         
   4   7   1        107.00         94.90         6.92 o                         
   5   7   1        677.28        677.54        14.47 o                         
   6   7   1         14.16          7.67         6.55 o                         
   7   7   1        514.92        526.81        13.20 o                         
   8   7   1         48.33         63.18         6.90 o                         
   9   7   1        152.45        142.61         8.21 o                         
  10   7   1          0.08         11.65         7.36 o                         
  11   7   1        129.22         98.52         9.88 o                         
  12   7   1          0.53         -6.50        19.97 o                         
 -12   8   1          7.98         12.50         9.32 o                         
 -11   8   1          2.56          6.92         6.28 o                         
 -10   8   1         12.16         24.17         6.74 o                         
  -9   8   1          1.22         -2.52         9.35 o                         
  -8   8   1          1.01         -8.89         8.89 o                         
  -7   8   1          1.55          2.72        14.84 o                         
  -6   8   1         91.98         94.37         6.16 o                         
  -5   8   1          0.54          0.05         4.97 o                         
  -4   8   1         23.99         16.42         5.65 o                         
  -3   8   1          1.23         -2.55         8.23 o                         
  -2   8   1         96.27        116.82         7.19 o                         
  -1   8   1         41.85         46.95         7.61 o                         
   0   8   1         14.63          7.73         7.35 o                         
   1   8   1         14.41         11.32         6.65 o                         
   2   8   1         10.68          8.51         6.86 o                         
   3   8   1         69.14         71.10         6.89 o                         
   4   8   1         88.08         85.83         7.45 o                         
   5   8   1         57.11         70.24         7.41 o                         
   6   8   1         42.34         26.31         7.42 o                         
   7   8   1          0.01          2.27         7.86 o                         
   8   8   1          0.42         -0.10         6.98 o                         
   9   8   1         16.89         25.29         6.64 o                         
  10   8   1         10.94         11.97         8.22 o                         
  11   8   1         14.83         -1.55        16.55 o                         
 -11   9   1          0.04         -7.97        13.53 o                         
 -10   9   1         42.42         49.20         8.91 o                         
  -9   9   1          1.33          7.97         7.64 o                         
  -8   9   1         91.98        107.68         9.93 o                         
  -7   9   1        429.61        381.51        11.18 o                         
  -6   9   1        113.23        127.10         8.41 o                         
  -5   9   1       1098.07       1081.61        22.39 o                         
  -4   9   1         50.99         61.85         7.91 o                         
  -3   9   1         31.30         20.33        25.56 o                         
  -2   9   1          9.91          8.60         5.16 o                         
  -1   9   1         16.77         -1.02        15.52 o                         
   0   9   1          0.09         -1.53         6.87 o                         
   1   9   1         83.54         80.36        11.05 o                         
   2   9   1        158.09        161.59        10.94 o                         
   3   9   1         54.98         61.51         6.42 o                         
   4   9   1         48.83         40.09         7.01 o                         
   5   9   1        267.61        235.44        10.41 o                         
   6   9   1          0.47         -8.66         8.66 o                         
   7   9   1        166.59        164.03         9.03 o                         
   8   9   1         20.39         -7.05        17.72 o                         
   9   9   1          5.93          5.16         9.22 o                         
  10   9   1         79.35         41.93        11.79 o                         
  11   9   1        115.31         98.76        15.21 o                         
 -12  10   1          4.86          8.60        18.68 o                         
 -11  10   1          0.72         -8.17        10.22 o                         
 -10  10   1         89.06         90.16         8.72 o                         
  -9  10   1        123.28        142.61        12.87 o                         
  -8  10   1        323.65        350.77        14.92 o                         
  -7  10   1         92.02         87.06         7.82 o                         
  -6  10   1        145.20        137.57         8.11 o                         
  -5  10   1          0.65        -10.31        10.31 o                         
  -4  10   1        144.93        158.92        10.51 o                         
  -3  10   1          2.02        -12.43        12.43 o                         
  -2  10   1          6.85         16.71         7.55 o                         
  -1  10   1         66.58         49.76         7.21 o                         
   0  10   1          0.10         -6.97         6.97 o                         
   1  10   1         60.12         42.91        11.31 o                         
   2  10   1          6.07         -2.21         9.48 o                         
   3  10   1         39.69         39.01         9.09 o                         
   4  10   1         25.86         31.47        10.28 o                         
   5  10   1        320.99        325.51        13.32 o                         
   6  10   1          0.72         -6.13        12.83 o                         
   7  10   1         23.02         10.65         7.43 o                         
   8  10   1          2.26         17.42        10.32 o                         
   9  10   1          0.05          1.73        11.51 o                         
  10  10   1          6.68         -0.69        16.43 o                         
 -11  11   1         38.13          1.70        20.56 o                         
 -10  11   1          2.91          4.32         9.35 o                         
  -9  11   1         38.73         16.07        10.07 o                         
  -8  11   1         87.04         74.71         6.53 o                         
  -7  11   1        219.47        209.72        16.71 o                         
  -6  11   1        177.98        176.21        19.60 o                         
  -5  11   1        121.44        109.40        12.85 o                         
  -4  11   1         12.49          3.31        11.00 o                         
  -3  11   1         20.01         23.21         9.00 o                         
  -2  11   1        110.91        112.26         8.98 o                         
  -1  11   1         30.87         45.45        10.89 o                         
   0  11   1        100.34         98.40         7.93 o                         
   1  11   1          2.63         12.61         7.26 o                         
   2  11   1        161.74        151.24         8.69 o                         
   3  11   1         17.80          8.48         8.64 o                         
   4  11   1        121.36        106.83         8.69 o                         
   5  11   1          5.01          0.82         8.98 o                         
   6  11   1         24.31         17.04        11.43 o                         
   7  11   1          3.98          5.76        11.20 o                         
   8  11   1         29.54         47.78        22.63 o                         
   9  11   1        103.68         92.13        17.67 o                         
 -10  12   1         99.91        131.17        15.96 o                         
  -9  12   1         26.19         14.62        18.40 o                         
  -8  12   1          2.78          3.55         8.25 o                         
  -7  12   1         77.84         82.29         7.69 o                         
  -6  12   1         89.28         92.88         8.48 o                         
  -5  12   1        115.95        117.67        10.49 o                         
  -4  12   1          7.58         -8.94         8.94 o                         
  -3  12   1         94.34         80.74        10.99 o                         
  -2  12   1          1.35         -1.47         8.66 o                         
  -1  12   1        124.67        125.00        10.32 o                         
   0  12   1         41.76          3.45        10.97 o                         
   1  12   1          0.01         -7.68         7.68 o                         
   2  12   1          5.72          8.14         9.29 o                         
   3  12   1         58.97         70.90         7.45 o                         
   4  12   1         74.97         80.58        10.40 o                         
   5  12   1         16.68          2.89         9.84 o                         
   6  12   1        143.18        129.66        13.25 o                         
   7  12   1         45.91         65.74        22.36 o                         
   8  12   1          5.84          8.93        14.63 o                         
   9  12   1        150.95        197.80        18.05 o                         
 -10  13   1         27.49         14.97        18.38 o                         
  -9  13   1          4.91         -2.33        14.38 o                         
  -8  13   1          1.95        -13.06        13.06 o                         
  -7  13   1         21.52         14.21         7.99 o                         
  -6  13   1         20.02          3.79         7.46 o                         
  -5  13   1          7.88          5.19        17.12 o                         
  -4  13   1         62.84         58.22        10.09 o                         
  -3  13   1         24.88          5.74        13.40 o                         
  -2  13   1          9.94          3.30         8.98 o                         
  -1  13   1         16.78          1.88         7.95 o                         
   0  13   1         92.94         89.62         9.84 o                         
   1  13   1          4.87         -3.53         7.85 o                         
   2  13   1          0.28        -10.06        10.06 o                         
   3  13   1         20.08         30.61        12.06 o                         
   4  13   1         26.70         44.74        12.89 o                         
   5  13   1         55.39         49.26        15.35 o                         
   6  13   1          0.52          0.66        14.74 o                         
   7  13   1          1.36         12.60        15.64 o                         
   8  13   1         12.39          2.46        16.78 o                         
  -9  14   1         51.98         32.88        14.21 o                         
  -8  14   1         44.84         62.86        16.09 o                         
  -7  14   1         44.24         34.57        22.49 o                         
  -6  14   1         84.39        105.94        11.35 o                         
  -5  14   1          1.31         -7.38        12.31 o                         
  -4  14   1        139.64        155.90        12.92 o                         
  -3  14   1         32.79         30.84        11.29 o                         
  -2  14   1          0.33         -5.48         7.61 o                         
  -1  14   1          6.23          5.20         9.69 o                         
   0  14   1         17.97         13.67        10.07 o                         
   1  14   1         11.42         -3.24        10.59 o                         
   2  14   1         32.58         31.13        11.85 o                         
   3  14   1         93.75         99.07        16.95 o                         
   4  14   1         39.38         22.01        15.09 o                         
   5  14   1         16.71         17.99        15.32 o                         
   6  14   1          2.13         10.01        19.67 o                         
  -7  15   1          9.63         21.71        19.47 o                         
  -6  15   1          1.27         36.85        23.99 o                         
  -5  15   1          8.29          8.51        16.97 o                         
  -4  15   1          0.03         -3.71        27.16 o                         
  -3  15   1          1.10         -8.50        14.32 o                         
  -2  15   1         76.99         57.43        12.17 o                         
  -1  15   1          8.76        -13.94        15.11 o                         
   0  15   1          0.74          5.26        23.07 o                         
   1  15   1         31.99         28.54        15.08 o                         
   2  15   1          0.86         -5.49        23.49 o                         
   3  15   1         44.44         54.65        26.14 o                         
   4  15   1          0.50         -0.01        14.68 o                         
   5  15   1          7.96         27.82        21.85 o                         
  -5  16   1          3.72          7.94        25.43 o                         
  -4  16   1         60.19         37.04        15.17 o                         
  -3  16   1         35.38         58.73        21.24 o                         
  -2  16   1         56.86         48.09        16.92 o                         
  -1  16   1          1.65          0.93        16.38 o                         
   0  16   1         39.27         33.81        18.71 o                         
   1  16   1         87.23         85.53        17.55 o                         
   2  16   1          4.41        -15.15        34.38 o                         
   3  16   1         21.52         34.68        16.88 o                         
  -2  17   1          1.90          8.05        27.92 o                         
  -1  17   1          2.77         -2.54        15.84 o                         
  -2 -15   2          0.58        -18.10        21.68 o                         
  -1 -15   2          2.31          9.54        25.61 o                         
   0 -15   2         30.71         56.55        14.11 o                         
   1 -15   2        290.66        278.95        19.10 o                         
   2 -15   2          0.97          5.35        15.34 o                         
   3 -15   2          1.16        -14.26        24.67 o                         
   4 -15   2          0.23          2.16        20.28 o                         
   5 -15   2        240.10        276.28        26.57 o                         
   6 -15   2          0.27         16.50        24.21 o                         
  -4 -14   2        103.66        111.75        23.20 o                         
  -3 -14   2          1.72        -12.89        12.89 o                         
  -2 -14   2         43.65         -7.01        20.05 o                         
  -1 -14   2         79.09         77.26        24.33 o                         
   0 -14   2          5.19         -2.27        17.45 o                         
   1 -14   2        505.37        530.05        24.33 o                         
   2 -14   2          0.09         14.89        12.33 o                         
   3 -14   2        136.54         89.54        19.59 o                         
   4 -14   2          0.27         13.97        14.03 o                         
   5 -14   2        250.42        294.84        19.32 o                         
   6 -14   2         91.48         95.72        14.28 o                         
   7 -14   2        167.64        206.04        26.07 o                         
   8 -14   2          0.68         26.83        13.98 o                         
  -5 -13   2          1.24         33.56        37.60 o                         
  -4 -13   2         63.40         69.06        25.28 o                         
  -3 -13   2         77.32         91.38        21.56 o                         
  -2 -13   2         15.62         -7.71        25.51 o                         
  -1 -13   2        934.73        981.74        34.67 o                         
   0 -13   2         22.88         47.11        18.65 o                         
   1 -13   2        719.22        724.24        35.71 o                         
   2 -13   2         47.10          8.49        16.99 o                         
   3 -13   2          1.85         10.89         8.69 o                         
   4 -13   2         53.95         40.73        13.55 o                         
   5 -13   2         75.72         62.69        23.20 o                         
   6 -13   2        101.30         94.64        14.89 o                         
   7 -13   2         53.45         52.12        11.41 o                         
   8 -13   2        124.60        164.68        16.84 o                         
   9 -13   2         14.66         61.19        23.17 o                         
  10 -13   2         42.60         55.58        21.85 o                         
  -6 -12   2          0.73          3.65        37.94 o                         
  -5 -12   2          0.81          0.01        14.89 o                         
  -4 -12   2         56.94         84.31        12.33 o                         
  -3 -12   2          0.01         36.72        18.46 o                         
  -2 -12   2          1.47         20.35        17.79 o                         
  -1 -12   2        312.63        307.00        13.82 o                         
   0 -12   2        820.62        770.90        20.32 o                         
   1 -12   2          4.87         19.21         9.92 o                         
   2 -12   2        463.12        470.46        15.54 o                         
   3 -12   2         50.65         44.11        13.20 o                         
   4 -12   2         38.08         37.79        16.50 o                         
   5 -12   2          1.49         -8.78         8.78 o                         
   6 -12   2       1132.08       1162.83        29.61 o                         
   7 -12   2         43.60         52.77        21.29 o                         
   8 -12   2        200.90        202.53        11.59 o                         
   9 -12   2         54.18         62.76        13.28 o                         
  10 -12   2          7.67        -13.60        13.60 o                         
  11 -12   2         30.82         68.57        14.73 o                         
  -8 -11   2         13.94         -5.16        15.98 o                         
  -7 -11   2          7.84        -17.84        18.38 o                         
  -6 -11   2         56.29         68.76        16.49 o                         
  -5 -11   2        163.61        188.17        12.98 o                         
  -4 -11   2        168.08        200.02        12.15 o                         
  -3 -11   2          5.58         16.02        11.03 o                         
  -2 -11   2        118.50        129.99        11.08 o                         
  -1 -11   2        301.96        263.10        12.64 o                         
   0 -11   2         63.20         28.58        16.59 o                         
   1 -11   2        525.72        516.70        15.71 o                         
   2 -11   2        481.58        467.04        14.79 o                         
   3 -11   2         36.20         49.71        13.97 o                         
   4 -11   2        470.69        484.35        22.41 o                         
   5 -11   2        124.28        109.12         8.77 o                         
   6 -11   2         85.50        108.05        10.93 o                         
   7 -11   2        213.70        217.20        11.19 o                         
   8 -11   2        150.29        165.79        14.38 o                         
   9 -11   2         12.66         14.79        12.30 o                         
  10 -11   2        185.42        211.91        20.34 o                         
  11 -11   2         59.96         91.61        14.63 o                         
  -8 -10   2         86.83         88.91        13.44 o                         
  -7 -10   2         21.79         17.16        19.37 o                         
  -6 -10   2          2.37         10.18         9.91 o                         
  -5 -10   2         59.81         46.41         9.64 o                         
  -4 -10   2         23.11          6.71         6.35 o                         
  -3 -10   2        261.75        259.33        11.37 o                         
  -2 -10   2        675.69        700.93        19.34 o                         
  -1 -10   2        690.33        768.98        30.52 o                         
   0 -10   2        520.51        530.61        15.61 o                         
   1 -10   2       1051.82        969.07        21.95 o                         
   2 -10   2        351.24        352.36        16.71 o                         
   3 -10   2        311.10        289.86        11.25 o                         
   4 -10   2         70.20         75.19        12.63 o                         
   5 -10   2         11.25         15.13        14.81 o                         
   6 -10   2          3.07         -1.10         6.81 o                         
   7 -10   2       1098.50       1128.17        26.84 o                         
   8 -10   2        278.16        302.93        11.82 o                         
   9 -10   2        276.47        248.70        14.13 o                         
  10 -10   2         45.40         52.35        15.28 o                         
  11 -10   2          8.66         17.66        11.99 o                         
  12 -10   2          6.42          0.63        21.57 o                         
  -9  -9   2        499.53        560.11        31.18 o                         
  -8  -9   2        139.14        161.33        13.04 o                         
  -7  -9   2         82.53         83.83         9.19 o                         
  -6  -9   2         38.09         30.89         7.92 o                         
  -5  -9   2         10.72         14.03         8.30 o                         
  -4  -9   2          1.54         18.64        11.18 o                         
  -3  -9   2        410.45        453.01        14.30 o                         
  -2  -9   2        130.00        116.53         9.81 o                         
  -1  -9   2          0.92          6.00         6.78 o                         
   0  -9   2       2028.88       2019.02        37.82 o                         
   1  -9   2        130.70        119.26         8.42 o                         
   2  -9   2        116.91        124.41         8.45 o                         
   3  -9   2          1.47          3.45         7.31 o                         
   4  -9   2         93.88         80.31        10.21 o                         
   5  -9   2         28.48         34.74         7.74 o                         
   6  -9   2        202.68        219.75        10.72 o                         
   7  -9   2         34.14         28.04         7.17 o                         
   8  -9   2        100.05        106.01        10.34 o                         
   9  -9   2        387.59        413.64        15.45 o                         
  10  -9   2          0.88         11.66         9.96 o                         
  11  -9   2          2.01         -6.39         6.79 o                         
  12  -9   2         11.10         12.22        11.99 o                         
 -10  -8   2        101.59        125.63        13.42 o                         
  -9  -8   2          9.79          4.62         9.53 o                         
  -8  -8   2         18.12         -4.72        12.03 o                         
  -7  -8   2          2.50         12.53         7.58 o                         
  -6  -8   2         76.21         80.62         7.61 o                         
  -5  -8   2        196.44        184.63         9.18 o                         
  -4  -8   2          1.12         -0.01         9.98 o                         
  -3  -8   2        104.05         96.44         8.51 o                         
  -2  -8   2       2084.42       2163.77        40.04 o                         
  -1  -8   2       1211.14       1189.35        24.61 o                         
   0  -8   2       1528.13       1556.19        29.84 o                         
   1  -8   2         74.61         72.74         8.20 o                         
   2  -8   2         70.94         75.39         7.09 o                         
   3  -8   2        105.60        105.87        12.32 o                         
   4  -8   2        139.34        121.63        15.36 o                         
   5  -8   2        386.48        369.02        14.01 o                         
   6  -8   2        207.78        192.52         9.49 o                         
   7  -8   2          0.08         -6.22         7.23 o                         
   8  -8   2         98.46         91.89         9.38 o                         
   9  -8   2         54.78         50.69         8.85 o                         
  10  -8   2         24.25         26.82         6.69 o                         
  11  -8   2          7.57         18.42        11.39 o                         
  12  -8   2          8.67         18.33        10.98 o                         
  13  -8   2         28.21         55.75        27.50 o                         
 -10  -7   2         18.25         -1.06         9.57 o                         
  -9  -7   2         74.91         75.56         9.07 o                         
  -8  -7   2          0.18         -0.31         7.92 o                         
  -7  -7   2          4.76         -6.82         6.82 o                         
  -6  -7   2          0.13         15.10         8.95 o                         
  -5  -7   2        218.72        235.18         9.41 o                         
  -4  -7   2        200.80        162.31         9.43 o                         
  -3  -7   2          4.09         -7.26         7.26 o                         
  -2  -7   2        703.83        696.39        16.97 o                         
  -1  -7   2          7.12         -1.51         6.71 o                         
   0  -7   2        415.21        423.27        12.55 o                         
   1  -7   2        164.64        148.23         9.66 o                         
   2  -7   2          7.42         13.66         7.72 o                         
   3  -7   2        231.64        224.55        10.93 o                         
   4  -7   2        472.63        516.35        15.61 o                         
   5  -7   2       1308.08       1352.40        31.96 o                         
   6  -7   2         38.09         43.40         7.84 o                         
   7  -7   2       1560.47       1592.39        34.95 o                         
   8  -7   2         12.09         -7.74         7.74 o                         
   9  -7   2        615.21        574.69        17.22 o                         
  10  -7   2          0.53         -6.06        12.63 o                         
  11  -7   2        136.38        149.90        13.38 o                         
  12  -7   2         14.73         -7.39         9.81 o                         
  13  -7   2         17.03          7.24        10.52 o                         
 -11  -6   2          6.71        -16.22        16.22 o                         
 -10  -6   2         65.25         77.66         9.48 o                         
  -9  -6   2          1.77         -2.41         7.89 o                         
  -8  -6   2        199.46        194.06         9.00 o                         
  -7  -6   2        458.83        426.95        12.30 o                         
  -6  -6   2       1891.49       1940.43        33.02 o                         
  -5  -6   2          3.79        -11.02        11.34 o                         
  -4  -6   2        886.00        872.57        26.19 o                         
  -3  -6   2        443.59        464.01        12.86 o                         
  -2  -6   2       5947.46       6218.76       101.69 o                         
  -1  -6   2        683.75        733.52        16.39 o                         
   0  -6   2       4618.82       4600.62        76.09 o                         
   1  -6   2       1347.83       1279.33        24.08 o                         
   2  -6   2         16.70         14.39         6.00 o                         
   3  -6   2       1406.52       1429.64        31.30 o                         
   4  -6   2         23.65         20.31         7.28 o                         
   5  -6   2        415.50        431.85        13.33 o                         
   6  -6   2        867.53        938.13        18.66 o                         
   7  -6   2        425.37        459.99        17.51 o                         
   8  -6   2        180.31        172.03         9.14 o                         
   9  -6   2        442.28        447.92        13.73 o                         
  10  -6   2        215.55        206.38        13.69 o                         
  11  -6   2         68.86         45.84        12.08 o                         
  12  -6   2          4.26         -2.79        11.98 o                         
  13  -6   2          0.98          6.56        11.59 o                         
 -11  -5   2          1.84          4.41        14.54 o                         
 -10  -5   2         84.07         90.57         8.66 o                         
  -9  -5   2         22.02         61.22        12.84 o                         
  -8  -5   2       1153.73       1128.09        21.80 o                         
  -7  -5   2        750.19        721.94        15.77 o                         
  -6  -5   2       1241.29       1156.20        21.44 o                         
  -5  -5   2       2519.37       2603.92        40.89 o                         
  -4  -5   2        594.97        596.80        12.80 o                         
  -3  -5   2       1485.24       1605.64        29.53 o                         
  -2  -5   2       2090.73       2159.23        37.76 o                         
  -1  -5   2         26.10         13.43         6.64 o                         
   0  -5   2       2576.02       2816.34        47.55 o                         
   1  -5   2       1489.21       1544.68        46.65 o                         
   2  -5   2        194.56        205.36         7.79 o                         
   3  -5   2          0.02         -1.05         6.51 o                         
   4  -5   2        290.56        340.11        11.20 o                         
   5  -5   2        346.67        363.21        11.43 o                         
   6  -5   2        123.63        127.54        14.63 o                         
   7  -5   2        368.11        453.36        16.11 o                         
   8  -5   2         27.62         21.33         5.46 o                         
   9  -5   2        437.15        420.23        18.02 o                         
  10  -5   2         16.68         -2.97        10.86 o                         
  11  -5   2          3.15         -2.28        11.85 o                         
  12  -5   2         97.00         89.49        11.59 o                         
  13  -5   2         75.55         54.87        13.93 o                         
  14  -5   2         16.41         -9.06        13.59 o                         
 -12  -4   2        262.42        325.82        28.17 o                         
 -11  -4   2        275.80        314.08        14.46 o                         
 -10  -4   2         24.94         35.04         8.06 o                         
  -9  -4   2         85.07         99.62         7.17 o                         
  -8  -4   2        113.51        106.12         7.25 o                         
  -7  -4   2        671.93        652.36        15.95 o                         
  -6  -4   2        614.21        624.19        13.62 o                         
  -5  -4   2        121.22        158.20         8.95 o                         
  -4  -4   2         30.70         15.80         4.83 o                         
  -3  -4   2       3424.75       3411.92        57.13 o                         
  -2  -4   2       1681.56       1802.72        31.72 o                         
  -1  -4   2      19074.34      20359.49       326.66 o                         
   0  -4   2        246.95        249.99         7.84 o                         
   1  -4   2        755.59        778.14        16.06 o                         
   2  -4   2          3.88         -2.53         4.97 o                         
   3  -4   2        693.15        722.08        17.44 o                         
   4  -4   2       1913.18       2129.12        54.01 o                         
   5  -4   2         17.93         36.21         7.09 o                         
   6  -4   2        630.25        589.24        17.95 o                         
   7  -4   2          2.72         -1.01         5.05 o                         
   8  -4   2         71.62         82.56         9.51 o                         
   9  -4   2         93.11         73.13        11.18 o                         
  10  -4   2        191.20        187.93        19.00 o                         
  11  -4   2         21.52         12.97        13.30 o                         
  12  -4   2        145.92        157.42        19.04 o                         
  13  -4   2         97.22         87.04        12.31 o                         
  14  -4   2        109.91         76.22        15.58 o                         
 -12  -3   2         11.66          6.24        17.94 o                         
 -11  -3   2         15.25         32.30        10.01 o                         
 -10  -3   2          3.85         -3.66         9.31 o                         
  -9  -3   2          8.46          7.51        10.98 o                         
  -8  -3   2          7.97          4.87         5.68 o                         
  -7  -3   2         61.93         53.71         7.30 o                         
  -6  -3   2         16.41          9.84         6.48 o                         
  -5  -3   2        453.90        462.45        10.26 o                         
  -4  -3   2        196.45        175.85         7.11 o                         
  -3  -3   2        984.64        962.36        18.49 o                         
  -2  -3   2       1545.90       1586.21        27.72 o                         
  -1  -3   2       4885.57       4959.25        80.50 o                         
   0  -3   2       5029.01       5271.68        84.74 o                         
   1  -3   2        766.47        792.97        15.16 o                         
   2  -3   2       1245.63       1172.19        24.17 o                         
   3  -3   2       3280.73       3263.34       118.19 o                         
   4  -3   2         50.42         50.57         6.69 o                         
   5  -3   2       4157.70       4380.39        86.42 o                         
   6  -3   2         89.99        137.01         6.16 o                         
   7  -3   2       1485.87       1557.87        40.39 o                         
   8  -3   2        607.35        680.25        21.97 o                         
   9  -3   2         11.48         -7.49         8.44 o                         
  10  -3   2         18.31         15.51         8.14 o                         
  11  -3   2        396.68        422.60        18.40 o                         
  12  -3   2          0.40          4.95        13.55 o                         
  13  -3   2         63.09         64.91        11.28 o                         
  14  -3   2          8.03        -12.97        12.97 o                         
 -11  -2   2          0.10          1.01        10.56 o                         
 -10  -2   2          1.37          6.48         7.00 o                         
  -9  -2   2        276.23        258.56        12.31 o                         
  -8  -2   2        172.12        177.30         8.24 o                         
  -7  -2   2       2091.38       2079.13        33.50 o                         
  -6  -2   2         26.61         19.71         4.98 o                         
  -5  -2   2         78.15         92.42         5.13 o                         
  -4  -2   2        424.67        443.96         9.35 o                         
  -3  -2   2        562.27        519.19         9.94 o                         
  -2  -2   2        338.26        321.38        11.52 o                         
  -1  -2   2         20.35         23.83         5.74 o                         
   0  -2   2       2249.54       2158.30        35.68 o                         
   1  -2   2       1578.01       1612.28        33.98 o                         
   2  -2   2       3666.26       3728.26        70.70 o                         
   3  -2   2        130.87         99.49         7.01 o                         
   4  -2   2         11.19         14.32         3.54 o                         
   5  -2   2       2631.33       2686.47        79.00 o                         
   6  -2   2         48.34         70.70         7.85 o                         
   7  -2   2        762.45        839.33        19.99 o                         
   8  -2   2        490.15        462.66        13.97 o                         
   9  -2   2        425.22        393.18        13.37 o                         
  10  -2   2        453.28        467.76        15.07 o                         
  11  -2   2        103.42         76.54         9.56 o                         
  12  -2   2          0.02          0.84         8.81 o                         
  13  -2   2         28.41         12.18        12.67 o                         
  14  -2   2         45.92         69.07        12.17 o                         
 -13  -1   2          0.00         19.90        19.34 o                         
 -12  -1   2          2.74         -6.11        10.22 o                         
 -11  -1   2          2.31         -0.57         8.89 o                         
 -10  -1   2         57.33         51.91        11.87 o                         
  -9  -1   2         32.07         37.97        10.46 o                         
  -8  -1   2         96.83         86.70         6.47 o                         
  -7  -1   2        358.98        358.31         9.88 o                         
  -6  -1   2        782.32        842.44        16.93 o                         
  -5  -1   2        167.18        152.55         5.30 o                         
  -4  -1   2        929.98        975.31        19.48 o                         
  -3  -1   2       3725.64       3631.04        57.13 o                         
  -2  -1   2        360.28        419.00         8.73 o                         
  -1  -1   2      10413.57      10323.60       164.73 o                         
   0  -1   2       2328.75       2313.00        37.81 o                         
   1  -1   2      12293.87      12157.36       191.57 o                         
   2  -1   2      20863.41      19923.68       615.95 o                         
   3  -1   2         31.93         12.66         1.79 o                         
   4  -1   2        796.77        738.17        17.55 o                         
   5  -1   2       1308.93       1325.92        30.37 o                         
   6  -1   2       5436.51       5688.37       164.14 o                         
   7  -1   2       1337.57       1425.01        30.76 o                         
   8  -1   2       1039.96       1061.77        24.69 o                         
   9  -1   2        113.19        103.30         8.51 o                         
  10  -1   2        138.54        129.87         9.29 o                         
  11  -1   2          2.49          2.08         9.37 o                         
  12  -1   2          1.07          7.25        18.66 o                         
  13  -1   2         94.95        102.37        11.79 o                         
  14  -1   2         22.54         15.37        11.24 o                         
 -13   0   2          8.73         -3.30        19.21 o                         
 -12   0   2         20.14         30.31         9.71 o                         
 -11   0   2         13.41         13.39         6.81 o                         
 -10   0   2        509.56        494.44        11.72 o                         
  -9   0   2         99.83        121.00         6.85 o                         
  -8   0   2         11.01          0.25         8.20 o                         
  -7   0   2        446.41        422.69        12.11 o                         
  -6   0   2        165.88        167.73         7.04 o                         
  -5   0   2       1223.86       1210.81        25.49 o                         
  -4   0   2        127.42        116.07         5.04 o                         
  -3   0   2        129.75        144.59         4.43 o                         
  -2   0   2         39.61         27.21         2.94 o                         
  -1   0   2       4491.47       3995.47       126.23 o                         
   0   0   2        692.00        284.92        29.23 o                         
   1   0   2          0.03         -1.96         1.96 o                         
   2   0   2       2426.60       2505.72        43.78 o                         
   3   0   2       3248.39       3261.83        59.99 o                         
   4   0   2        153.49        166.27         4.33 o                         
   5   0   2       2497.80       2568.17        38.96 o                         
   6   0   2        986.82       1001.76        16.82 o                         
   7   0   2         65.96         71.09         4.58 o                         
   8   0   2          0.67         -0.10         4.27 o                         
   9   0   2        110.00        120.36         5.80 o                         
  10   0   2        236.56        230.39         7.64 o                         
  11   0   2        453.01        484.98        19.47 o                         
  12   0   2          5.24          1.01         5.77 o                         
  13   0   2         10.47          9.71        10.58 o                         
  14   0   2         19.93         66.80        14.59 o                         
 -13   1   2          1.60        -19.19        19.19 o                         
 -12   1   2          3.28         -3.73         8.83 o                         
 -11   1   2         13.37         10.15         5.92 o                         
 -10   1   2         76.63         96.52         9.78 o                         
  -9   1   2        632.06        598.01        16.25 o                         
  -8   1   2        174.19        201.09         5.99 o                         
  -7   1   2         47.89         41.30         3.78 o                         
  -6   1   2        939.70        891.96        13.94 o                         
  -5   1   2         93.86         80.14         4.38 o                         
  -4   1   2        537.00        464.25         7.62 o                         
  -3   1   2         78.80         77.67         2.30 o                         
  -2   1   2       3990.45       3559.90        68.36 o                         
  -1   1   2        144.55        144.22         4.34 o                         
   1   1   2        273.69        169.10        16.11 o                         
   3   1   2       1883.89       2046.58        27.92 o                         
   4   1   2        991.35        975.18        14.42 o                         
   5   1   2        599.99        577.72         9.60 o                         
   6   1   2        699.42        727.43        13.35 o                         
   7   1   2         63.20         61.03         4.61 o                         
   8   1   2         67.08         67.71         5.23 o                         
   9   1   2         33.66         40.27         6.32 o                         
  10   1   2          1.05         -1.58         6.52 o                         
  11   1   2        234.52        224.28         8.58 o                         
  12   1   2        193.57        204.62         9.68 o                         
  13   1   2          0.70         11.40        12.26 o                         
  14   1   2          6.84          3.97        23.49 o                         
 -13   2   2         88.46         68.38        19.75 o                         
 -12   2   2         54.52         57.03         9.62 o                         
 -11   2   2         91.18        115.29        10.45 o                         
 -10   2   2         67.53         59.52         5.07 o                         
  -9   2   2        206.85        184.01         6.35 o                         
  -8   2   2         37.23         46.20         5.71 o                         
  -7   2   2        243.77        229.30         6.16 o                         
  -6   2   2        862.44        890.88        15.44 o                         
  -5   2   2         56.01         67.50         3.73 o                         
  -4   2   2        545.93        521.83        12.20 o                         
  -3   2   2        235.74        207.05         4.90 o                         
  -2   2   2        192.48        163.61         5.46 o                         
  -1   2   2       7395.58       7131.68       120.31 o                         
   0   2   2       1941.91       1796.16        65.17 o                         
   1   2   2      12901.77      12307.69       245.32 o                         
   2   2   2      14178.69      13908.42       168.38 o                         
   3   2   2        236.84        260.78         5.47 o                         
   4   2   2        319.39        353.02         6.85 o                         
   5   2   2       1714.96       1792.17        25.59 o                         
   6   2   2       1237.61       1344.03        19.99 o                         
   7   2   2       1381.13       1484.48        22.19 o                         
   8   2   2        116.92        136.41         5.14 o                         
   9   2   2        214.54        219.86         7.97 o                         
  10   2   2        129.66        111.74         9.02 o                         
  11   2   2         23.35         10.20         6.35 o                         
  12   2   2          4.92         -1.66         6.12 o                         
  13   2   2         21.78         32.80         7.99 o                         
  14   2   2         51.31         53.48        19.34 o                         
 -11   3   2         18.34          1.94         7.32 o                         
 -10   3   2          3.51          7.68         3.57 o                         
  -9   3   2        139.52        155.58         5.53 o                         
  -8   3   2         22.45         14.26         3.22 o                         
  -7   3   2         81.78         95.19         3.94 o                         
  -6   3   2          8.12          1.89         2.95 o                         
  -5   3   2         31.37         23.36         5.02 o                         
  -4   3   2       4073.56       4002.91       103.08 o                         
  -3   3   2       2028.04       2043.64        34.74 o                         
  -2   3   2          8.15         -2.74         2.74 o                         
  -1   3   2      19456.68      17825.24       350.88 o                         
   0   3   2       1862.94       1816.46        37.84 o                         
   1   3   2       1244.05       1282.05        19.56 o                         
   2   3   2       7244.20       7589.52        98.24 o                         
   3   3   2       4521.47       4835.57        63.84 o                         
   4   3   2       1341.29       1419.95        19.14 o                         
   5   3   2       1413.16       1563.17        20.91 o                         
   6   3   2        699.26        751.25        11.62 o                         
   7   3   2         23.88         13.86         3.81 o                         
   8   3   2        291.72        282.82         7.30 o                         
   9   3   2         22.00         18.03         6.12 o                         
  10   3   2        971.94        973.59        19.18 o                         
  11   3   2        283.01        267.69         9.40 o                         
  12   3   2         87.39         98.43         7.96 o                         
  13   3   2        239.38        286.58        16.39 o                         
  14   3   2          4.93        -22.11        22.11 o                         
 -12   4   2         17.80          4.48        17.74 o                         
 -11   4   2        173.61        199.76        11.57 o                         
 -10   4   2          0.05         -0.13         3.98 o                         
  -9   4   2         62.53         74.52         5.68 o                         
  -8   4   2        244.94        257.59         6.59 o                         
  -7   4   2          2.02          3.25         3.65 o                         
  -6   4   2       1531.68       1459.25        26.24 o                         
  -5   4   2        329.66        320.73        11.48 o                         
  -4   4   2       1478.83       1449.54        25.61 o                         
  -3   4   2       1435.50       1345.99        27.21 o                         
  -2   4   2       2233.60       2051.98        34.09 o                         
  -1   4   2        772.92        786.51        21.02 o                         
   0   4   2       6604.18       6447.11        92.38 o                         
   1   4   2       8217.43       8608.36       123.41 o                         
   2   4   2       4606.26       4502.31        64.42 o                         
   3   4   2       1093.90       1043.71        19.53 o                         
   4   4   2         41.30         56.41         3.88 o                         
   5   4   2       5245.02       5404.91        67.48 o                         
   6   4   2        108.77        132.49         4.87 o                         
   7   4   2          0.96          0.66         3.88 o                         
   8   4   2         24.28         27.09         5.25 o                         
   9   4   2        762.56        690.39        13.15 o                         
  10   4   2          4.36          5.10         7.54 o                         
  11   4   2         50.14         43.03         9.48 o                         
  12   4   2         10.46         40.64        12.36 o                         
  13   4   2          2.52         12.39        13.91 o                         
 -12   5   2         64.90         54.65         8.48 o                         
 -11   5   2          8.91          2.23         5.86 o                         
 -10   5   2          0.65          0.94         3.92 o                         
  -9   5   2         40.90         55.52         4.70 o                         
  -8   5   2          0.54         -5.98         5.98 o                         
  -7   5   2       1221.86       1230.62        39.62 o                         
  -6   5   2       1072.04       1143.06        23.97 o                         
  -5   5   2         78.01        101.09         6.13 o                         
  -4   5   2       2448.22       2286.63        45.44 o                         
  -3   5   2        452.12        506.30        10.55 o                         
  -2   5   2       1797.00       1700.73        33.25 o                         
  -1   5   2       1895.66       1940.23        29.52 o                         
   0   5   2        634.94        633.81        15.88 o                         
   1   5   2       7572.55       7743.34       123.45 o                         
   2   5   2       1316.72       1420.99        20.88 o                         
   3   5   2        549.20        532.73        10.07 o                         
   4   5   2       8810.88       9564.65       140.34 o                         
   5   5   2        546.68        508.63        11.93 o                         
   6   5   2        148.76        148.59         7.37 o                         
   7   5   2         80.44         99.01         5.67 o                         
   8   5   2         97.21         89.49         5.96 o                         
   9   5   2        196.87        199.83         7.67 o                         
  10   5   2         34.58         31.89         6.43 o                         
  11   5   2         64.67         51.48         6.96 o                         
  12   5   2          0.00        -10.13        12.00 o                         
  13   5   2         48.77         31.45        15.91 o                         
 -12   6   2         90.60        119.09        21.55 o                         
 -11   6   2        102.41        119.82         9.41 o                         
 -10   6   2         39.49         35.80         4.60 o                         
  -9   6   2        707.44        679.43        17.64 o                         
  -8   6   2          0.62         -1.32         5.54 o                         
  -7   6   2        287.85        277.66        10.53 o                         
  -6   6   2         97.47        101.13         4.86 o                         
  -5   6   2        228.13        252.50        10.69 o                         
  -4   6   2         60.81         38.60         4.10 o                         
  -3   6   2        214.98        190.49         7.27 o                         
  -2   6   2        125.07        127.96         7.60 o                         
  -1   6   2       2306.80       2115.04        35.43 o                         
   0   6   2        211.88        205.05         6.87 o                         
   1   6   2       2489.49       2527.14        42.07 o                         
   2   6   2       5066.43       5598.25        75.94 o                         
   3   6   2         70.21         80.47         5.69 o                         
   4   6   2        518.04        573.53        12.57 o                         
   5   6   2       1346.61       1412.72        24.01 o                         
   6   6   2         52.67         58.67         6.13 o                         
   7   6   2        118.19        132.48         6.44 o                         
   8   6   2        370.35        365.32         9.95 o                         
   9   6   2         18.88         26.71         7.76 o                         
  10   6   2        236.98        241.85         9.21 o                         
  11   6   2          0.06         -5.93         6.98 o                         
  12   6   2         27.27         28.68         7.45 o                         
  13   6   2          2.84         -0.33        18.40 o                         
 -12   7   2         22.75        -12.97        19.26 o                         
 -11   7   2         39.36         43.45         5.40 o                         
 -10   7   2        268.62        280.08        10.76 o                         
  -9   7   2          0.11         -2.08         6.37 o                         
  -8   7   2          2.02          0.89         6.80 o                         
  -7   7   2        559.66        609.47        21.69 o                         
  -6   7   2        128.07        141.84         7.22 o                         
  -5   7   2        162.29        176.12         6.83 o                         
  -4   7   2         51.02         55.00         5.99 o                         
  -3   7   2          5.51         -1.12         7.64 o                         
  -2   7   2       1770.44       1774.56        30.99 o                         
  -1   7   2       1206.39       1282.03        23.58 o                         
   0   7   2        509.67        464.69        11.14 o                         
   1   7   2        436.96        482.45        11.10 o                         
   2   7   2       1256.90       1483.73        24.90 o                         
   3   7   2        154.62        119.05         6.24 o                         
   4   7   2        213.61        239.92         8.09 o                         
   5   7   2        177.04        172.30         7.23 o                         
   6   7   2        145.13        122.85         6.72 o                         
   7   7   2         15.40         10.21         6.86 o                         
   8   7   2        134.96        154.20         7.38 o                         
   9   7   2         10.62         17.05         6.16 o                         
  10   7   2        354.14        378.31        12.21 o                         
  11   7   2          1.03         -8.96         8.96 o                         
  12   7   2         88.83         86.61        14.52 o                         
 -12   8   2          0.01        -10.99        18.05 o                         
 -11   8   2         19.53          5.11         7.06 o                         
 -10   8   2          5.00         10.64         7.09 o                         
  -9   8   2         52.46         61.43         7.66 o                         
  -8   8   2        133.99        146.96         9.10 o                         
  -7   8   2         31.02         33.55         4.87 o                         
  -6   8   2         33.10         36.91         5.14 o                         
  -5   8   2       2467.44       2431.34        42.87 o                         
  -4   8   2          0.05         -1.21         5.23 o                         
  -3   8   2        740.04        821.10        19.98 o                         
  -2   8   2         11.09          8.81         7.32 o                         
  -1   8   2        257.33        271.83         9.22 o                         
   0   8   2        146.90        157.55         7.73 o                         
   1   8   2         54.55         50.89         5.28 o                         
   2   8   2        338.04        359.06        15.84 o                         
   3   8   2         82.32        116.14         7.69 o                         
   4   8   2        625.09        560.17        14.50 o                         
   5   8   2          0.03         -7.01         7.01 o                         
   6   8   2        472.93        412.57        10.43 o                         
   7   8   2         45.95         50.84         6.63 o                         
   8   8   2         10.77         20.19         8.03 o                         
   9   8   2         67.96         72.84         7.17 o                         
  10   8   2         51.30         68.33        13.28 o                         
  11   8   2         50.65         53.45        12.40 o                         
 -11   9   2         26.06         37.72         8.63 o                         
 -10   9   2         16.93         32.80        11.99 o                         
  -9   9   2          1.37          0.83         7.86 o                         
  -8   9   2         96.27        112.34        13.52 o                         
  -7   9   2         19.93         16.29         4.67 o                         
  -6   9   2        284.48        294.08         9.83 o                         
  -5   9   2        771.03        774.49        17.28 o                         
  -4   9   2         56.99         67.58         6.97 o                         
  -3   9   2          7.83         -2.02        10.53 o                         
  -2   9   2         32.59         34.85         5.53 o                         
  -1   9   2          0.13          7.14         6.85 o                         
   0   9   2         44.50         48.78         7.49 o                         
   1   9   2        750.25        740.61        15.57 o                         
   2   9   2        160.07        162.42         8.95 o                         
   3   9   2          0.78         -7.54         7.54 o                         
   4   9   2        647.48        685.75        13.96 o                         
   5   9   2        491.49        488.07        11.84 o                         
   6   9   2        371.23        318.54        10.08 o                         
   7   9   2        451.00        393.11        11.14 o                         
   8   9   2         15.64         -0.53         6.22 o                         
   9   9   2         22.38         16.08        14.26 o                         
  10   9   2        179.55        185.93        12.87 o                         
  11   9   2         10.28        -12.86        25.96 o                         
 -11  10   2          3.55         12.98         9.37 o                         
 -10  10   2         78.21        107.93        12.69 o                         
  -9  10   2          8.38         27.84         9.61 o                         
  -8  10   2        138.99        150.76        10.77 o                         
  -7  10   2        757.73        799.35        18.32 o                         
  -6  10   2         17.43         12.38         8.67 o                         
  -5  10   2        370.07        369.95        11.66 o                         
  -4  10   2         14.77         15.70        16.40 o                         
  -3  10   2          0.62        -10.50        12.50 o                         
  -2  10   2        349.13        353.87        11.68 o                         
  -1  10   2        131.60        113.23         8.18 o                         
   0  10   2        340.29        295.52        10.60 o                         
   1  10   2       1986.68       1950.22        36.35 o                         
   2  10   2          0.92         -6.43         6.43 o                         
   3  10   2       1021.53       1040.30        18.76 o                         
   4  10   2        180.96        184.56         8.23 o                         
   5  10   2        188.53        152.40         8.38 o                         
   6  10   2        539.41        492.52        12.79 o                         
   7  10   2          0.36          6.68         6.95 o                         
   8  10   2          0.02         -3.63         7.00 o                         
   9  10   2         27.32         32.30        13.29 o                         
  10  10   2         60.85        105.02        14.75 o                         
  11  10   2         29.61         61.93        20.81 o                         
 -10  11   2         17.85         11.48         8.89 o                         
  -9  11   2          4.71          9.92        10.12 o                         
  -8  11   2         78.60         71.88         9.65 o                         
  -7  11   2        155.68        179.33         8.70 o                         
  -6  11   2        267.22        286.48        10.53 o                         
  -5  11   2        628.37        622.23        16.08 o                         
  -4  11   2         51.15         59.07         9.43 o                         
  -3  11   2        383.56        348.87        13.65 o                         
  -2  11   2        153.33        164.89         9.27 o                         
  -1  11   2         38.57         47.31         7.71 o                         
   0  11   2        205.31        199.32        11.79 o                         
   1  11   2        697.06        610.11        17.48 o                         
   2  11   2        227.89        248.07        14.60 o                         
   3  11   2        222.07        233.89         9.81 o                         
   4  11   2       1755.58       1722.16        33.58 o                         
   5  11   2        243.29        250.55         9.95 o                         
   6  11   2        806.03        788.27        16.71 o                         
   7  11   2          2.47         -9.44         9.44 o                         
   8  11   2         11.33         19.38        27.60 o                         
   9  11   2          2.53          6.22        14.99 o                         
  10  11   2          5.53          3.76        13.60 o                         
 -10  12   2          8.07         16.29        12.41 o                         
  -9  12   2         25.58         28.25        32.32 o                         
  -8  12   2         47.81         48.73        13.77 o                         
  -7  12   2         59.94         50.31         6.74 o                         
  -6  12   2        386.62        399.25        12.70 o                         
  -5  12   2        106.93        101.11         9.26 o                         
  -4  12   2        851.92        855.14        23.72 o                         
  -3  12   2         53.98         29.05        12.98 o                         
  -2  12   2       1244.08       1235.19        25.82 o                         
  -1  12   2        125.14        144.48        11.44 o                         
   0  12   2         21.53         19.58         9.18 o                         
   1  12   2         17.93         49.81         9.33 o                         
   2  12   2        458.06        482.99        15.35 o                         
   3  12   2         25.43          2.81         7.41 o                         
   4  12   2         43.60         19.59         7.28 o                         
   5  12   2        140.43        142.64        10.49 o                         
   6  12   2         52.88         61.02         9.74 o                         
   7  12   2         16.59         22.38        15.53 o                         
   8  12   2         15.78         54.87        23.38 o                         
   9  12   2         55.64         31.98        20.91 o                         
 -10  13   2         32.79         65.76        20.66 o                         
  -9  13   2         73.66         55.13        22.01 o                         
  -8  13   2         95.65        113.31        15.46 o                         
  -7  13   2         19.92         23.56         7.43 o                         
  -6  13   2        130.38        114.95         8.47 o                         
  -5  13   2          7.69          9.28        26.41 o                         
  -4  13   2        133.32        135.95        13.44 o                         
  -3  13   2        160.59        161.69        11.71 o                         
  -2  13   2        397.51        406.32        14.16 o                         
  -1  13   2       1190.91       1161.47        25.80 o                         
   0  13   2        698.83        647.41        17.79 o                         
   1  13   2         47.87         49.41        15.91 o                         
   2  13   2        533.21        597.06        15.16 o                         
   3  13   2         48.51         50.31        12.03 o                         
   4  13   2         78.16         75.60        12.36 o                         
   5  13   2         11.79         16.73        10.82 o                         
   6  13   2         14.70         35.32        16.22 o                         
   7  13   2         11.32         26.18        15.15 o                         
   8  13   2        205.12        222.76        19.41 o                         
  -9  14   2          0.86         24.41        14.68 o                         
  -8  14   2          1.47        -15.72        15.72 o                         
  -7  14   2         41.35         46.82        14.99 o                         
  -6  14   2         58.51         76.21        10.73 o                         
  -5  14   2         19.23         10.95        13.55 o                         
  -4  14   2         33.72         54.99        14.44 o                         
  -3  14   2          1.97         -5.11        10.34 o                         
  -2  14   2        416.35        398.14        20.42 o                         
  -1  14   2        201.68        198.11        11.68 o                         
   0  14   2         20.25          7.06         9.13 o                         
   1  14   2          4.82         -7.35         9.37 o                         
   2  14   2         44.90         56.57        14.28 o                         
   3  14   2        156.05        159.70        16.26 o                         
   4  14   2         55.58        101.77        15.63 o                         
   5  14   2        174.85        224.03        24.80 o                         
   6  14   2         23.65         25.30        15.95 o                         
   7  14   2         61.45         42.21        22.07 o                         
  -8  15   2          7.31         -9.79        15.13 o                         
  -7  15   2         37.90         39.95        15.44 o                         
  -6  15   2          6.00         32.01        15.74 o                         
  -5  15   2          0.77        -13.22        13.22 o                         
  -4  15   2         72.59         89.63        26.97 o                         
  -3  15   2        234.12        290.90        25.24 o                         
  -2  15   2        199.37        214.12        14.71 o                         
  -1  15   2        125.12         96.81        21.54 o                         
   0  15   2         12.26         19.88        15.93 o                         
   1  15   2          0.01          5.91        30.08 o                         
   2  15   2         14.26          8.04        11.36 o                         
   3  15   2         42.99         64.43        17.23 o                         
   4  15   2        212.25        239.37        20.87 o                         
   5  15   2          3.13          4.74        16.13 o                         
   6  15   2        100.05         75.80        16.56 o                         
  -6  16   2         22.42         46.27        21.45 o                         
  -5  16   2         33.17         48.91        28.07 o                         
  -4  16   2         12.58         -7.55        35.81 o                         
  -3  16   2         45.75         51.85        19.26 o                         
  -2  16   2         32.68         34.23        48.16 o                         
  -1  16   2          0.04        -17.44        17.44 o                         
   0  16   2         95.39        137.47        17.35 o                         
   1  16   2         22.79          7.13        11.62 o                         
   2  16   2        126.36        134.77        16.42 o                         
   3  16   2        427.73        505.33        25.03 o                         
   4  16   2         34.16         27.64        25.63 o                         
  -3  17   2          1.14        -27.18        27.18 o                         
  -2  17   2          5.89        -29.72        29.72 o                         
  -1  17   2         34.16         25.90        14.77 o                         
   0  17   2         68.83         85.16        29.86 o                         
   1  17   2          4.52         24.39        16.83 o                         
   0 -15   3          0.90        -17.72        17.72 o                         
   1 -15   3          4.40         21.20        19.59 o                         
   2 -15   3          3.99         14.22        12.71 o                         
   3 -15   3         34.51         99.77        27.36 o                         
   4 -15   3         37.95         69.16        25.18 o                         
   5 -15   3          4.54         -9.64        22.77 o                         
  -3 -14   3          0.67         11.09        21.85 o                         
  -2 -14   3          1.51          1.27        20.18 o                         
  -1 -14   3          8.75         12.41        20.20 o                         
   0 -14   3          5.20         -7.83        13.62 o                         
   1 -14   3          0.31        -15.43        15.43 o                         
   2 -14   3          4.05         17.16        17.82 o                         
   3 -14   3          5.66          4.77        23.38 o                         
   4 -14   3         34.07         22.55        14.16 o                         
   5 -14   3          1.72        -20.91        22.59 o                         
   6 -14   3         21.01          5.18        22.72 o                         
   7 -14   3         62.48         52.31        21.19 o                         
   8 -14   3         42.84         15.10        22.06 o                         
  -4 -13   3          9.34          3.24        25.19 o                         
  -3 -13   3          9.19         -1.81        14.83 o                         
  -2 -13   3          8.97         12.13        17.91 o                         
  -1 -13   3         26.62         42.33        17.80 o                         
   0 -13   3          0.38         11.47        15.40 o                         
   1 -13   3        117.04        139.54        17.88 o                         
   2 -13   3         22.08         32.86        18.93 o                         
   3 -13   3         20.70         31.78        15.89 o                         
   4 -13   3         97.98        107.09        19.14 o                         
   5 -13   3         14.90          4.88        11.10 o                         
   6 -13   3         43.02         64.86        35.84 o                         
   7 -13   3         48.46         14.79        11.62 o                         
   8 -13   3         10.37        -20.38        20.38 o                         
   9 -13   3          7.12         17.09        28.66 o                         
  -6 -12   3          0.01          2.70        15.83 o                         
  -5 -12   3          0.48        -12.54        15.05 o                         
  -4 -12   3          0.65         -9.31        12.08 o                         
  -3 -12   3         54.64         76.66        13.68 o                         
  -2 -12   3         35.48         32.95        16.84 o                         
  -1 -12   3         52.72         25.43        11.54 o                         
   0 -12   3         68.68         59.73        12.82 o                         
   1 -12   3         76.20         79.85        11.21 o                         
   2 -12   3         15.91          3.72        11.77 o                         
   3 -12   3         61.44         66.11         9.70 o                         
   4 -12   3          0.88          8.32        36.95 o                         
   5 -12   3        471.64        520.59        24.93 o                         
   6 -12   3          1.13        -12.26        13.57 o                         
   7 -12   3         53.64         36.73        11.25 o                         
   8 -12   3         11.88         16.13        13.48 o                         
   9 -12   3          6.31          6.42        12.95 o                         
  10 -12   3          8.30          7.52        12.69 o                         
  -7 -11   3          1.59         40.06        16.76 o                         
  -6 -11   3         39.31         46.85        28.24 o                         
  -5 -11   3          1.67        -14.52        14.52 o                         
  -4 -11   3         13.00         25.25        12.03 o                         
  -3 -11   3          1.27         28.45        11.01 o                         
  -2 -11   3         21.12         16.31         9.13 o                         
  -1 -11   3         68.80         79.74        12.87 o                         
   0 -11   3          2.06          4.12         8.91 o                         
   1 -11   3         53.17         51.67         9.18 o                         
   2 -11   3        143.11        126.22        10.57 o                         
   3 -11   3         10.25          4.82         7.95 o                         
   4 -11   3         72.46         38.84        11.75 o                         
   5 -11   3         92.62         78.00        10.39 o                         
   6 -11   3         70.87         88.71        10.12 o                         
   7 -11   3        109.60        136.01        10.76 o                         
   8 -11   3        126.29        146.38        10.05 o                         
   9 -11   3         56.65         63.89        13.29 o                         
  10 -11   3         13.28         17.88        16.98 o                         
  11 -11   3          3.00         23.23        13.11 o                         
  -8 -10   3          6.67        -15.53        15.53 o                         
  -7 -10   3         72.87        105.11        21.35 o                         
  -6 -10   3         16.11         13.78        14.33 o                         
  -5 -10   3         57.32         82.45        12.81 o                         
  -4 -10   3         10.33         10.02         8.66 o                         
  -3 -10   3         21.39         13.23         8.70 o                         
  -2 -10   3          9.02         -9.41         9.41 o                         
  -1 -10   3        676.91        667.48        18.50 o                         
   0 -10   3        219.67        220.09        12.41 o                         
   1 -10   3        149.27        153.97        10.70 o                         
   2 -10   3          8.33          0.81         9.07 o                         
   3 -10   3          6.98          2.81         7.36 o                         
   4 -10   3         89.81        107.72        11.59 o                         
   5 -10   3         39.80         29.88         9.55 o                         
   6 -10   3          1.47         -2.62         9.47 o                         
   7 -10   3         37.49         50.94        10.19 o                         
   8 -10   3        143.44        141.07         7.97 o                         
   9 -10   3          0.36        -12.40        12.40 o                         
  10 -10   3          0.04        -19.26        19.26 o                         
  11 -10   3          7.16         25.22        12.80 o                         
  12 -10   3          0.36         -3.82        12.23 o                         
  -8  -9   3         22.31         10.75        12.25 o                         
  -7  -9   3          0.07         -7.88         9.50 o                         
  -6  -9   3          1.96         10.54        10.98 o                         
  -5  -9   3          0.56         -5.82         6.88 o                         
  -4  -9   3          9.67          9.00         8.07 o                         
  -3  -9   3         28.27         24.03         8.96 o                         
  -2  -9   3         31.64         29.16        11.64 o                         
  -1  -9   3         22.29         14.06         7.35 o                         
   0  -9   3          2.38          1.37        17.56 o                         
   1  -9   3        105.84        145.87        12.78 o                         
   2  -9   3          5.96         16.52        10.87 o                         
   3  -9   3        184.46        184.11        11.04 o                         
   4  -9   3         29.83         37.06        11.40 o                         
   5  -9   3         39.95         29.76         7.88 o                         
   6  -9   3         16.02         21.38         9.27 o                         
   7  -9   3        324.52        306.89        11.90 o                         
   8  -9   3          0.16         -5.17         5.78 o                         
   9  -9   3         70.03         67.95        10.20 o                         
  10  -9   3          0.49          5.44         7.66 o                         
  11  -9   3          0.49          8.53         7.85 o                         
  12  -9   3         12.08         -4.57        16.27 o                         
  13  -9   3         20.85         29.03        24.85 o                         
  -9  -8   3         51.17         25.21        15.38 o                         
  -8  -8   3         14.56        -11.15        11.15 o                         
  -7  -8   3          5.58         -4.14         9.65 o                         
  -6  -8   3         28.26         11.81         9.77 o                         
  -5  -8   3          2.81          5.16         7.17 o                         
  -4  -8   3         72.93         40.59        12.77 o                         
  -3  -8   3        415.36        394.11        13.27 o                         
  -2  -8   3         21.22        -12.26        13.30 o                         
  -1  -8   3          4.42         -7.90         7.90 o                         
   0  -8   3        253.87        223.28        10.56 o                         
   1  -8   3         82.13         65.98         9.43 o                         
   2  -8   3          1.60         -4.18         5.36 o                         
   3  -8   3          1.17         10.43         7.20 o                         
   4  -8   3        319.65        315.38        12.92 o                         
   5  -8   3         16.15          6.25         8.62 o                         
   6  -8   3        113.82        119.48        10.05 o                         
   7  -8   3         24.85         31.06         8.07 o                         
   8  -8   3         16.85         21.09         8.15 o                         
   9  -8   3        117.64        119.58        10.18 o                         
  10  -8   3          1.27         -3.09         7.23 o                         
  11  -8   3         44.60         51.19         8.17 o                         
  12  -8   3          0.19          1.42        11.54 o                         
  13  -8   3          0.28         -9.75        26.38 o                         
 -10  -7   3        106.18         98.08        15.83 o                         
  -9  -7   3          5.22         17.26        13.69 o                         
  -8  -7   3          3.55          9.79         7.97 o                         
  -7  -7   3         35.12         60.33        11.42 o                         
  -6  -7   3          4.56          2.16         7.58 o                         
  -5  -7   3          2.73         -5.44         5.44 o                         
  -4  -7   3         30.98         67.88         8.70 o                         
  -3  -7   3          0.72         -5.56         7.51 o                         
  -2  -7   3          4.41          6.12         6.20 o                         
  -1  -7   3          4.10         -6.91         6.96 o                         
   0  -7   3        105.16         93.72         8.21 o                         
   1  -7   3          9.08         13.62         8.69 o                         
   2  -7   3         19.21         15.22         5.85 o                         
   3  -7   3        140.22        136.15         8.00 o                         
   4  -7   3        206.35        177.96        15.54 o                         
   5  -7   3         36.25         15.87         8.25 o                         
   6  -7   3        165.63        145.89         9.17 o                         
   7  -7   3          7.28          8.41         5.46 o                         
   8  -7   3         36.68         29.93         7.79 o                         
   9  -7   3        283.11        297.63        12.22 o                         
  10  -7   3        181.97        190.82         9.47 o                         
  11  -7   3         40.63         40.28        13.46 o                         
  12  -7   3          0.90         -1.47        13.45 o                         
  13  -7   3         31.42         36.45        15.96 o                         
 -10  -6   3          6.95          9.98        13.87 o                         
  -9  -6   3         83.71        108.14         9.40 o                         
  -8  -6   3         19.59         21.12         7.65 o                         
  -7  -6   3        101.53        106.47         7.74 o                         
  -6  -6   3        225.97        200.75        10.14 o                         
  -5  -6   3         63.40         46.98         6.36 o                         
  -4  -6   3        254.17        212.30        10.29 o                         
  -3  -6   3         31.07         47.02         6.42 o                         
  -2  -6   3         27.09         11.65         7.09 o                         
  -1  -6   3         98.88         99.54         6.57 o                         
   0  -6   3        903.51        878.26        18.48 o                         
   1  -6   3         21.13         15.09         5.28 o                         
   2  -6   3        149.46        131.73         7.65 o                         
   3  -6   3         28.94         32.02        17.42 o                         
   4  -6   3        115.42        106.67         7.90 o                         
   5  -6   3        222.62        227.71        10.23 o                         
   6  -6   3         92.25        106.92         8.42 o                         
   7  -6   3         12.03         15.55         2.90 o                         
   8  -6   3        200.86        233.39        15.47 o                         
   9  -6   3         48.05         44.07         6.41 o                         
  10  -6   3        116.67        126.79        12.81 o                         
  11  -6   3          5.53         -7.78         9.68 o                         
  12  -6   3          8.61          0.79        18.63 o                         
  13  -6   3         27.19         -4.29        13.12 o                         
  14  -6   3         14.86         -1.29        11.86 o                         
 -11  -5   3          0.73        -19.09        19.09 o                         
 -10  -5   3         25.53          4.09        13.22 o                         
  -9  -5   3        124.96        128.08         9.24 o                         
  -8  -5   3         21.97         23.63         9.24 o                         
  -7  -5   3         66.52         68.91         7.00 o                         
  -6  -5   3        166.34        177.90         9.56 o                         
  -5  -5   3        174.49        150.36         7.50 o                         
  -4  -5   3         13.28         13.80         8.48 o                         
  -3  -5   3         79.91         72.61         7.36 o                         
  -2  -5   3        215.83        197.19         8.89 o                         
  -1  -5   3        719.28        695.62        16.57 o                         
   0  -5   3        180.90        182.82         7.76 o                         
   1  -5   3        284.02        271.75         8.62 o                         
   2  -5   3         19.74         18.39         5.76 o                         
   3  -5   3        129.62        109.77        10.85 o                         
   4  -5   3        957.43        886.22        21.22 o                         
   5  -5   3        166.04        172.45         8.70 o                         
   6  -5   3        254.40        222.01         7.16 o                         
   7  -5   3        281.82        298.24        14.67 o                         
   8  -5   3        210.99        200.24         8.62 o                         
   9  -5   3        203.13        207.20        13.76 o                         
  10  -5   3         91.20         97.34        12.06 o                         
  11  -5   3         41.71         53.48        18.17 o                         
  12  -5   3         43.64         32.06        10.80 o                         
  13  -5   3         11.00         10.75        10.87 o                         
  14  -5   3          6.10         35.89        14.90 o                         
 -11  -4   3          0.03          3.43        13.55 o                         
 -10  -4   3         76.86        108.80        14.28 o                         
  -9  -4   3         37.32         14.30        11.62 o                         
  -8  -4   3        138.66        146.51         7.77 o                         
  -7  -4   3          1.70          2.34         6.06 o                         
  -6  -4   3        272.81        261.06         8.66 o                         
  -5  -4   3         17.26          9.79         6.95 o                         
  -4  -4   3        110.04        111.59         5.64 o                         
  -3  -4   3        246.08        224.68         8.26 o                         
  -2  -4   3        884.33        825.11        16.90 o                         
  -1  -4   3        109.37        105.87         7.22 o                         
   0  -4   3        298.33        287.92         8.62 o                         
   1  -4   3        929.76        901.63        17.51 o                         
   2  -4   3         21.52         11.35         5.64 o                         
   3  -4   3        440.31        434.27        12.46 o                         
   4  -4   3        840.64        824.35        19.41 o                         
   5  -4   3       1527.42       1431.07        30.78 o                         
   6  -4   3        127.45        107.07         6.74 o                         
   7  -4   3        154.99        168.12         7.32 o                         
   8  -4   3          4.81          0.94         8.57 o                         
   9  -4   3        419.41        463.01        18.55 o                         
  10  -4   3         19.13         22.63         8.57 o                         
  11  -4   3         57.39         52.33        10.47 o                         
  12  -4   3          0.36          4.37         9.75 o                         
  13  -4   3          0.34          2.24        10.40 o                         
  14  -4   3         56.60         42.87        15.23 o                         
 -12  -3   3         67.00        116.68        22.36 o                         
 -10  -3   3          0.94          2.18         7.88 o                         
  -9  -3   3         40.84         52.01         6.93 o                         
  -8  -3   3        527.74        532.74        16.24 o                         
  -7  -3   3        197.06        194.25         7.79 o                         
  -6  -3   3         80.23         76.65         5.97 o                         
  -5  -3   3          2.87         -1.04         4.39 o                         
  -4  -3   3         49.01         53.20         6.08 o                         
  -3  -3   3        540.14        526.19        12.41 o                         
  -2  -3   3       1254.10       1242.22        23.04 o                         
  -1  -3   3        219.65        212.08         9.17 o                         
   0  -3   3       1025.81        972.89        17.94 o                         
   1  -3   3        511.84        511.93        14.95 o                         
   2  -3   3        120.65        125.16         5.84 o                         
   3  -3   3        780.79        776.48        17.83 o                         
   4  -3   3         87.51         82.57         5.00 o                         
   5  -3   3          5.92          1.04         4.98 o                         
   6  -3   3         76.22         69.65         4.83 o                         
   7  -3   3       1314.56       1377.35        36.75 o                         
   8  -3   3        153.56        145.15         9.97 o                         
   9  -3   3        238.32        304.32        23.35 o                         
  10  -3   3        440.67        446.01        22.78 o                         
  11  -3   3          0.08         12.65         8.03 o                         
  12  -3   3          4.46         -8.76        10.09 o                         
  13  -3   3         97.49        114.50        12.33 o                         
  14  -3   3          9.18         14.01        18.54 o                         
 -11  -2   3          2.17         -9.62         9.62 o                         
 -10  -2   3          6.83         14.25        11.86 o                         
  -9  -2   3        253.52        239.75         9.87 o                         
  -8  -2   3        120.88        113.49         7.31 o                         
  -7  -2   3        895.95        894.67        18.97 o                         
  -6  -2   3        824.98        809.58        16.64 o                         
  -5  -2   3       1392.71       1330.95        22.33 o                         
  -4  -2   3         87.94         89.11         5.33 o                         
  -3  -2   3        476.78        459.21        10.72 o                         
  -2  -2   3        542.78        532.53        16.12 o                         
  -1  -2   3         61.40         53.40         4.15 o                         
   0  -2   3         11.99          4.89         3.93 o                         
   1  -2   3        853.90        822.55        16.54 o                         
   2  -2   3          0.13         -0.18         6.63 o                         
   3  -2   3         67.15         65.93         6.80 o                         
   4  -2   3        990.32        971.05        20.62 o                         
   5  -2   3          9.07          2.55         2.41 o                         
   6  -2   3        480.61        515.87        19.56 o                         
   7  -2   3          3.36         -7.45         7.45 o                         
   8  -2   3        592.95        577.83        19.72 o                         
   9  -2   3        186.72        158.00        18.43 o                         
  10  -2   3        110.76         99.65         8.42 o                         
  11  -2   3          0.04          7.64         7.64 o                         
  12  -2   3         45.07         31.94         9.39 o                         
  13  -2   3         12.29         23.32        10.59 o                         
  14  -2   3         25.14         19.13        18.50 o                         
 -12  -1   3        165.88        171.50        19.44 o                         
 -11  -1   3         72.76         70.44         7.08 o                         
 -10  -1   3         13.64          6.42         7.82 o                         
  -9  -1   3          6.56          6.71         6.20 o                         
  -8  -1   3         75.34         82.05         7.36 o                         
  -7  -1   3        325.34        337.01         9.96 o                         
  -6  -1   3        193.13        158.25         6.76 o                         
  -5  -1   3        370.90        374.90         9.24 o                         
  -4  -1   3        118.09         89.28         4.37 o                         
  -3  -1   3        663.62        664.10        15.80 o                         
  -2  -1   3        440.87        416.29        10.92 o                         
  -1  -1   3         12.39         17.94         4.44 o                         
   0  -1   3        207.18        184.66         5.34 o                         
   1  -1   3         96.80         98.27         4.92 o                         
   2  -1   3         31.94         30.03         4.90 o                         
   3  -1   3         97.71         85.68         4.23 o                         
   4  -1   3        650.25        616.36        15.51 o                         
   5  -1   3       3047.07       2981.29        51.19 o                         
   6  -1   3        347.09        346.00        10.91 o                         
   7  -1   3        380.15        402.25        12.41 o                         
   8  -1   3        181.18        174.03         9.19 o                         
   9  -1   3        212.89        204.12        14.09 o                         
  10  -1   3        437.52        395.45        14.80 o                         
  11  -1   3         29.08         25.18         8.30 o                         
  12  -1   3         65.74         61.53        16.99 o                         
  13  -1   3        143.37        129.65        11.57 o                         
  14  -1   3         89.44        121.21        13.62 o                         
 -12   0   3          3.36        -10.27        10.27 o                         
 -11   0   3          0.27          7.61        13.11 o                         
 -10   0   3         40.69         36.46         5.66 o                         
  -9   0   3         10.34         15.42         4.42 o                         
  -8   0   3        271.39        272.32         9.09 o                         
  -7   0   3        130.99        121.91         6.06 o                         
  -6   0   3          8.35          8.13         3.82 o                         
  -5   0   3         53.14         58.78         4.32 o                         
  -4   0   3        461.78        443.50         9.71 o                         
  -3   0   3         37.29         38.65         2.87 o                         
  -2   0   3         77.87         73.86         8.67 o                         
  -1   0   3        156.64        143.64         7.57 o                         
   0   0   3        282.23        253.69         5.49 o                         
   1   0   3         10.74          6.13         4.42 o                         
   2   0   3       2458.12       2362.96        40.01 o                         
   3   0   3          9.03          7.50         2.60 o                         
   4   0   3       1479.40       1393.12        20.85 o                         
   5   0   3       2386.95       2390.13        53.07 o                         
   6   0   3         79.90         87.03         4.25 o                         
   7   0   3         47.93         50.08         4.11 o                         
   8   0   3          5.01         -0.40         3.66 o                         
   9   0   3          8.89         12.11         7.04 o                         
  10   0   3         55.72         57.33         5.84 o                         
  11   0   3          6.72          1.66         4.21 o                         
  12   0   3        146.08        160.25        17.63 o                         
  13   0   3         62.28         83.56        12.00 o                         
  14   0   3         70.31         84.05        13.32 o                         
 -12   1   3          0.28        -16.50        16.50 o                         
 -11   1   3          9.07         12.35         8.36 o                         
 -10   1   3         49.93         49.60         6.73 o                         
  -9   1   3         87.53         95.95         6.72 o                         
  -8   1   3          0.36         -4.41         4.41 o                         
  -7   1   3         39.51         37.95         4.62 o                         
  -6   1   3         81.81         90.61         4.81 o                         
  -5   1   3        568.54        558.81        11.80 o                         
  -4   1   3        197.16        213.67         5.91 o                         
  -3   1   3         38.78         30.33         2.49 o                         
  -2   1   3          4.58          2.95         2.80 o                         
  -1   1   3          9.11         16.06         2.81 o                         
   0   1   3         16.17         11.70         1.35 o                         
   1   1   3        256.95        249.88         8.71 o                         
   2   1   3          9.92         12.28         2.67 o                         
   3   1   3         81.90         72.24         3.21 o                         
   4   1   3        254.85        262.83         5.71 o                         
   5   1   3        121.26        133.22         4.06 o                         
   6   1   3        920.33        948.71        16.26 o                         
   7   1   3         49.01         60.51         4.61 o                         
   8   1   3        404.90        414.82         9.74 o                         
   9   1   3        100.47        103.51         6.01 o                         
  10   1   3        589.38        589.27        12.71 o                         
  11   1   3        634.13        629.08        14.54 o                         
  12   1   3         45.03         41.08         6.16 o                         
  13   1   3          8.38          6.19        10.09 o                         
  14   1   3          0.00         15.10        14.37 o                         
 -13   2   3         21.53         -7.94        17.61 o                         
 -12   2   3         10.91         34.57        16.29 o                         
 -11   2   3         34.79         44.23         7.21 o                         
 -10   2   3         24.97         18.74         7.73 o                         
  -9   2   3        143.37        147.64         8.14 o                         
  -8   2   3        240.47        250.78         9.87 o                         
  -7   2   3         78.40         70.83         7.63 o                         
  -6   2   3         80.70         82.03         4.28 o                         
  -5   2   3        830.50        838.14        14.58 o                         
  -4   2   3        235.16        218.86         7.25 o                         
  -3   2   3        132.58        130.21         5.66 o                         
  -2   2   3         33.54         28.97         3.12 o                         
  -1   2   3         61.40         52.40         4.90 o                         
   0   2   3        290.72        258.11         5.20 o                         
   1   2   3         30.08         18.78         2.38 o                         
   2   2   3        329.30        325.34         6.03 o                         
   3   2   3       1141.89       1093.73        15.89 o                         
   4   2   3         51.24         51.60         3.14 o                         
   5   2   3        187.27        197.54         5.31 o                         
   6   2   3        194.45        193.98         5.52 o                         
   7   2   3         35.38         23.07         3.97 o                         
   8   2   3         20.97         14.75         5.44 o                         
   9   2   3         63.77         58.64         5.90 o                         
  10   2   3        110.61         99.08         6.92 o                         
  11   2   3        215.58        218.99         8.62 o                         
  12   2   3         33.81         27.44         7.01 o                         
  13   2   3         45.92         41.57         9.21 o                         
  14   2   3          0.20        -12.42        28.12 o                         
 -13   3   3          8.73         21.19        17.16 o                         
 -11   3   3          1.79          1.76         8.19 o                         
 -10   3   3         17.68          7.53         5.16 o                         
  -9   3   3        140.20        140.11         6.80 o                         
  -8   3   3         32.30         28.05         3.45 o                         
  -7   3   3        138.34        144.06         4.94 o                         
  -6   3   3         24.68         39.42         3.11 o                         
  -5   3   3        771.75        784.99        15.14 o                         
  -4   3   3        519.89        548.70        13.64 o                         
  -3   3   3       1075.22       1053.51        19.26 o                         
  -2   3   3          0.70         -0.96         2.74 o                         
  -1   3   3        140.71        139.50         3.00 o                         
   0   3   3        114.14        105.81         2.83 o                         
   1   3   3        111.28        103.76         2.90 o                         
   2   3   3        226.65        232.09         5.11 o                         
   3   3   3        239.74        233.97         4.91 o                         
   4   3   3        986.95        984.45        14.95 o                         
   5   3   3        121.69        120.85         5.12 o                         
   6   3   3        143.40        150.49         5.32 o                         
   7   3   3         15.64          7.00         4.47 o                         
   8   3   3          2.34          0.14         4.26 o                         
   9   3   3          0.21         -1.47         4.13 o                         
  10   3   3         81.63         69.13         4.94 o                         
  11   3   3         24.46         12.45         6.44 o                         
  12   3   3        113.51        110.08         8.27 o                         
  13   3   3          1.83         -5.40         7.31 o                         
  14   3   3          0.22        -11.64        13.07 o                         
 -11   4   3         27.66         19.73         7.48 o                         
 -10   4   3         43.42         42.36         3.73 o                         
  -9   4   3         31.48         30.11         6.87 o                         
  -8   4   3          2.70          2.42         4.25 o                         
  -7   4   3        142.73        129.64         5.07 o                         
  -6   4   3          1.17          0.41         3.78 o                         
  -5   4   3          3.79          5.39         2.74 o                         
  -4   4   3        107.84         93.59         5.32 o                         
  -3   4   3        145.07        120.11         4.73 o                         
  -2   4   3          5.23         -2.92         2.92 o                         
  -1   4   3         91.28         87.65         8.03 o                         
   0   4   3        232.78        229.53         5.16 o                         
   1   4   3         76.90         66.72         6.83 o                         
   2   4   3        158.16        159.96         8.36 o                         
   3   4   3        946.44        955.54        14.56 o                         
   4   4   3        874.73        889.49        14.03 o                         
   5   4   3        490.28        483.89         9.40 o                         
   6   4   3        773.59        755.75        13.03 o                         
   7   4   3        139.56        150.23         6.53 o                         
   8   4   3         26.46         31.99         4.62 o                         
   9   4   3        136.63        131.27         6.84 o                         
  10   4   3        179.17        184.02         7.04 o                         
  11   4   3        199.30        187.61         7.02 o                         
  12   4   3          6.35          3.36         8.02 o                         
  13   4   3         21.66          6.78         9.45 o                         
 -12   5   3         16.89        -13.91        18.53 o                         
 -11   5   3        120.77        117.67         6.89 o                         
 -10   5   3          0.39          3.14         6.85 o                         
  -9   5   3         37.12         22.66         3.41 o                         
  -8   5   3        137.03        119.46         5.32 o                         
  -7   5   3          0.03          5.70         4.57 o                         
  -6   5   3         96.67         85.74         4.58 o                         
  -5   5   3        390.14        404.23         8.26 o                         
  -4   5   3        145.81        141.82         6.84 o                         
  -3   5   3        107.17        120.17         6.26 o                         
  -2   5   3        869.64        879.74        27.56 o                         
  -1   5   3          2.00         -1.62         3.39 o                         
   0   5   3          1.67         -3.81         3.81 o                         
   1   5   3        130.46        135.77         4.73 o                         
   2   5   3          2.89         -4.17         4.17 o                         
   3   5   3         33.78         28.05         4.74 o                         
   4   5   3         26.99         39.72         5.02 o                         
   5   5   3        386.70        381.07        11.10 o                         
   6   5   3          0.14         -4.42         4.42 o                         
   7   5   3        235.81        248.85         7.53 o                         
   8   5   3          9.47          7.37         5.66 o                         
   9   5   3        215.96        216.31         7.76 o                         
  10   5   3          5.88          9.77         8.06 o                         
  11   5   3        128.74        112.28         7.03 o                         
  12   5   3          4.55         -3.95         6.10 o                         
  13   5   3          0.08          3.02        13.03 o                         
 -11   6   3          3.99         -4.95         5.74 o                         
 -10   6   3         65.57         65.68         6.36 o                         
  -9   6   3         30.70         11.40        15.38 o                         
  -8   6   3        197.11        198.15        14.23 o                         
  -7   6   3        293.27        267.06         8.56 o                         
  -6   6   3          0.08          1.16         3.19 o                         
  -5   6   3        274.00        267.25         8.52 o                         
  -4   6   3        429.63        409.46         9.55 o                         
  -3   6   3          0.05         -4.14         5.02 o                         
  -2   6   3        100.31         91.43         5.55 o                         
  -1   6   3        122.21        113.86         5.22 o                         
   0   6   3          0.07         -2.17         4.70 o                         
   1   6   3        149.71        144.65         9.32 o                         
   2   6   3         83.47         80.75         4.80 o                         
   3   6   3          4.61         -3.81         4.66 o                         
   4   6   3         74.85         57.63         6.46 o                         
   5   6   3         69.57         54.31         5.66 o                         
   6   6   3          6.43          8.53         5.45 o                         
   7   6   3         73.76         67.39         6.59 o                         
   8   6   3         77.54         63.47         6.34 o                         
   9   6   3          5.14          4.11         6.91 o                         
  10   6   3         12.33          4.69         6.49 o                         
  11   6   3         10.52         23.71         7.25 o                         
  12   6   3          0.01         -1.74         8.11 o                         
  13   6   3          0.67        -19.19        19.95 o                         
 -12   7   3         96.84        171.07        24.16 o                         
 -11   7   3          1.57         -1.51         9.50 o                         
 -10   7   3          4.03          6.75         5.33 o                         
  -9   7   3          3.70          6.96         7.36 o                         
  -8   7   3         13.38          3.87         7.95 o                         
  -7   7   3         27.09         -0.72        14.57 o                         
  -6   7   3          2.11          5.60         6.09 o                         
  -5   7   3         24.65         32.36         7.15 o                         
  -4   7   3        930.44        962.29        16.93 o                         
  -3   7   3         36.40         22.86         5.20 o                         
  -2   7   3        683.55        755.08        15.95 o                         
  -1   7   3          0.43         -0.44         4.87 o                         
   0   7   3         12.25         11.17         5.49 o                         
   1   7   3         82.14         79.10         7.78 o                         
   2   7   3         56.00         68.55         6.47 o                         
   3   7   3        105.80        105.64         5.99 o                         
   4   7   3        104.99         89.12         6.07 o                         
   5   7   3        197.44        197.78         8.04 o                         
   6   7   3        166.00        152.25         7.76 o                         
   7   7   3         85.34         75.80         6.79 o                         
   8   7   3         44.87         48.64        13.38 o                         
   9   7   3         45.16         43.95         6.79 o                         
  10   7   3         15.21         15.39         6.27 o                         
  11   7   3          5.41          3.79         7.82 o                         
  12   7   3         12.26          0.36        10.28 o                         
  13   7   3         76.68         79.60        22.18 o                         
 -12   8   3         31.42         82.18        22.23 o                         
 -11   8   3          9.52         -2.28        17.59 o                         
 -10   8   3        102.40        105.24         7.75 o                         
  -9   8   3          0.02         -2.92         7.65 o                         
  -8   8   3         42.60         41.34         7.07 o                         
  -7   8   3         89.13         96.52         5.89 o                         
  -6   8   3         88.64         93.47         6.26 o                         
  -5   8   3        105.78         95.81         6.30 o                         
  -4   8   3        135.45        143.87         6.88 o                         
  -3   8   3         88.04         99.40         7.26 o                         
  -2   8   3        106.86        110.88         6.16 o                         
  -1   8   3         54.54         51.28         5.90 o                         
   0   8   3          4.84          4.04         4.63 o                         
   1   8   3         26.54         19.87         5.26 o                         
   2   8   3          8.16         16.19         5.26 o                         
   3   8   3         44.35         52.35         7.64 o                         
   4   8   3         16.83         16.80         5.33 o                         
   5   8   3        460.97        442.54        11.27 o                         
   6   8   3         70.57         87.88         7.46 o                         
   7   8   3        505.98        490.30        12.87 o                         
   8   8   3          1.35         -1.19         5.96 o                         
   9   8   3        246.49        243.38         9.63 o                         
  10   8   3         26.81         34.62         9.02 o                         
  11   8   3          1.19          4.04        10.98 o                         
  12   8   3          0.36        -20.38        20.38 o                         
 -12   9   3         46.79         16.24        15.15 o                         
 -11   9   3         21.90         58.96        18.83 o                         
 -10   9   3          2.12         -3.75         7.26 o                         
  -9   9   3         96.18        115.51         7.36 o                         
  -8   9   3        141.29        159.41         8.11 o                         
  -7   9   3         50.04         53.01         7.18 o                         
  -6   9   3         13.18          4.08         7.21 o                         
  -5   9   3          0.51         -5.13         5.60 o                         
  -4   9   3        328.23        308.30         9.88 o                         
  -3   9   3         89.98         91.06         7.13 o                         
  -2   9   3          8.01         11.05         5.68 o                         
  -1   9   3         14.15          5.71        22.39 o                         
   0   9   3         34.79         30.21         6.21 o                         
   1   9   3         34.56         25.30        14.06 o                         
   2   9   3         23.47         18.55         5.46 o                         
   3   9   3          9.29          0.10         6.34 o                         
   4   9   3         63.25         49.59         6.99 o                         
   5   9   3          1.28          4.91         6.61 o                         
   6   9   3         10.94          1.00         7.24 o                         
   7   9   3        102.90         86.33         7.94 o                         
   8   9   3         47.42         45.29         7.15 o                         
   9   9   3         53.36         37.23         8.92 o                         
  10   9   3          4.04          8.40         9.29 o                         
  11   9   3          3.04         16.95        12.45 o                         
 -11  10   3          1.99         -4.21        14.42 o                         
 -10  10   3         23.57         15.81         8.89 o                         
  -9  10   3         10.59         13.42         6.64 o                         
  -8  10   3         11.34         10.53         5.17 o                         
  -7  10   3        119.03        123.31         8.22 o                         
  -6  10   3        183.73        180.37         8.17 o                         
  -5  10   3        601.40        637.48        15.26 o                         
  -4  10   3        293.92        274.15         9.51 o                         
  -3  10   3        307.83        326.41        12.16 o                         
  -2  10   3          0.53          1.26         6.22 o                         
  -1  10   3          1.08          3.08         8.67 o                         
   0  10   3        128.44        117.15         8.24 o                         
   1  10   3          0.77          0.11         6.12 o                         
   2  10   3         70.95         56.05         7.02 o                         
   3  10   3         27.88         21.11         6.94 o                         
   4  10   3         41.20         45.32         7.99 o                         
   5  10   3          4.36          7.18         6.39 o                         
   6  10   3         93.85         81.75         7.40 o                         
   7  10   3         18.96         17.32         8.22 o                         
   8  10   3        195.18        193.82         9.98 o                         
   9  10   3          9.50          9.16         9.74 o                         
  10  10   3          8.65         15.88        12.36 o                         
 -11  11   3          6.68         16.75        17.87 o                         
 -10  11   3        104.61        130.35        14.92 o                         
  -9  11   3         25.86         10.98         8.86 o                         
  -8  11   3          0.43         -4.20         5.29 o                         
  -7  11   3         21.22         17.17         9.14 o                         
  -6  11   3        110.37        117.46         7.81 o                         
  -5  11   3          5.25         -1.01         6.85 o                         
  -4  11   3        193.25        184.99        10.48 o                         
  -3  11   3        144.68        164.27        15.20 o                         
  -2  11   3          0.78         -7.38         7.38 o                         
  -1  11   3         41.47         53.02         7.71 o                         
   0  11   3         33.37          7.97         6.77 o                         
   1  11   3          0.95         -8.12         8.12 o                         
   2  11   3          3.68          3.68         7.03 o                         
   3  11   3          0.65         -7.58         7.58 o                         
   4  11   3         38.54         33.02         8.01 o                         
   5  11   3        280.49        275.86        12.81 o                         
   6  11   3        148.38        132.06         9.53 o                         
   7  11   3         30.64         46.70         8.85 o                         
   8  11   3         26.29         22.78         9.97 o                         
   9  11   3          1.40         11.86        12.97 o                         
  10  11   3          0.51         -1.81        13.38 o                         
 -10  12   3          0.70        -19.47        19.47 o                         
  -9  12   3          0.01         25.61        25.13 o                         
  -8  12   3          9.82         10.56         5.81 o                         
  -7  12   3         55.35         27.50        11.09 o                         
  -6  12   3          2.37          9.45         9.12 o                         
  -5  12   3         56.38         49.08        11.69 o                         
  -4  12   3         22.88         -1.22         8.03 o                         
  -3  12   3         24.37         38.10        12.42 o                         
  -2  12   3         15.44         -4.34         7.98 o                         
  -1  12   3        145.93        149.82         9.92 o                         
   0  12   3          1.79         -7.32         7.32 o                         
   1  12   3         38.05         33.87         7.31 o                         
   2  12   3          8.87         -1.00        10.07 o                         
   3  12   3          2.99         15.04         8.78 o                         
   4  12   3          4.44          0.57         8.11 o                         
   5  12   3         10.15          1.79         8.90 o                         
   6  12   3         65.58         50.29         9.01 o                         
   7  12   3          0.75         17.53        13.44 o                         
   8  12   3          4.14         -8.92        13.49 o                         
   9  12   3         68.82         75.94        21.93 o                         
  10  12   3          3.49         15.67        11.36 o                         
  -9  13   3          0.00         13.00        14.14 o                         
  -8  13   3          0.40         -2.90        11.21 o                         
  -7  13   3         25.61         24.14         7.35 o                         
  -6  13   3        157.36        151.35         9.43 o                         
  -5  13   3          7.98         -6.31         9.80 o                         
  -4  13   3        242.89        252.76        25.42 o                         
  -3  13   3         21.51         13.86         8.75 o                         
  -2  13   3         43.88         37.70         8.43 o                         
  -1  13   3          0.22         13.56         9.58 o                         
   0  13   3          0.13         -8.57         8.57 o                         
   1  13   3          4.70         -8.23         9.12 o                         
   2  13   3         70.81         71.34        12.83 o                         
   3  13   3        105.59         94.54         8.20 o                         
   4  13   3          8.08          3.65         9.65 o                         
   5  13   3          0.77         -5.42        14.13 o                         
   6  13   3         44.44         42.63        12.42 o                         
   7  13   3         82.71         80.57        13.28 o                         
   8  13   3         15.04         31.74        12.31 o                         
   9  13   3        135.51        134.14        22.87 o                         
  -9  14   3         48.96         31.05        14.59 o                         
  -8  14   3         17.57         27.58        14.91 o                         
  -7  14   3          0.13        -13.74        14.61 o                         
  -6  14   3         65.50         68.43        10.25 o                         
  -5  14   3         34.13         41.06        14.07 o                         
  -4  14   3        103.92         91.21        10.92 o                         
  -3  14   3          1.09          4.59         9.57 o                         
  -2  14   3         28.56         44.80         9.17 o                         
  -1  14   3         34.78         52.08        11.43 o                         
   0  14   3          0.24         -9.60         9.60 o                         
   1  14   3          2.13         -3.22         9.28 o                         
   2  14   3          3.06         -4.72         7.60 o                         
   3  14   3         53.95         98.83        29.77 o                         
   4  14   3          2.15          8.21        14.10 o                         
   5  14   3         28.52         21.03        22.67 o                         
   6  14   3          0.96         10.83        13.82 o                         
   7  14   3         18.52         11.04        15.50 o                         
   8  14   3         34.33         45.20        26.14 o                         
  -7  15   3          0.12         95.69        26.80 o                         
  -6  15   3          1.11          1.01        29.19 o                         
  -5  15   3          0.23         -0.32        10.20 o                         
  -4  15   3         14.30        -12.64        13.75 o                         
  -3  15   3          1.30          3.70         9.13 o                         
  -2  15   3          4.76        -10.64        10.71 o                         
  -1  15   3         21.26         14.35         9.77 o                         
   0  15   3          0.53          2.65        17.01 o                         
   1  15   3         36.62         29.24        14.02 o                         
   2  15   3         16.52          5.24        15.32 o                         
   3  15   3         11.08         44.04        42.48 o                         
   4  15   3          6.47         11.67        13.59 o                         
   5  15   3         11.37          1.90        20.94 o                         
   6  15   3         13.15        -12.06        21.02 o                         
  -6  16   3          2.07         40.20        19.19 o                         
  -5  16   3         22.39         29.78        16.15 o                         
  -4  16   3          1.59          3.82        28.99 o                         
  -3  16   3          6.33        -15.28        15.28 o                         
  -2  16   3          0.02        -30.38        30.56 o                         
  -1  16   3          2.84          5.33        15.42 o                         
   0  16   3         53.07         24.87        31.14 o                         
   1  16   3          6.24         20.07        11.78 o                         
   2  16   3         17.93         40.00        17.54 o                         
   3  16   3          0.30        -14.36        14.36 o                         
   4  16   3          0.40        -19.20        19.20 o                         
   5  16   3          4.34          4.90        13.98 o                         
  -4  17   3          0.11        -21.35        24.72 o                         
  -3  17   3          0.27        -30.99        30.99 o                         
  -2  17   3          7.33         22.54        31.32 o                         
  -1  17   3          0.24          1.58        27.04 o                         
   0  17   3          3.39        -12.60        12.60 o                         
   1  17   3          0.00          9.95        12.61 o                         
   2  17   3         10.61        -14.14        20.00 o                         
  -1 -14   4          6.34          8.12        23.71 o                         
   0 -14   4         40.86         38.47        12.76 o                         
   1 -14   4        138.28        163.92        18.87 o                         
   2 -14   4          1.19         31.10        23.74 o                         
   3 -14   4         35.33         72.11        26.24 o                         
   5 -14   4        153.48        215.76        28.55 o                         
   6 -14   4         70.42        138.61        25.89 o                         
   7 -14   4         87.13         92.89        24.57 o                         
  -3 -13   4          1.86        -13.23        16.24 o                         
  -2 -13   4          9.46          0.60        15.18 o                         
  -1 -13   4          3.58         -2.53        15.16 o                         
   0 -13   4         29.83         40.54        15.44 o                         
   1 -13   4        282.12        283.97        18.38 o                         
   2 -13   4        103.69         88.05        20.94 o                         
   3 -13   4        285.77        264.07        28.99 o                         
   4 -13   4        104.61        100.74        23.02 o                         
   5 -13   4        226.73        238.50        31.83 o                         
   6 -13   4         35.35         20.97        20.58 o                         
   7 -13   4        270.39        340.94        30.00 o                         
   8 -13   4        178.92        242.26        26.78 o                         
   9 -13   4         26.23         16.22        19.52 o                         
  -5 -12   4         34.42         32.25        16.95 o                         
  -4 -12   4         23.04         -2.89        27.45 o                         
  -3 -12   4          8.94         22.74        14.61 o                         
  -2 -12   4          9.29         10.81        12.47 o                         
  -1 -12   4        141.28        157.78        16.94 o                         
   0 -12   4         12.51         22.30        49.80 o                         
   1 -12   4        290.02        299.47        17.03 o                         
   2 -12   4        169.62        163.07        14.34 o                         
   3 -12   4        152.17        186.38        14.14 o                         
   4 -12   4        301.43        317.49        21.76 o                         
   5 -12   4         21.00         43.22        35.39 o                         
   6 -12   4         23.05         16.97        13.50 o                         
   7 -12   4          5.37         -0.41         9.77 o                         
   8 -12   4          3.48         18.63        17.34 o                         
   9 -12   4          1.58         11.17        32.67 o                         
  10 -12   4         43.66         58.22        17.74 o                         
  -6 -11   4          1.44        -15.89        15.89 o                         
  -5 -11   4          0.51          6.77        14.35 o                         
  -4 -11   4         51.54         50.22        14.68 o                         
  -3 -11   4        132.62        134.34        15.08 o                         
  -2 -11   4        172.58        190.65        17.49 o                         
  -1 -11   4         26.46         28.90        12.97 o                         
   0 -11   4        420.55        423.45        14.42 o                         
   1 -11   4         44.54         52.85        15.24 o                         
   2 -11   4        505.65        487.41        15.66 o                         
   3 -11   4          0.02          3.29         8.97 o                         
   4 -11   4         52.41         52.01        10.76 o                         
   5 -11   4        185.64        186.04        12.61 o                         
   6 -11   4        727.27        757.22        32.25 o                         
   7 -11   4          6.62          4.84         9.26 o                         
   8 -11   4        389.89        384.96        27.35 o                         
   9 -11   4         73.66         80.49         9.24 o                         
  10 -11   4          6.13         -3.91        17.26 o                         
  11 -11   4        109.79         86.48        19.70 o                         
  -7 -10   4          2.82         26.65        19.90 o                         
  -6 -10   4         47.07         62.45        20.14 o                         
  -5 -10   4        166.81        161.78        12.95 o                         
  -4 -10   4          0.16        -12.11        12.11 o                         
  -3 -10   4        111.61        122.45        10.65 o                         
  -2 -10   4          5.58         27.44         8.48 o                         
  -1 -10   4         66.63         71.28         9.71 o                         
   0 -10   4         27.31         -2.86        16.89 o                         
   1 -10   4       1470.29       1434.59        29.91 o                         
   2 -10   4         40.65         28.01        11.42 o                         
   3 -10   4        314.63        319.55        12.38 o                         
   4 -10   4         23.58         -6.15        14.66 o                         
   5 -10   4          9.77          2.75        14.31 o                         
   6 -10   4        752.59        760.47        22.37 o                         
   7 -10   4        164.17        139.91        11.32 o                         
   8 -10   4         13.54          0.79         7.93 o                         
   9 -10   4          0.04          2.63         4.27 o                         
  10 -10   4        136.89        175.80        15.89 o                         
  11 -10   4          0.08          9.10        13.23 o                         
  12 -10   4         59.17         48.77        31.28 o                         
  -8  -9   4        137.88        144.68        25.13 o                         
  -7  -9   4         18.82         22.71        13.83 o                         
  -6  -9   4          8.65        -12.00        12.01 o                         
  -5  -9   4        110.26        123.38        11.00 o                         
  -4  -9   4          1.08         12.39        11.31 o                         
  -3  -9   4          6.76         11.23         7.70 o                         
  -2  -9   4        185.80        186.39        11.14 o                         
  -1  -9   4       1111.24       1042.53        23.63 o                         
   0  -9   4        248.51        270.61        11.36 o                         
   1  -9   4        177.29        184.05        12.00 o                         
   2  -9   4        419.60        458.83        14.53 o                         
   3  -9   4        194.03        191.57        10.43 o                         
   4  -9   4        304.29        294.21        13.46 o                         
   5  -9   4        511.30        504.37        16.93 o                         
   6  -9   4          0.44          9.03        10.88 o                         
   7  -9   4         11.09          5.17         9.25 o                         
   8  -9   4        108.70        109.64         5.73 o                         
   9  -9   4         99.70         93.58        15.23 o                         
  10  -9   4         25.40         21.04        19.87 o                         
  11  -9   4          0.04         -5.84         7.45 o                         
  12  -9   4         18.89        -11.54        28.21 o                         
  -8  -8   4         29.79         81.76        14.93 o                         
  -7  -8   4         22.41         15.52         8.40 o                         
  -6  -8   4         15.59          5.13        10.00 o                         
  -5  -8   4         31.57         40.68         7.15 o                         
  -4  -8   4          2.57          6.82        10.51 o                         
  -3  -8   4         74.05        107.42        11.55 o                         
  -2  -8   4        442.58        426.71        13.69 o                         
  -1  -8   4        210.29        226.68        10.59 o                         
   0  -8   4        555.93        567.17        15.52 o                         
   1  -8   4          1.33        -10.64        10.64 o                         
   2  -8   4       1201.89       1201.53        29.29 o                         
   3  -8   4         76.54         68.45         8.92 o                         
   4  -8   4          1.33         -0.60         9.02 o                         
   5  -8   4        370.68        389.95        14.41 o                         
   6  -8   4        355.00        368.14        14.27 o                         
   7  -8   4         12.05         49.29        10.35 o                         
   8  -8   4          0.56          2.93         4.85 o                         
   9  -8   4        144.86        149.65         9.68 o                         
  10  -8   4          6.61          6.29         6.29 o                         
  11  -8   4         21.55         19.19         6.66 o                         
  12  -8   4          1.78         13.53        31.88 o                         
  13  -8   4          1.04         -4.34        13.13 o                         
  -9  -7   4         11.94        -19.76        25.71 o                         
  -8  -7   4          0.90        -10.94        10.94 o                         
  -7  -7   4          0.02          4.47         8.22 o                         
  -6  -7   4         14.85          3.76         8.02 o                         
  -5  -7   4        210.38        211.99         9.52 o                         
  -4  -7   4         94.27        102.51         8.78 o                         
  -3  -7   4        238.68        256.20        16.08 o                         
  -2  -7   4          0.62         14.42        12.46 o                         
  -1  -7   4         89.30         92.44         9.79 o                         
   0  -7   4       1798.53       1760.79        33.33 o                         
   1  -7   4        368.20        366.82        12.95 o                         
   2  -7   4          0.19         -5.56         6.30 o                         
   3  -7   4          0.28         14.27         5.72 o                         
   4  -7   4        674.43        622.68        18.00 o                         
   5  -7   4        350.48        346.43        13.20 o                         
   6  -7   4        177.29        170.69        10.58 o                         
   7  -7   4         47.43         56.00         6.19 o                         
   8  -7   4         22.05         17.70         4.43 o                         
   9  -7   4         12.46          9.45         6.31 o                         
  10  -7   4          0.27         11.47        10.92 o                         
  11  -7   4         15.74         17.82        18.02 o                         
  12  -7   4          8.37         -9.00        11.28 o                         
  13  -7   4          2.11         -0.33        11.91 o                         
 -10  -6   4         90.28        137.11        22.01 o                         
  -9  -6   4          6.96          4.70         8.32 o                         
  -8  -6   4         11.83          0.84         8.98 o                         
  -7  -6   4         42.48         28.08         8.67 o                         
  -6  -6   4        153.56        173.30         9.88 o                         
  -5  -6   4         22.26         23.48         6.42 o                         
  -4  -6   4       1095.49       1012.50        21.98 o                         
  -3  -6   4        267.04        234.98        10.30 o                         
  -2  -6   4        137.97        140.20         8.76 o                         
  -1  -6   4        909.62        911.32        19.64 o                         
   0  -6   4          0.95         -4.91         6.29 o                         
   1  -6   4          2.69          3.08         6.20 o                         
   2  -6   4        101.67         85.25         6.52 o                         
   3  -6   4         76.86         53.87         7.78 o                         
   4  -6   4         78.74         83.47        11.70 o                         
   5  -6   4        411.13        402.42        13.99 o                         
   6  -6   4          1.69         -7.47         7.47 o                         
   7  -6   4        658.41        681.60        20.28 o                         
   8  -6   4          0.42          9.64         7.66 o                         
   9  -6   4          6.91         12.41         5.56 o                         
  10  -6   4         53.47         41.65         6.02 o                         
  11  -6   4        170.19        154.07        13.93 o                         
  12  -6   4         16.19         23.27        18.49 o                         
  13  -6   4         52.53         85.08        17.64 o                         
  14  -6   4          7.38         15.50        13.48 o                         
 -10  -5   4         65.03         80.29        14.45 o                         
  -9  -5   4          8.69          2.05         8.70 o                         
  -8  -5   4         98.32         83.93         8.50 o                         
  -7  -5   4         16.37         10.65         6.08 o                         
  -6  -5   4       1123.23       1128.32        21.82 o                         
  -5  -5   4        171.37        189.81         8.21 o                         
  -4  -5   4        950.10        939.41        24.85 o                         
  -3  -5   4         84.60         80.68        10.95 o                         
  -2  -5   4         47.14         55.20         5.94 o                         
  -1  -5   4        590.34        576.32        13.68 o                         
   0  -5   4       2177.60       2193.65        38.45 o                         
   1  -5   4       1347.13       1433.53        26.70 o                         
   2  -5   4          0.07         -5.75         5.75 o                         
   3  -5   4          6.05          3.96         6.98 o                         
   4  -5   4        211.64        184.64         9.44 o                         
   5  -5   4       1317.26       1328.81        29.61 o                         
   6  -5   4       1561.38       1577.52        29.21 o                         
   7  -5   4        133.63        119.68         8.84 o                         
   8  -5   4         28.65         27.34         5.83 o                         
   9  -5   4         15.55         16.77        11.24 o                         
  10  -5   4         28.24         28.59        10.74 o                         
  11  -5   4          2.00         -2.32        10.52 o                         
  12  -5   4          0.00         -8.91         9.35 o                         
  13  -5   4         15.88          7.77        13.86 o                         
  14  -5   4          1.68        -10.68        10.68 o                         
 -11  -4   4          1.22          9.64        18.40 o                         
 -10  -4   4          0.34         -8.99         8.99 o                         
  -9  -4   4         15.76         12.13        11.82 o                         
  -8  -4   4         72.47         78.96         6.80 o                         
  -7  -4   4        262.01        255.26         9.30 o                         
  -6  -4   4       1511.03       1436.89        25.53 o                         
  -5  -4   4        878.82        871.80        19.35 o                         
  -4  -4   4         14.67          0.70         6.45 o                         
  -3  -4   4         18.80         13.13         5.65 o                         
  -2  -4   4        377.09        391.59        18.11 o                         
  -1  -4   4         89.87         91.91         7.94 o                         
   0  -4   4        745.03        769.56        16.04 o                         
   1  -4   4       1109.56       1219.95        22.73 o                         
   2  -4   4          3.66         -0.92         4.68 o                         
   3  -4   4        523.89        581.64        15.35 o                         
   4  -4   4        966.16       1076.31        23.99 o                         
   5  -4   4        132.03        101.11         5.49 o                         
   6  -4   4        746.74        813.13        34.58 o                         
   7  -4   4         80.45         78.57         5.86 o                         
   8  -4   4        161.57        135.26         9.11 o                         
   9  -4   4         32.24        -17.18        17.18 o                         
  10  -4   4         29.54         25.43         9.03 o                         
  11  -4   4         48.94         32.34        13.22 o                         
  12  -4   4         18.27          1.96        10.43 o                         
  13  -4   4         12.08         17.65        13.81 o                         
  14  -4   4          3.12         31.27        21.73 o                         
 -11  -3   4         86.23        112.24        19.92 o                         
 -10  -3   4         96.25         95.09         9.70 o                         
  -9  -3   4         77.22         78.07        10.80 o                         
  -8  -3   4          2.19          6.92         7.95 o                         
  -7  -3   4        408.91        410.30        11.09 o                         
  -6  -3   4        264.69        250.88         8.22 o                         
  -5  -3   4         88.25         72.83         5.72 o                         
  -4  -3   4        692.19        713.70        21.96 o                         
  -3  -3   4         12.22         11.30         5.19 o                         
  -2  -3   4        484.78        472.96        11.53 o                         
  -1  -3   4       6469.58       6691.19       110.38 o                         
   0  -3   4        131.02        150.72         8.63 o                         
   1  -3   4       1563.00       1807.95        31.42 o                         
   2  -3   4       1305.95       1376.86        24.68 o                         
   3  -3   4        129.73        137.89         9.67 o                         
   4  -3   4       2226.25       2517.46        43.43 o                         
   5  -3   4       3433.30       3445.55        71.89 o                         
   6  -3   4        102.40         99.72         4.62 o                         
   7  -3   4       1696.09       1826.68        33.00 o                         
   8  -3   4         52.94         52.21         9.45 o                         
   9  -3   4        839.69        881.90        27.71 o                         
  10  -3   4         27.51         37.03        13.00 o                         
  11  -3   4          9.83         -6.70         8.59 o                         
  12  -3   4          5.67         -7.18        10.05 o                         
  13  -3   4         68.25         52.95        16.19 o                         
  14  -3   4        149.18        194.42        15.85 o                         
 -11  -2   4          3.10         -3.12        11.78 o                         
 -10  -2   4          2.20          7.59        10.42 o                         
  -9  -2   4         20.95         18.93         8.95 o                         
  -8  -2   4          2.24          7.12         5.67 o                         
  -7  -2   4         39.44         64.95         8.45 o                         
  -6  -2   4         83.31         75.38         6.19 o                         
  -5  -2   4        410.81        416.82         9.83 o                         
  -4  -2   4        700.90        689.86        14.76 o                         
  -3  -2   4       1000.59       1085.94        20.65 o                         
  -2  -2   4         26.22         49.29         5.51 o                         
  -1  -2   4       1955.77       2231.57        37.85 o                         
   0  -2   4         56.32         73.98         4.60 o                         
   1  -2   4         85.95        105.46         6.57 o                         
   2  -2   4       2142.46       2181.50        48.61 o                         
   3  -2   4       9833.61      10224.32       167.90 o                         
   4  -2   4        370.62        400.41        12.74 o                         
   5  -2   4       4980.17       4998.72        87.69 o                         
   6  -2   4       1334.97       1540.61        41.95 o                         
   7  -2   4        155.79        163.16        11.12 o                         
   8  -2   4        904.02        898.85        26.62 o                         
   9  -2   4        372.75        357.38        16.03 o                         
  10  -2   4          0.00         -5.75         9.19 o                         
  11  -2   4        483.23        483.47        19.30 o                         
  12  -2   4          2.75         -9.68         9.68 o                         
  13  -2   4         69.44         66.95        12.51 o                         
  14  -2   4          1.23          0.41        11.59 o                         
 -12  -1   4          2.82        -11.62        17.72 o                         
 -11  -1   4         36.10         11.52        13.69 o                         
 -10  -1   4          6.72          0.24         6.04 o                         
  -9  -1   4        292.54        297.45        12.38 o                         
  -8  -1   4        405.90        442.94        12.07 o                         
  -7  -1   4          3.60         -5.06         5.06 o                         
  -6  -1   4        952.24        967.33        19.53 o                         
  -5  -1   4         47.27         40.30         4.25 o                         
  -4  -1   4          6.42         -3.69         3.69 o                         
  -3  -1   4       2559.91       2454.76        50.08 o                         
  -2  -1   4       4310.64       4795.26        95.57 o                         
  -1  -1   4       1811.84       1921.41        32.54 o                         
   0  -1   4       4633.13       4556.57        85.07 o                         
   1  -1   4       7583.38       7788.25       111.45 o                         
   2  -1   4       4999.84       4910.19        81.29 o                         
   3  -1   4        216.77        202.02         6.76 o                         
   4  -1   4        108.50        128.80         4.49 o                         
   5  -1   4         48.07         46.47         3.14 o                         
   6  -1   4       1498.19       1670.52        36.84 o                         
   7  -1   4          0.00         -0.58         4.85 o                         
   8  -1   4        433.05        465.82        17.41 o                         
   9  -1   4         17.75         30.33         8.92 o                         
  10  -1   4       2160.93       2240.79        47.83 o                         
  11  -1   4        158.91        148.43        10.31 o                         
  12  -1   4        511.26        539.65        18.49 o                         
  13  -1   4          5.48          8.38        29.09 o                         
  14  -1   4         10.25         -6.66        15.77 o                         
  15  -1   4          8.78         10.45        20.41 o                         
 -12   0   4          0.19        -17.39        17.39 o                         
 -11   0   4         28.65         54.97        11.13 o                         
 -10   0   4          6.21         -1.83         5.62 o                         
  -9   0   4          1.48         -0.41         4.64 o                         
  -8   0   4         20.60         30.01         5.11 o                         
  -7   0   4          1.93          1.31         4.03 o                         
  -6   0   4          0.39         -1.52         6.46 o                         
  -5   0   4         17.97         10.20         3.55 o                         
  -4   0   4         34.15         18.22         3.80 o                         
  -3   0   4        971.48        953.60        17.33 o                         
  -2   0   4        931.87        903.23        26.88 o                         
  -1   0   4       2421.12       2362.50        38.70 o                         
   0   0   4       1481.63       1531.87        25.50 o                         
   1   0   4          1.50          0.01         3.98 o                         
   2   0   4      13826.72      14160.17       274.30 o                         
   3   0   4       3492.36       3770.19        63.26 o                         
   4   0   4        570.86        552.67        10.03 o                         
   5   0   4         48.02         44.41         2.95 o                         
   6   0   4         20.02         25.87         5.68 o                         
   7   0   4        839.81        894.06        15.97 o                         
   8   0   4        384.85        367.36         8.84 o                         
   9   0   4          0.07         -5.17         5.17 o                         
  10   0   4         17.80         19.99         9.66 o                         
  11   0   4        145.60        138.52        12.86 o                         
  12   0   4         85.77         70.45         9.90 o                         
  13   0   4          1.48        -10.32        10.32 o                         
  14   0   4         60.14         68.45        12.34 o                         
  15   0   4          8.69          2.79        15.30 o                         
 -12   1   4         14.70         -0.08        15.46 o                         
 -11   1   4         60.94         84.87        12.17 o                         
 -10   1   4        357.09        360.94        11.91 o                         
  -9   1   4          2.06         -4.60         5.87 o                         
  -8   1   4       1065.23       1078.49        19.32 o                         
  -7   1   4        236.26        249.26         7.09 o                         
  -6   1   4         26.25         20.78         3.23 o                         
  -5   1   4        432.01        409.82         8.59 o                         
  -4   1   4        185.99        137.88         4.24 o                         
  -3   1   4        279.92        254.54         5.64 o                         
  -2   1   4        408.16        360.21         8.21 o                         
  -1   1   4       2936.49       2784.45        64.59 o                         
   0   1   4        813.66        854.92        14.26 o                         
   1   1   4       2010.66       1977.90        32.50 o                         
   2   1   4       2886.62       2939.46        48.69 o                         
   3   1   4          6.46          4.18         2.86 o                         
   4   1   4      10032.87      10240.15       134.57 o                         
   5   1   4        339.45        345.23         6.86 o                         
   6   1   4       1632.72       1649.92        22.07 o                         
   7   1   4        684.81        664.25        12.60 o                         
   8   1   4       1496.05       1426.90        24.09 o                         
   9   1   4         19.38         10.18         4.38 o                         
  10   1   4        320.61        314.08         8.66 o                         
  11   1   4         19.95         18.20         4.94 o                         
  12   1   4          3.02         -5.15         7.53 o                         
  13   1   4         85.32         73.43         9.00 o                         
  14   1   4         16.34          6.07        11.91 o                         
 -12   2   4         38.16         18.91        15.94 o                         
 -11   2   4         10.04          6.98         6.57 o                         
 -10   2   4         25.77         14.56         7.83 o                         
  -9   2   4         21.72         23.43         5.79 o                         
  -8   2   4         98.78        103.86         7.45 o                         
  -7   2   4          2.25         11.49         5.88 o                         
  -6   2   4         37.90         34.38         5.64 o                         
  -5   2   4        223.29        205.75         8.25 o                         
  -4   2   4       1985.37       2007.59        41.44 o                         
  -3   2   4         50.52         44.20         5.68 o                         
  -2   2   4        812.61        823.20        18.26 o                         
  -1   2   4        241.94        199.70         4.03 o                         
   0   2   4       4427.15       4232.09        70.18 o                         
   1   2   4         84.43         53.99         3.42 o                         
   2   2   4        343.11        351.01         7.58 o                         
   3   2   4        193.49        215.25         4.85 o                         
   4   2   4       3565.28       3776.36        50.85 o                         
   5   2   4        163.78        210.14         5.66 o                         
   6   2   4         18.47         44.07         4.16 o                         
   7   2   4          5.00          8.51         3.56 o                         
   8   2   4        160.65        157.10         6.33 o                         
   9   2   4       1090.14       1104.29        19.95 o                         
  10   2   4        516.02        502.90        14.26 o                         
  11   2   4        242.67        228.64         8.75 o                         
  12   2   4         42.83         43.53         8.46 o                         
  13   2   4          0.44         -9.86         9.86 o                         
  14   2   4          2.42          7.42        11.55 o                         
 -12   3   4         25.25          3.53        15.51 o                         
 -11   3   4        243.13        233.64        12.03 o                         
 -10   3   4         52.66         38.94         7.45 o                         
  -9   3   4        265.66        234.20        10.24 o                         
  -8   3   4        110.86        104.47         7.33 o                         
  -7   3   4          0.77          4.25         5.16 o                         
  -6   3   4          2.52         -1.65         7.07 o                         
  -5   3   4        495.31        471.49        12.77 o                         
  -4   3   4        162.86        136.09         6.67 o                         
  -3   3   4         61.43         49.27         4.02 o                         
  -2   3   4        315.01        325.95         7.64 o                         
  -1   3   4       1253.89       1307.01        19.63 o                         
   0   3   4          0.21          0.71         2.23 o                         
   1   3   4       7807.85       7725.69       238.29 o                         
   2   3   4       1267.30       1213.51        15.62 o                         
   3   3   4          3.15         -3.42         3.42 o                         
   4   3   4       3840.79       3984.22        53.70 o                         
   5   3   4       1809.40       1916.15        25.43 o                         
   6   3   4        461.91        545.17         9.96 o                         
   7   3   4       1803.35       1879.93        27.62 o                         
   8   3   4        338.40        346.75         8.09 o                         
   9   3   4         53.71         59.87         4.47 o                         
  10   3   4          1.29         -2.22         5.87 o                         
  11   3   4         44.58         30.06         7.21 o                         
  12   3   4        118.05         91.62        10.16 o                         
  13   3   4         40.02         58.16         9.78 o                         
  14   3   4         21.94        -10.46        10.46 o                         
 -11   4   4          3.57         10.15         6.90 o                         
 -10   4   4        120.70        119.44        12.85 o                         
  -9   4   4         24.49         28.23         5.38 o                         
  -8   4   4         20.46         17.44         8.04 o                         
  -7   4   4        366.86        369.33        10.61 o                         
  -6   4   4        466.42        480.61        13.66 o                         
  -5   4   4        290.38        363.60        10.97 o                         
  -4   4   4          1.90          6.50         3.98 o                         
  -3   4   4       1269.92       1303.56        23.56 o                         
  -2   4   4       1070.56        993.08        15.81 o                         
  -1   4   4       5145.87       5118.72       105.64 o                         
   0   4   4       4833.37       4971.39        71.27 o                         
   1   4   4        110.20        120.72         3.44 o                         
   2   4   4        734.70        734.70        11.16 o                         
   3   4   4         13.18         12.47         3.88 o                         
   4   4   4         17.42         15.77         4.27 o                         
   5   4   4        235.10        349.03        11.87 o                         
   6   4   4        138.76        171.71         5.90 o                         
   7   4   4        240.41        250.56         7.01 o                         
   8   4   4        186.12        209.07         7.12 o                         
   9   4   4        345.82        324.76         9.11 o                         
  10   4   4       1040.07       1039.91        17.85 o                         
  11   4   4        412.79        381.08         9.43 o                         
  12   4   4        145.29        142.37         8.94 o                         
  13   4   4         37.15         18.82        16.70 o                         
  14   4   4         20.06         21.44        25.06 o                         
 -10   5   4          9.60         -7.07         7.07 o                         
  -9   5   4         37.91         40.88         7.48 o                         
  -8   5   4        377.35        352.65        10.52 o                         
  -7   5   4         56.14         50.33         6.20 o                         
  -6   5   4        153.64        147.64         7.60 o                         
  -5   5   4          7.16         -3.10         6.30 o                         
  -4   5   4       2032.58       2018.05        35.41 o                         
  -3   5   4        252.31        251.41         8.15 o                         
  -2   5   4       9935.44      10225.35       204.49 o                         
  -1   5   4        908.28        920.67        25.23 o                         
   0   5   4       7305.94       7744.21       111.28 o                         
   1   5   4       1203.54       1385.08        21.11 o                         
   2   5   4         25.40         18.51         2.98 o                         
   3   5   4        741.16        782.95        11.84 o                         
   4   5   4        948.78        930.24        14.79 o                         
   5   5   4       2336.36       2472.98        34.71 o                         
   6   5   4         84.97        119.22         5.73 o                         
   7   5   4        266.10        242.11         7.35 o                         
   8   5   4        133.35        149.53         6.60 o                         
   9   5   4       1738.88       1729.79        26.67 o                         
  10   5   4        263.60        247.38         8.01 o                         
  11   5   4         59.09         52.72         5.60 o                         
  12   5   4          6.59          6.36         5.02 o                         
  13   5   4         42.92         53.27        14.20 o                         
  14   5   4        122.37        176.55        20.74 o                         
 -11   6   4         55.36         39.25        10.42 o                         
 -10   6   4        317.96        336.42        13.65 o                         
  -9   6   4          0.97          5.15         4.71 o                         
  -8   6   4        448.62        392.77        17.16 o                         
  -7   6   4        335.08        310.19         8.43 o                         
  -6   6   4        568.31        573.66        17.28 o                         
  -5   6   4        825.21        819.44        20.85 o                         
  -4   6   4       1004.41       1043.29        22.97 o                         
  -3   6   4        844.51        848.27        16.25 o                         
  -2   6   4       2424.10       2469.86        41.55 o                         
  -1   6   4        481.30        457.26         8.70 o                         
   0   6   4        990.66       1010.08        23.83 o                         
   1   6   4        869.92        864.47        15.24 o                         
   2   6   4        668.00        785.78        13.01 o                         
   3   6   4        453.68        469.33         9.94 o                         
   4   6   4       5342.29       5606.28        82.20 o                         
   5   6   4        282.96        272.00         7.28 o                         
   6   6   4        749.30        863.76        15.02 o                         
   7   6   4          3.06          7.11         4.89 o                         
   8   6   4         19.16         28.84         5.16 o                         
   9   6   4          4.88         -5.75         5.85 o                         
  10   6   4         54.27         55.17         6.21 o                         
  11   6   4        221.44        212.40         8.94 o                         
  12   6   4          3.67         11.56         7.59 o                         
  13   6   4         11.09          5.90        12.26 o                         
 -11   7   4          1.58        -16.12        17.51 o                         
 -10   7   4         12.94         16.28         7.33 o                         
  -9   7   4        267.37        280.36        22.41 o                         
  -8   7   4          6.24         -1.90         4.21 o                         
  -7   7   4        727.89        714.06        32.03 o                         
  -6   7   4       1135.70       1112.61        20.92 o                         
  -5   7   4        155.43        158.11         6.21 o                         
  -4   7   4         35.27         30.56         5.08 o                         
  -3   7   4        313.25        273.63         7.67 o                         
  -2   7   4        508.28        549.77        11.87 o                         
  -1   7   4       1037.11       1169.33        21.22 o                         
   0   7   4       2799.16       3084.72        44.95 o                         
   1   7   4        820.56        839.72        13.76 o                         
   2   7   4        141.16        165.69         6.18 o                         
   3   7   4       2107.50       2199.63        33.91 o                         
   4   7   4        335.03        384.97         8.60 o                         
   5   7   4       2029.80       2199.64        39.94 o                         
   6   7   4        271.58        267.46        10.73 o                         
   7   7   4          1.73          3.11         4.95 o                         
   8   7   4        382.45        335.65        10.54 o                         
   9   7   4         97.48        117.48         7.89 o                         
  10   7   4        128.92        146.07         8.38 o                         
  11   7   4        152.93        158.42         9.81 o                         
  12   7   4         22.88         -0.35        13.78 o                         
  13   7   4          6.10          9.64        14.47 o                         
 -12   8   4          0.48         12.51        20.28 o                         
 -10   8   4         69.79         76.17         5.86 o                         
  -9   8   4          1.38          4.43         5.38 o                         
  -8   8   4        206.22        241.88         8.13 o                         
  -7   8   4        675.41        707.43        13.80 o                         
  -6   8   4         55.33         51.99         5.02 o                         
  -5   8   4        900.85        875.09        17.73 o                         
  -4   8   4         56.62         57.55         7.11 o                         
  -3   8   4         16.09          9.29         5.59 o                         
  -2   8   4        849.64        795.97        17.03 o                         
  -1   8   4        260.64        264.85         7.78 o                         
   0   8   4        587.24        686.38        17.22 o                         
   1   8   4         92.61         94.58         9.55 o                         
   2   8   4       1166.42       1246.71        21.15 o                         
   3   8   4        495.99        519.99        11.66 o                         
   4   8   4        110.21        112.05         6.40 o                         
   5   8   4          0.60         -3.43         5.76 o                         
   6   8   4         55.09         50.58         6.08 o                         
   7   8   4        207.41        237.30         9.35 o                         
   8   8   4        663.93        704.31        16.07 o                         
   9   8   4         35.18         -3.49         7.03 o                         
  10   8   4          4.09          7.04         6.61 o                         
  11   8   4         20.18         16.34         8.20 o                         
  12   8   4         19.52          0.95        11.76 o                         
 -11   9   4         83.43         63.45        21.32 o                         
 -10   9   4         38.92         35.11         6.43 o                         
  -9   9   4         14.02         11.51         5.77 o                         
  -8   9   4        134.99        127.73        10.12 o                         
  -7   9   4         72.28         54.36         7.58 o                         
  -6   9   4        481.41        449.90        12.20 o                         
  -5   9   4       2280.29       2370.01        42.05 o                         
  -4   9   4        177.74        204.65         8.26 o                         
  -3   9   4       4661.93       4847.98        83.09 o                         
  -2   9   4         29.45         30.56        12.69 o                         
  -1   9   4         49.33         61.53         6.20 o                         
   0   9   4        187.45        233.41         8.91 o                         
   1   9   4       4965.06       5155.23        93.10 o                         
   2   9   4       2144.51       2252.65        35.54 o                         
   3   9   4       1574.39       1478.55        25.30 o                         
   4   9   4        587.56        585.81        15.21 o                         
   5   9   4         28.06         25.27         5.64 o                         
   6   9   4        513.33        493.37        12.96 o                         
   7   9   4       1997.46       1974.15        33.71 o                         
   8   9   4         66.39         51.72         7.85 o                         
   9   9   4        349.37        356.00        12.68 o                         
  10   9   4         43.81         35.96         8.58 o                         
  11   9   4         57.41         34.88        16.28 o                         
  12   9   4          0.06          6.83        14.57 o                         
 -11  10   4         80.42         61.68        20.53 o                         
 -10  10   4          7.29          4.22        12.15 o                         
  -9  10   4         19.17         32.61         7.25 o                         
  -8  10   4          7.05         12.34         5.97 o                         
  -7  10   4        108.14         91.99         6.83 o                         
  -6  10   4        125.54        125.87         7.34 o                         
  -5  10   4          5.06         -3.70         7.62 o                         
  -4  10   4         30.49         19.45         5.41 o                         
  -3  10   4        112.90         96.96         9.72 o                         
  -2  10   4         63.02         61.59         7.91 o                         
  -1  10   4         94.98         95.38         7.54 o                         
   0  10   4        310.12        297.19        10.09 o                         
   1  10   4       1435.37       1366.09        23.63 o                         
   2  10   4        156.86        158.30         7.58 o                         
   3  10   4       2563.74       2501.09        40.07 o                         
   4  10   4         10.44         17.72         7.08 o                         
   5  10   4        146.26        118.34         8.10 o                         
   6  10   4          0.31         -0.22         6.60 o                         
   7  10   4         91.86         70.09         8.52 o                         
   8  10   4          2.08          1.60         7.87 o                         
   9  10   4        290.08        291.60        11.73 o                         
  10  10   4        131.04        135.83        14.81 o                         
  11  10   4          3.95          4.99        10.48 o                         
 -10  11   4          0.02         -1.39        11.88 o                         
  -9  11   4         91.63        101.43         7.63 o                         
  -8  11   4        175.24        199.68         8.51 o                         
  -7  11   4        266.12        300.73        10.72 o                         
  -6  11   4         53.30         50.64         8.82 o                         
  -5  11   4       2281.78       2300.05        41.81 o                         
  -4  11   4        166.23        157.44         8.40 o                         
  -3  11   4        845.88        846.98        22.40 o                         
  -2  11   4        105.15        113.98         9.07 o                         
  -1  11   4         12.05          4.50         8.76 o                         
   0  11   4          3.47         -3.96         7.18 o                         
   1  11   4        627.50        592.37        13.82 o                         
   2  11   4        135.09        120.68        10.18 o                         
   3  11   4       1873.94       1885.77        32.54 o                         
   4  11   4        923.34        885.24        24.28 o                         
   5  11   4        135.51        135.90         9.90 o                         
   6  11   4         82.53         66.32         6.41 o                         
   7  11   4         13.91         25.41         9.66 o                         
   8  11   4        305.08        304.04        12.13 o                         
   9  11   4          7.07        -12.69        30.33 o                         
  10  11   4          0.11          2.26        13.24 o                         
  11  11   4         70.96         43.93        18.17 o                         
 -10  12   4         16.15        -16.50        17.34 o                         
  -9  12   4         53.61         53.87         8.09 o                         
  -8  12   4          2.62          9.30         9.33 o                         
  -7  12   4          0.39         -5.85         5.85 o                         
  -6  12   4         95.57         85.70         7.71 o                         
  -5  12   4        142.01        138.77        10.39 o                         
  -4  12   4        148.70        130.69         8.38 o                         
  -3  12   4        906.37        910.06        24.27 o                         
  -2  12   4          3.12         -7.18         7.18 o                         
  -1  12   4        658.11        665.88        17.05 o                         
   0  12   4        922.14        922.25        20.74 o                         
   1  12   4        223.70        228.41         9.57 o                         
   2  12   4       1534.74       1564.99        28.04 o                         
   3  12   4        619.67        563.78        14.02 o                         
   4  12   4        833.31        837.10        20.62 o                         
   5  12   4         94.06         80.67         9.07 o                         
   6  12   4        771.96        707.48        15.55 o                         
   7  12   4          9.65         14.65         9.96 o                         
   8  12   4         17.97         10.06         9.32 o                         
   9  12   4         14.35         16.67        20.05 o                         
  10  12   4         39.12         55.13        20.10 o                         
  -9  13   4         94.45         91.48        15.14 o                         
  -8  13   4         58.31         70.49        11.35 o                         
  -7  13   4          3.84         -1.01         6.69 o                         
  -6  13   4        168.98        165.17         9.30 o                         
  -5  13   4         75.41         99.19         9.88 o                         
  -4  13   4        240.55        219.09        12.58 o                         
  -3  13   4          6.85         -5.02         8.21 o                         
  -2  13   4        371.27        326.01        12.33 o                         
  -1  13   4         54.45         55.17         8.52 o                         
   0  13   4        169.94        159.43         9.07 o                         
   1  13   4        190.30        155.50         8.21 o                         
   2  13   4        811.38        798.59        17.81 o                         
   3  13   4         93.88         84.71         7.47 o                         
   4  13   4        113.09        130.88         9.57 o                         
   5  13   4        278.84        266.56        11.88 o                         
   6  13   4         43.30         51.49        10.21 o                         
   7  13   4         96.59        117.44        12.29 o                         
   8  13   4         61.53         77.76        16.35 o                         
   9  13   4          6.27         10.70        31.24 o                         
  -8  14   4          0.80         -6.79        14.13 o                         
  -7  14   4         38.44         41.44        11.17 o                         
  -6  14   4         77.39         70.14        10.39 o                         
  -5  14   4         42.73         64.83         8.49 o                         
  -4  14   4        275.95        298.13        12.27 o                         
  -3  14   4         84.09         72.54        11.21 o                         
  -2  14   4        163.66        150.77        11.85 o                         
  -1  14   4        504.49        519.64        16.27 o                         
   0  14   4        612.16        584.40        16.73 o                         
   1  14   4         32.76         28.61        10.56 o                         
   2  14   4         12.51          9.85         7.02 o                         
   3  14   4          0.91          0.30         8.79 o                         
   4  14   4        145.39        164.94        17.40 o                         
   5  14   4          7.80        -21.60        21.60 o                         
   6  14   4         28.91         79.87        27.34 o                         
   7  14   4         77.06         32.54        26.73 o                         
   8  14   4         10.21         -3.61        16.31 o                         
  -7  15   4         32.40          2.76        14.92 o                         
  -6  15   4        202.26        252.27        19.30 o                         
  -5  15   4          0.72          4.87         8.55 o                         
  -4  15   4        113.83        156.70        17.37 o                         
  -3  15   4         52.30         41.97        10.63 o                         
  -2  15   4         28.46         16.79        15.32 o                         
  -1  15   4         16.35          9.99        20.85 o                         
   0  15   4        139.35        132.69        15.45 o                         
   1  15   4          0.71          0.33         9.45 o                         
   2  15   4         48.53         73.94        34.33 o                         
   3  15   4        140.07        185.45        18.69 o                         
   4  15   4          0.01          0.51        14.56 o                         
   5  15   4         31.31         40.60        16.22 o                         
   6  15   4         79.37        119.62        18.20 o                         
   7  15   4         92.29        122.05        18.74 o                         
  -6  16   4        146.19        156.40        22.31 o                         
  -5  16   4          4.40         12.36        14.92 o                         
  -4  16   4         16.93         58.40        15.40 o                         
  -3  16   4         48.95         61.35        19.77 o                         
  -2  16   4         61.85         68.63        33.25 o                         
  -1  16   4          2.96         88.96        33.66 o                         
   0  16   4         14.00          7.26        16.12 o                         
   1  16   4         70.44         51.70        12.80 o                         
   2  16   4        219.90        283.97        21.12 o                         
   3  16   4        167.38        189.52        17.79 o                         
   4  16   4        111.93        126.92        16.68 o                         
   5  16   4          1.39        -16.58        16.58 o                         
  -3  17   4        149.29        195.66        37.89 o                         
  -2  17   4         49.52         92.29        34.59 o                         
  -1  17   4          4.61        -15.11        15.11 o                         
   0  17   4         28.83          6.11        29.18 o                         
   1  17   4        101.48        110.85        16.48 o                         
   2  17   4         96.81        100.54        14.92 o                         
   3  17   4          0.13         28.64        18.91 o                         
   1 -14   5         30.99         74.27        37.01 o                         
   2 -14   5          1.37         -7.44        13.33 o                         
   3 -14   5         85.96         67.06        26.62 o                         
   4 -14   5          8.22         28.15        24.34 o                         
   5 -14   5         33.20         -3.78        22.97 o                         
   6 -14   5         21.37         11.62        23.35 o                         
  -2 -13   5         10.11         16.93        16.30 o                         
  -1 -13   5          2.03        -16.53        16.53 o                         
   0 -13   5         27.21         60.61        35.79 o                         
   1 -13   5          3.36         -3.92        19.16 o                         
   2 -13   5          7.27          4.93        15.13 o                         
   3 -13   5         10.02         17.28        23.33 o                         
   4 -13   5         27.54        -21.78        22.31 o                         
   5 -13   5          1.52        -22.41        22.41 o                         
   6 -13   5        136.54        166.53        26.73 o                         
   7 -13   5         14.17         10.46        20.51 o                         
   8 -13   5         17.62        -21.98        21.98 o                         
  -4 -12   5          0.02         13.94        12.96 o                         
  -3 -12   5         35.84         20.67        13.58 o                         
  -2 -12   5         30.54         37.22        13.51 o                         
  -1 -12   5         15.08          7.33        14.38 o                         
   0 -12   5          1.23        -11.61        11.96 o                         
   1 -12   5         64.32         52.75        13.90 o                         
   2 -12   5         17.41        -25.28        25.28 o                         
   3 -12   5        247.71        256.48        19.81 o                         
   4 -12   5         38.87         39.33        16.37 o                         
   5 -12   5          0.04          0.33        17.04 o                         
   6 -12   5          1.72         -6.70        12.70 o                         
   7 -12   5          0.53        -14.00        14.30 o                         
   8 -12   5          8.43        -13.74        13.74 o                         
   9 -12   5          3.33        -11.95        14.07 o                         
  10 -12   5         28.66         58.96        22.26 o                         
  -5 -11   5         46.90         33.56        16.78 o                         
  -4 -11   5         12.14         29.98        24.21 o                         
  -3 -11   5         25.71         19.35        11.43 o                         
  -2 -11   5          2.45          9.78        12.11 o                         
  -1 -11   5         22.89         25.28        13.50 o                         
   0 -11   5          1.21         -2.36        12.24 o                         
   1 -11   5         26.94         13.22         9.86 o                         
   2 -11   5         11.03          7.07         9.55 o                         
   3 -11   5         11.63         20.47         8.33 o                         
   4 -11   5         30.82         44.22        10.85 o                         
   5 -11   5         25.38         27.01        15.22 o                         
   6 -11   5         19.25         20.62        11.86 o                         
   7 -11   5        177.43        145.05        21.88 o                         
   8 -11   5         59.12         33.53        11.93 o                         
   9 -11   5         16.49         21.96        10.22 o                         
  10 -11   5          0.63          6.65        18.67 o                         
  11 -11   5         63.85         89.54        25.33 o                         
  -6 -10   5          0.20          8.66        23.15 o                         
  -5 -10   5         54.75         58.99        15.36 o                         
  -4 -10   5          0.00         -1.50        20.84 o                         
  -3 -10   5          0.08         -5.41        10.95 o                         
  -2 -10   5          0.49         -0.39         8.92 o                         
  -1 -10   5         22.12          4.28        10.54 o                         
   0 -10   5         14.03          8.50        12.34 o                         
   1 -10   5          7.04         -8.95         8.95 o                         
   2 -10   5         26.51         20.99        11.13 o                         
   3 -10   5          1.64          4.71         8.62 o                         
   4 -10   5          0.55         15.11        11.61 o                         
   5 -10   5         15.33         13.57         9.11 o                         
   6 -10   5          8.24         -1.24         8.93 o                         
   7 -10   5         20.83          0.89        10.45 o                         
   8 -10   5         79.76         94.75        12.11 o                         
   9 -10   5         80.30         74.45        12.15 o                         
  10 -10   5          2.41          8.04        12.13 o                         
  11 -10   5         28.97         37.23        18.27 o                         
  12 -10   5          4.51        -12.18        19.44 o                         
  -7  -9   5         58.25         37.61        17.39 o                         
  -6  -9   5          4.69        -10.61        10.61 o                         
  -5  -9   5          8.86         -2.64         9.58 o                         
  -4  -9   5         29.42         64.60        12.59 o                         
  -3  -9   5          0.24         -2.96        14.89 o                         
  -2  -9   5         11.57          7.97         9.75 o                         
  -1  -9   5         32.57         29.72        10.72 o                         
   0  -9   5          9.93         -8.53         8.53 o                         
   1  -9   5         64.57         69.24        12.49 o                         
   2  -9   5        213.91        199.12        10.98 o                         
   3  -9   5          0.18         -8.35         8.70 o                         
   4  -9   5        199.03        198.62        12.89 o                         
   5  -9   5         11.35          7.74        14.28 o                         
   6  -9   5         60.47         61.62        12.19 o                         
   7  -9   5         20.73         21.67         9.48 o                         
   8  -9   5         39.45         45.31         6.06 o                         
   9  -9   5          4.39         25.65        10.74 o                         
  10  -9   5        117.68        132.65        15.36 o                         
  11  -9   5         21.76         14.26         8.05 o                         
  12  -9   5          0.19        -17.01        17.01 o                         
  -8  -8   5         46.12         42.46        21.80 o                         
  -7  -8   5         11.33          6.38        11.34 o                         
  -6  -8   5          3.59          6.29        30.99 o                         
  -5  -8   5         15.44         28.89         7.24 o                         
  -4  -8   5         10.04         40.39         9.64 o                         
  -3  -8   5         19.07         11.82         8.96 o                         
  -2  -8   5          4.65         20.72         8.62 o                         
  -1  -8   5          0.84         -8.42         8.42 o                         
   0  -8   5          3.37          5.17         7.21 o                         
   1  -8   5         99.38        101.57         9.35 o                         
   2  -8   5        148.78        127.08         8.81 o                         
   3  -8   5          6.90          2.23         8.30 o                         
   4  -8   5        356.96        384.14        19.11 o                         
   5  -8   5          0.02         -5.71         8.71 o                         
   6  -8   5         54.14         43.58         9.58 o                         
   7  -8   5        171.32        131.35        13.14 o                         
   8  -8   5         16.48         38.51         7.76 o                         
   9  -8   5         92.07         81.43         5.62 o                         
  10  -8   5         30.28         68.96        10.88 o                         
  11  -8   5          1.93         -9.31        11.50 o                         
  12  -8   5          9.93          4.57        14.57 o                         
  13  -8   5          4.34        -14.24        14.24 o                         
  -8  -7   5          0.93          6.86        12.21 o                         
  -7  -7   5         46.17         43.17         9.94 o                         
  -6  -7   5          3.21         -4.00         8.42 o                         
  -5  -7   5          3.63          4.12         7.18 o                         
  -4  -7   5         37.45         40.13         8.20 o                         
  -3  -7   5         79.86         66.02         8.60 o                         
  -2  -7   5        233.47        222.00        12.62 o                         
  -1  -7   5        155.44        138.29         9.37 o                         
   0  -7   5          2.40          2.80         6.20 o                         
   1  -7   5          2.99         -7.62         7.62 o                         
   2  -7   5          3.14         -2.86         7.36 o                         
   3  -7   5         73.14         61.63         7.99 o                         
   4  -7   5         22.91         22.20         7.51 o                         
   5  -7   5         79.22         71.29         9.69 o                         
   6  -7   5         10.13         -3.74         8.27 o                         
   7  -7   5         24.20         26.45         6.25 o                         
   8  -7   5         37.71         33.47         7.68 o                         
   9  -7   5        458.23        460.58        15.65 o                         
  10  -7   5         56.72         62.76         6.65 o                         
  11  -7   5          8.68          6.07         5.71 o                         
  12  -7   5         37.86         22.85        10.76 o                         
  -9  -6   5          0.30         28.57        14.89 o                         
  -8  -6   5          0.46          8.17         8.33 o                         
  -7  -6   5         65.89         58.48         9.19 o                         
  -6  -6   5        234.65        259.80        11.53 o                         
  -5  -6   5          9.71          9.52         6.91 o                         
  -4  -6   5        346.56        384.58        12.82 o                         
  -3  -6   5         13.95         -4.69         7.72 o                         
  -2  -6   5         31.35         36.94         6.75 o                         
  -1  -6   5         18.49          2.71        10.68 o                         
   0  -6   5         16.48          5.05         6.93 o                         
   1  -6   5         17.46         27.13         7.32 o                         
   2  -6   5          2.07          1.56         6.66 o                         
   3  -6   5        339.21        324.83        14.45 o                         
   4  -6   5         59.18         52.93        12.01 o                         
   5  -6   5        169.10        154.85        10.21 o                         
   6  -6   5          7.36          6.98         5.04 o                         
   7  -6   5          5.61          7.71         6.32 o                         
   8  -6   5        271.48        256.23         8.77 o                         
   9  -6   5         37.09         52.97        11.13 o                         
  10  -6   5         18.05         22.17         5.77 o                         
  11  -6   5        102.42        139.37        18.43 o                         
  12  -6   5         77.23         80.87        13.37 o                         
  13  -6   5          3.60         35.83        13.27 o                         
  14  -6   5         34.88         25.36        17.01 o                         
 -10  -5   5          1.33         10.56        18.02 o                         
  -9  -5   5          4.94         -0.69        12.15 o                         
  -8  -5   5          1.66          4.28        13.51 o                         
  -7  -5   5          2.01         -4.85         6.26 o                         
  -6  -5   5         86.35         91.95        10.16 o                         
  -5  -5   5          7.97          5.08         7.55 o                         
  -4  -5   5         27.90         34.45         9.10 o                         
  -3  -5   5          6.06         -6.81         6.81 o                         
  -2  -5   5          4.95         -2.71         6.43 o                         
  -1  -5   5        255.82        258.35         9.79 o                         
   0  -5   5         16.24          7.52         6.16 o                         
   1  -5   5         14.11         11.98         5.94 o                         
   2  -5   5         18.71          9.71         6.27 o                         
   3  -5   5        412.36        396.11        13.48 o                         
   4  -5   5        347.89        349.68        12.79 o                         
   5  -5   5          5.68          2.74         7.77 o                         
   6  -5   5        116.24        122.57         8.97 o                         
   7  -5   5         31.55         16.98         6.65 o                         
   8  -5   5         32.54         23.57         3.58 o                         
   9  -5   5          0.29          1.96         5.33 o                         
  10  -5   5         16.92         14.75        10.93 o                         
  11  -5   5         14.86         13.54         8.91 o                         
  12  -5   5         20.44         13.43        14.59 o                         
  13  -5   5         43.79         36.27        15.50 o                         
  14  -5   5          0.65         19.47        16.88 o                         
 -10  -4   5         20.73         13.04        12.79 o                         
  -9  -4   5         97.16        106.35        10.49 o                         
  -8  -4   5          1.01         -7.02         7.02 o                         
  -7  -4   5         27.09         12.73         7.44 o                         
  -6  -4   5         47.26         58.46         6.85 o                         
  -5  -4   5         26.30         24.28         6.90 o                         
  -4  -4   5          0.11          4.15         6.67 o                         
  -3  -4   5          0.55         -6.06         7.76 o                         
  -2  -4   5         25.64         32.92         5.72 o                         
  -1  -4   5          0.01         -2.74         5.11 o                         
   0  -4   5        164.04        150.98         7.57 o                         
   1  -4   5          3.87          2.03         4.14 o                         
   2  -4   5         92.10         77.53         6.91 o                         
   3  -4   5          7.65          5.75         5.77 o                         
   4  -4   5        570.65        539.99        15.09 o                         
   5  -4   5         52.93         58.57         7.07 o                         
   6  -4   5         24.56         17.45         6.10 o                         
   7  -4   5         61.97         56.59         4.45 o                         
   8  -4   5         37.19         38.63         5.67 o                         
   9  -4   5        752.86        749.61        35.80 o                         
  10  -4   5         25.42         11.27        10.64 o                         
  11  -4   5          6.91          3.95        15.60 o                         
  12  -4   5          2.25          9.84        11.13 o                         
  13  -4   5         21.73         31.96        10.48 o                         
  14  -4   5          7.49         -4.36        12.27 o                         
 -10  -3   5         13.86          2.11        15.66 o                         
  -9  -3   5          1.00         -4.96         7.18 o                         
  -8  -3   5          1.65         -6.10         6.10 o                         
  -7  -3   5        123.33        120.45         7.60 o                         
  -6  -3   5         59.79         68.11         8.02 o                         
  -5  -3   5        423.16        412.90        10.54 o                         
  -4  -3   5         88.91         88.07         7.52 o                         
  -3  -3   5         29.23         37.03         5.72 o                         
  -2  -3   5         88.68         90.39         6.14 o                         
  -1  -3   5          0.43         -3.34         4.94 o                         
   0  -3   5        196.50        183.62         7.72 o                         
   1  -3   5        137.75        136.43         6.24 o                         
   2  -3   5         34.90         25.85         5.07 o                         
   3  -3   5         98.82         91.59         7.10 o                         
   4  -3   5        399.25        384.70         9.96 o                         
   5  -3   5         75.48         61.33         6.33 o                         
   6  -3   5         89.34         86.97         8.62 o                         
   7  -3   5          2.48         -1.83         3.08 o                         
   8  -3   5         77.35         71.54         7.09 o                         
   9  -3   5        522.55        559.05        21.53 o                         
  10  -3   5        312.77        290.15        17.03 o                         
  11  -3   5        279.34        299.32        16.85 o                         
  12  -3   5         70.22         67.59        15.71 o                         
  13  -3   5         76.30        104.37        17.44 o                         
  14  -3   5         43.03         69.79        16.87 o                         
 -11  -2   5          5.77          1.34        11.91 o                         
 -10  -2   5         30.59         19.86         9.47 o                         
  -9  -2   5          8.48         12.29         6.59 o                         
  -8  -2   5          0.00         -4.78         5.70 o                         
  -7  -2   5         31.42         38.31         7.50 o                         
  -6  -2   5        257.54        241.51         8.59 o                         
  -5  -2   5          2.52         -3.19         5.81 o                         
  -4  -2   5         59.36         68.31         7.54 o                         
  -3  -2   5         89.72         79.44         5.67 o                         
  -2  -2   5         54.02         46.01         5.10 o                         
  -1  -2   5        167.49        206.58         7.19 o                         
   0  -2   5         78.78         78.37         4.90 o                         
   1  -2   5        401.49        362.09        12.87 o                         
   2  -2   5        421.93        427.68        12.11 o                         
   3  -2   5         17.57          7.85         5.09 o                         
   4  -2   5        271.42        276.33         8.91 o                         
   5  -2   5        127.13         95.56         5.65 o                         
   6  -2   5       2032.41       2050.08        36.23 o                         
   7  -2   5        325.87        308.78        11.32 o                         
   8  -2   5        124.77        112.96         6.58 o                         
   9  -2   5         32.32         15.69        12.96 o                         
  10  -2   5         30.89         24.23         9.15 o                         
  11  -2   5         40.01         19.49        10.64 o                         
  12  -2   5         16.42         -4.09         9.74 o                         
  13  -2   5         31.42         40.49        10.78 o                         
  14  -2   5         16.19         -5.55        12.22 o                         
  15  -2   5          3.83        -16.62        16.62 o                         
 -11  -1   5         37.81         42.26        16.37 o                         
 -10  -1   5          0.30         -5.85         8.63 o                         
  -9  -1   5          1.29          4.30         5.73 o                         
  -8  -1   5         15.29         13.31         5.07 o                         
  -7  -1   5        133.23        128.67         6.80 o                         
  -6  -1   5          1.34          0.23         4.64 o                         
  -5  -1   5        114.18        105.01         5.80 o                         
  -4  -1   5        437.34        443.92        10.69 o                         
  -3  -1   5         37.79         44.51         6.87 o                         
  -2  -1   5        484.82        483.55        11.00 o                         
  -1  -1   5        326.83        342.21         8.62 o                         
   0  -1   5        146.90        172.38         5.86 o                         
   1  -1   5         40.36         44.16         5.73 o                         
   2  -1   5        440.94        441.69        10.21 o                         
   3  -1   5       1030.67        965.72        21.90 o                         
   4  -1   5          3.39         -4.64         4.64 o                         
   5  -1   5       1201.12       1229.69        20.17 o                         
   6  -1   5         26.93         23.17         3.12 o                         
   7  -1   5        150.93        164.91         5.35 o                         
   8  -1   5        115.09        102.84         5.28 o                         
   9  -1   5         28.58         33.18         4.16 o                         
  10  -1   5        581.75        573.50        21.81 o                         
  11  -1   5          2.11          6.10        10.30 o                         
  12  -1   5          8.77         -5.02        10.55 o                         
  13  -1   5          1.89          3.47        11.07 o                         
  14  -1   5          0.00         -8.51        12.06 o                         
  15  -1   5         13.29         18.59        24.59 o                         
 -11   0   5          8.84         14.06        10.56 o                         
 -10   0   5         32.46         21.76        30.74 o                         
  -9   0   5          1.93         15.40         4.69 o                         
  -8   0   5        519.43        508.81        11.69 o                         
  -7   0   5        114.53        114.71         5.52 o                         
  -6   0   5          5.71          3.42         5.63 o                         
  -5   0   5        294.00        269.64         6.97 o                         
  -4   0   5         49.25         58.42         3.86 o                         
  -3   0   5        355.63        384.97        18.80 o                         
  -2   0   5         97.51         84.29         4.32 o                         
  -1   0   5        101.63         92.09         4.08 o                         
   0   0   5        194.87        161.54         5.03 o                         
   1   0   5        930.14        893.34        19.05 o                         
   2   0   5        651.58        608.23        12.31 o                         
   3   0   5       1736.76       1659.35        31.22 o                         
   4   0   5        856.64        867.37        16.77 o                         
   5   0   5        607.90        617.13        11.38 o                         
   6   0   5          3.18          1.86         3.31 o                         
   7   0   5         42.18         46.31         5.67 o                         
   8   0   5         21.04         19.82         4.61 o                         
   9   0   5        240.80        241.98         9.57 o                         
  10   0   5          0.58          5.11         9.05 o                         
  11   0   5        128.46        118.66         8.55 o                         
  12   0   5        131.48        118.79        13.18 o                         
  13   0   5          7.42         -0.16        12.54 o                         
  14   0   5          2.82        -11.51        11.51 o                         
  15   0   5         26.10        -11.73        21.40 o                         
 -11   1   5         15.76         -4.12        21.85 o                         
 -10   1   5          3.58          7.70         9.31 o                         
  -9   1   5          1.38          9.09         6.27 o                         
  -8   1   5         38.78         29.35         7.46 o                         
  -7   1   5         21.75         14.69         3.42 o                         
  -6   1   5         13.35         13.76         3.09 o                         
  -5   1   5        290.75        292.60         8.10 o                         
  -4   1   5          1.94         -1.43         2.54 o                         
  -3   1   5        851.58        781.61        13.32 o                         
  -2   1   5         15.85         21.67         3.51 o                         
  -1   1   5          1.06         -2.32         4.49 o                         
   0   1   5        915.86        856.14        14.96 o                         
   1   1   5        370.66        380.25        10.52 o                         
   2   1   5        702.99        739.77        16.80 o                         
   3   1   5         23.10         27.47         3.79 o                         
   4   1   5        426.81        410.96         8.42 o                         
   5   1   5          2.36         -1.54         3.74 o                         
   6   1   5        692.96        711.79        12.13 o                         
   7   1   5         28.05         30.90         2.94 o                         
   8   1   5          0.01         -4.08         4.08 o                         
   9   1   5        191.46        198.53         7.29 o                         
  10   1   5         82.24         72.90         5.15 o                         
  11   1   5         39.16         34.45         6.84 o                         
  12   1   5        183.02        185.70        13.80 o                         
  13   1   5          6.64          2.30        12.09 o                         
  14   1   5         18.46         36.24        10.59 o                         
  15   1   5          0.11          3.09        12.19 o                         
 -12   2   5          3.72         34.37        15.33 o                         
 -11   2   5          1.21         19.17        10.85 o                         
 -10   2   5         17.34          4.86         7.09 o                         
  -9   2   5          8.38         19.50         9.80 o                         
  -8   2   5          0.00          0.97         6.80 o                         
  -7   2   5          0.01          3.09         8.25 o                         
  -6   2   5         25.33         34.77         5.11 o                         
  -5   2   5        289.68        276.80         8.40 o                         
  -4   2   5          0.70         -4.18         4.18 o                         
  -3   2   5        146.76        137.02         5.31 o                         
  -2   2   5        400.03        407.71        10.30 o                         
  -1   2   5        382.91        360.06        16.34 o                         
   0   2   5        337.68        300.87         8.36 o                         
   1   2   5        734.81        696.75        13.38 o                         
   2   2   5        237.56        230.27         6.45 o                         
   3   2   5        192.63        192.56         5.27 o                         
   4   2   5         10.13          3.62         3.99 o                         
   5   2   5        360.97        359.39         7.38 o                         
   6   2   5         76.26         67.48         4.26 o                         
   7   2   5        422.88        419.82         8.38 o                         
   8   2   5         96.19        103.03         6.05 o                         
   9   2   5        223.00        220.08         7.71 o                         
  10   2   5          0.78         -1.85         5.05 o                         
  11   2   5         17.17          8.67         5.39 o                         
  12   2   5          2.80         -5.71         5.71 o                         
  13   2   5         10.06          9.88         6.12 o                         
  14   2   5         43.94         39.73        31.47 o                         
 -12   3   5         11.77         16.50        15.03 o                         
 -11   3   5         21.37          9.06        13.15 o                         
 -10   3   5          0.05         -1.52         6.06 o                         
  -9   3   5         36.86         38.46         8.87 o                         
  -8   3   5          7.42         28.13        12.32 o                         
  -7   3   5          0.32          3.79         8.00 o                         
  -6   3   5          1.10         -3.58         5.81 o                         
  -5   3   5         23.81         32.90         5.50 o                         
  -4   3   5        532.09        544.90        17.61 o                         
  -3   3   5        203.26        212.79         9.66 o                         
  -2   3   5        132.71        124.08         6.59 o                         
  -1   3   5         14.63         10.85         1.67 o                         
   0   3   5         27.47         21.76         2.69 o                         
   1   3   5        377.19        353.49        10.49 o                         
   2   3   5         60.15         62.10         3.05 o                         
   3   3   5          7.27          3.97         3.23 o                         
   4   3   5         14.63          7.33         3.49 o                         
   5   3   5          5.42          4.01         3.57 o                         
   6   3   5        118.35        117.71         4.71 o                         
   7   3   5         97.61        101.13         4.84 o                         
   8   3   5         67.65         66.22         4.89 o                         
   9   3   5         85.70         93.34         5.26 o                         
  10   3   5        133.14        132.43         7.21 o                         
  11   3   5          5.00         -5.45         6.18 o                         
  12   3   5         14.01          1.93         6.93 o                         
  13   3   5          4.06          4.10         6.25 o                         
  14   3   5         15.17          8.56        12.39 o                         
 -12   4   5          0.03         16.50        15.15 o                         
 -11   4   5          1.18          2.89        14.01 o                         
 -10   4   5         12.15         19.82         9.29 o                         
  -9   4   5         15.37          9.23         5.89 o                         
  -8   4   5         94.73        112.78         8.11 o                         
  -7   4   5          9.20          3.88         5.68 o                         
  -6   4   5        340.99        327.00        11.01 o                         
  -5   4   5        213.48        199.87         8.39 o                         
  -4   4   5         72.49         85.52         5.64 o                         
  -3   4   5        753.25        691.41        13.90 o                         
  -2   4   5        147.63        138.38         5.08 o                         
  -1   4   5        782.31        737.22        12.16 o                         
   0   4   5        211.83        222.29         5.41 o                         
   1   4   5        132.50        130.66         3.94 o                         
   2   4   5        276.57        272.12         5.32 o                         
   3   4   5         49.27         54.95         2.71 o                         
   4   4   5          6.31         -0.03         2.81 o                         
   5   4   5         57.83         51.26         3.82 o                         
   6   4   5       1327.82       1324.45        20.26 o                         
   7   4   5         29.47         18.90         3.74 o                         
   8   4   5        129.97        127.87         6.07 o                         
   9   4   5        121.70        110.31         5.68 o                         
  10   4   5          9.35          5.64         4.47 o                         
  11   4   5         35.08         31.39         7.84 o                         
  12   4   5        211.70        205.21        13.43 o                         
  13   4   5         13.02         32.97        10.68 o                         
  14   4   5         65.52         72.34        12.53 o                         
 -10   5   5         89.90         74.82         7.37 o                         
  -9   5   5          1.72         10.95         6.24 o                         
  -8   5   5        323.46        285.13         9.74 o                         
  -7   5   5        147.23        148.76         8.62 o                         
  -6   5   5        410.92        427.15        13.00 o                         
  -5   5   5         77.73         72.46         7.00 o                         
  -4   5   5         11.33          6.31         4.69 o                         
  -3   5   5        209.50        201.51         6.40 o                         
  -2   5   5        500.34        493.68         8.06 o                         
  -1   5   5        823.09        812.43        17.18 o                         
   0   5   5         56.56         50.03         2.82 o                         
   1   5   5       2152.40       2100.22        28.36 o                         
   2   5   5        136.98        145.30         4.81 o                         
   3   5   5        523.26        558.42         9.62 o                         
   4   5   5          5.33          5.96         3.08 o                         
   5   5   5        239.68        238.98         6.12 o                         
   6   5   5         48.17         44.05         4.15 o                         
   7   5   5        477.50        470.86        10.13 o                         
   8   5   5        106.49        111.80         6.26 o                         
   9   5   5        129.48        129.51         6.67 o                         
  10   5   5         71.89         64.21         5.76 o                         
  11   5   5          2.51          7.94         5.47 o                         
  12   5   5          0.00          0.67         9.30 o                         
  13   5   5          2.25         -7.07        15.62 o                         
  14   5   5          2.51         15.25        12.68 o                         
 -10   6   5         28.35         22.70         6.00 o                         
  -9   6   5         13.69          7.25         6.16 o                         
  -8   6   5        139.98        145.79         8.68 o                         
  -7   6   5        159.99        166.80        13.47 o                         
  -6   6   5        168.56        176.47         8.64 o                         
  -5   6   5          0.26         -4.28         4.28 o                         
  -4   6   5        580.74        612.71        12.43 o                         
  -3   6   5          0.78         -2.60         2.60 o                         
  -2   6   5        649.61        651.01        11.31 o                         
  -1   6   5         84.98         80.63         3.58 o                         
   0   6   5       1292.04       1297.76        22.23 o                         
   1   6   5         38.69         40.19         3.85 o                         
   2   6   5         31.57         25.14         6.04 o                         
   3   6   5         85.09         90.09         4.19 o                         
   4   6   5          6.53          3.52         6.48 o                         
   5   6   5         33.77         45.51         4.48 o                         
   6   6   5         75.09         71.05         5.72 o                         
   7   6   5         50.47         41.70         4.98 o                         
   8   6   5          0.01          7.55         5.58 o                         
   9   6   5          1.01         -5.39         5.39 o                         
  10   6   5          2.25          6.31         6.14 o                         
  11   6   5          2.36         -0.21         6.22 o                         
  12   6   5         11.89         13.25         6.51 o                         
  13   6   5          3.96          2.91        17.69 o                         
  14   6   5          5.68         19.06        20.46 o                         
 -10   7   5          8.68         -5.68         5.68 o                         
  -9   7   5          5.58         10.28        12.06 o                         
  -8   7   5         47.44         32.66         7.69 o                         
  -7   7   5        361.26        355.49        19.43 o                         
  -6   7   5        332.38        326.14        10.70 o                         
  -5   7   5        310.18        284.74         8.37 o                         
  -4   7   5         56.68         54.27         4.63 o                         
  -3   7   5        657.29        662.91        13.69 o                         
  -2   7   5         23.95         28.69         3.32 o                         
  -1   7   5       1055.61       1116.44        16.46 o                         
   0   7   5        117.10        132.25         6.36 o                         
   1   7   5        534.67        551.18        10.67 o                         
   2   7   5        272.45        269.36        10.69 o                         
   3   7   5         69.17         75.45         4.65 o                         
   4   7   5         27.38         38.06         5.43 o                         
   5   7   5        111.28        103.37         7.24 o                         
   6   7   5         27.29         24.65         6.01 o                         
   7   7   5          3.36         -1.45         5.34 o                         
   8   7   5         15.68          5.86         5.97 o                         
   9   7   5         27.24         19.94         6.09 o                         
  10   7   5         53.99         58.13         8.19 o                         
  11   7   5          2.40         -6.89         8.08 o                         
  12   7   5          0.15         -6.38         7.50 o                         
  13   7   5          3.59         -5.33        13.71 o                         
 -11   8   5          6.66        -19.39        19.39 o                         
 -10   8   5          0.06         10.05         8.95 o                         
  -9   8   5         26.05         21.25         6.54 o                         
  -8   8   5          8.44          1.90         7.41 o                         
  -7   8   5        146.40        138.71         6.62 o                         
  -6   8   5         31.60         26.31         5.52 o                         
  -5   8   5        111.62        128.08         6.41 o                         
  -4   8   5        235.01        246.62         7.85 o                         
  -3   8   5         82.05        103.36         5.65 o                         
  -2   8   5        594.43        576.90        14.24 o                         
  -1   8   5        415.49        390.03         8.72 o                         
   0   8   5        185.80        184.83         6.12 o                         
   1   8   5        382.62        410.97         8.79 o                         
   2   8   5        297.70        284.23         9.38 o                         
   3   8   5         45.82         35.01         5.41 o                         
   4   8   5         11.22         16.99         4.86 o                         
   5   8   5        125.23        120.94         9.70 o                         
   6   8   5         37.39         38.75         6.36 o                         
   7   8   5         67.64         89.88         8.00 o                         
   8   8   5        160.19        151.94         8.69 o                         
   9   8   5          1.20          7.22         6.44 o                         
  10   8   5          0.44         -0.14         6.68 o                         
  11   8   5         11.36         29.66        11.19 o                         
  12   8   5          2.52          1.09         8.74 o                         
  13   8   5         20.68         21.19        21.12 o                         
 -11   9   5        138.75        199.24        23.38 o                         
 -10   9   5         17.11          3.34         8.55 o                         
  -9   9   5         20.02          7.11         9.36 o                         
  -8   9   5         64.84         85.27         6.05 o                         
  -7   9   5        192.04        187.37         6.80 o                         
  -6   9   5        599.60        608.62        14.11 o                         
  -5   9   5        110.48        104.74         6.82 o                         
  -4   9   5        153.52        132.80         6.77 o                         
  -3   9   5          4.54         -5.95         6.54 o                         
  -2   9   5        186.82        166.02         7.41 o                         
  -1   9   5         38.59         47.04         8.16 o                         
   0   9   5         90.58         94.98         5.40 o                         
   1   9   5         47.34         39.32         6.38 o                         
   2   9   5         92.96         71.27         9.20 o                         
   3   9   5         15.31          2.70         5.26 o                         
   4   9   5          0.59         -2.25         5.14 o                         
   5   9   5        109.55        110.39         8.97 o                         
   6   9   5        322.77        320.74        10.38 o                         
   7   9   5          3.75          0.87         7.23 o                         
   8   9   5        264.99        240.40         9.56 o                         
   9   9   5         16.12          2.31         8.10 o                         
  10   9   5         90.84         89.97         9.48 o                         
  11   9   5          7.43         -1.88        12.32 o                         
  12   9   5         11.16          9.91        10.11 o                         
 -10  10   5         32.01         39.75        31.97 o                         
  -9  10   5         17.65         17.71         6.93 o                         
  -8  10   5         33.13         30.14         5.43 o                         
  -7  10   5         22.34         41.74         7.32 o                         
  -6  10   5        104.78        112.12         7.17 o                         
  -5  10   5        199.29        199.50         8.69 o                         
  -4  10   5        490.41        485.51        12.86 o                         
  -3  10   5         51.96         37.86         9.14 o                         
  -2  10   5         22.65         17.66         7.21 o                         
  -1  10   5         15.28          7.19         5.49 o                         
   0  10   5        222.77        211.68         7.63 o                         
   1  10   5        128.79        115.04         6.79 o                         
   2  10   5        385.01        371.45        10.42 o                         
   3  10   5         44.05         27.91         8.63 o                         
   4  10   5        100.12        103.35         7.52 o                         
   5  10   5         15.86          7.63         6.90 o                         
   6  10   5          4.60          4.18         6.71 o                         
   7  10   5         16.49         12.30         9.05 o                         
   8  10   5         63.03         52.99         7.60 o                         
   9  10   5          1.77          6.88         8.64 o                         
  10  10   5          5.19          3.61         9.69 o                         
  11  10   5          0.03          8.05        11.25 o                         
 -10  11   5          0.73        -11.87        11.87 o                         
  -9  11   5         76.47         66.35         9.64 o                         
  -8  11   5          7.09          4.07         4.78 o                         
  -7  11   5          0.00          2.78         5.88 o                         
  -6  11   5         26.26         29.64         8.06 o                         
  -5  11   5        276.29        284.58        10.80 o                         
  -4  11   5        202.76        204.88         9.00 o                         
  -3  11   5         89.16         79.01         6.73 o                         
  -2  11   5        523.08        545.00        16.93 o                         
  -1  11   5          6.61         -2.42         7.04 o                         
   0  11   5         14.68          5.60         5.53 o                         
   1  11   5         29.60         39.74         6.86 o                         
   2  11   5         19.03         14.16         6.64 o                         
   3  11   5        143.34        142.15         8.38 o                         
   4  11   5         49.94         36.13         7.26 o                         
   5  11   5          5.38         -6.79         6.79 o                         
   6  11   5          3.82          8.59         7.87 o                         
   7  11   5         39.25         52.36         7.87 o                         
   8  11   5         63.90         65.44         9.42 o                         
   9  11   5         28.83         18.75        15.70 o                         
  10  11   5         13.41         19.53        17.11 o                         
  11  11   5         15.64          5.56        17.67 o                         
 -10  12   5         58.95         97.56        20.76 o                         
  -9  12   5          0.82          5.39        10.31 o                         
  -8  12   5         10.56         12.88         8.96 o                         
  -7  12   5         12.37          8.38         7.98 o                         
  -6  12   5        132.08        132.60         8.14 o                         
  -5  12   5         76.48         83.70         7.38 o                         
  -4  12   5        253.43        215.39         9.59 o                         
  -3  12   5         32.17         23.92         6.51 o                         
  -2  12   5         43.10         47.89        10.44 o                         
  -1  12   5         32.60         20.36         7.79 o                         
   0  12   5        125.13        142.33         7.52 o                         
   1  12   5         25.51         22.46         6.41 o                         
   2  12   5         21.03         26.37         8.32 o                         
   3  12   5         47.63         29.58         7.42 o                         
   4  12   5         13.93         -7.72         7.72 o                         
   5  12   5          4.48         -8.36         8.36 o                         
   6  12   5         67.70         59.54         7.81 o                         
   7  12   5          3.32          2.23        10.41 o                         
   8  12   5          4.58         -9.65         9.65 o                         
   9  12   5          4.15         -5.53        13.46 o                         
  10  12   5          2.04        -14.55        14.55 o                         
  -9  13   5         13.17         22.95        14.38 o                         
  -8  13   5          1.37         -0.58        13.35 o                         
  -7  13   5         48.39         47.36         7.00 o                         
  -6  13   5         58.90         54.73         7.08 o                         
  -5  13   5         13.46         15.54         7.35 o                         
  -4  13   5          9.46         10.51         8.03 o                         
  -3  13   5        200.77        188.99         9.27 o                         
  -2  13   5          0.72         19.50        21.57 o                         
  -1  13   5          0.23         -3.12         5.51 o                         
   0  13   5          0.13          0.58         6.71 o                         
   1  13   5         87.01         90.10         9.33 o                         
   2  13   5          3.38          5.53         7.15 o                         
   3  13   5         21.25         -0.51         7.69 o                         
   4  13   5          9.80          1.50         8.21 o                         
   5  13   5          0.71          9.71         8.02 o                         
   6  13   5         14.51         13.10         8.52 o                         
   7  13   5         54.86         72.86        13.43 o                         
   8  13   5          2.19         -2.02        11.39 o                         
   9  13   5          0.79         -0.48        15.32 o                         
  -8  14   5          4.58         -0.37        13.97 o                         
  -7  14   5          2.38         -9.38         9.38 o                         
  -6  14   5          6.57         17.51         7.19 o                         
  -5  14   5          1.41         -7.06         7.06 o                         
  -4  14   5         59.75         79.07         9.15 o                         
  -3  14   5          5.88         17.53         9.11 o                         
  -2  14   5          0.32         -7.67        21.28 o                         
  -1  14   5         10.64        -10.67        10.67 o                         
   0  14   5          0.02         -9.76        10.63 o                         
   1  14   5          8.88          6.78         6.69 o                         
   2  14   5          1.57         17.49        12.82 o                         
   3  14   5         28.99         15.33        11.59 o                         
   4  14   5         10.36          7.05        10.33 o                         
   5  14   5          0.01         14.95        13.41 o                         
   6  14   5         20.69         14.56        15.68 o                         
   7  14   5         19.61         -6.61        16.54 o                         
   8  14   5          1.02         -5.36        14.90 o                         
  -7  15   5          0.38        -11.35        30.46 o                         
  -6  15   5         15.88         18.40        15.31 o                         
  -5  15   5         37.28         41.47         8.39 o                         
  -4  15   5          5.53         10.82         9.51 o                         
  -3  15   5          1.18          3.64        10.71 o                         
  -2  15   5          0.02         -2.52        13.66 o                         
  -1  15   5         35.06         42.34         7.76 o                         
   0  15   5          1.63         -7.29         7.29 o                         
   1  15   5          0.03          0.34         6.84 o                         
   2  15   5          1.28         -1.19        21.80 o                         
   3  15   5          0.42         11.39        14.45 o                         
   4  15   5         73.65         96.20        17.10 o                         
   5  15   5         17.23         20.72        15.61 o                         
   6  15   5          0.61         -3.16        14.77 o                         
   7  15   5          1.17        -23.16        23.16 o                         
  -6  16   5         21.97         22.08        17.82 o                         
  -5  16   5         70.72         81.80        15.68 o                         
  -4  16   5         27.36         24.46        11.10 o                         
  -3  16   5         18.15         18.38        32.64 o                         
  -2  16   5          7.39         -9.00        11.90 o                         
  -1  16   5         13.21         33.47        12.90 o                         
   0  16   5          0.91         32.01        43.71 o                         
   1  16   5         18.73         30.96        15.11 o                         
   2  16   5          6.44         24.13        15.30 o                         
   3  16   5         13.39          6.09        29.90 o                         
   4  16   5         18.35         34.55        12.74 o                         
   5  16   5         24.15         30.59        16.65 o                         
   6  16   5          5.26         12.85        13.66 o                         
  -4  17   5          1.12         40.20        33.73 o                         
  -3  17   5         13.52         23.00        33.91 o                         
  -2  17   5          1.16         30.91        34.54 o                         
  -1  17   5          0.44         -8.95        13.68 o                         
   0  17   5         12.67          7.68        17.07 o                         
   1  17   5          9.71         43.59        34.77 o                         
   2  17   5          6.94        -15.99        15.99 o                         
   3  17   5         43.76         62.83        17.13 o                         
   4  17   5          0.27         -4.49        20.38 o                         
   0 -13   6         13.56         15.55        16.61 o                         
   1 -13   6          0.65          8.60        21.68 o                         
   2 -13   6         19.38         10.66        13.73 o                         
   3 -13   6          3.66          1.83        23.30 o                         
   4 -13   6         42.10         36.65        22.39 o                         
   5 -13   6         20.21         42.26        21.32 o                         
   6 -13   6         63.13         69.95        23.99 o                         
   7 -13   6          2.21         16.50        20.05 o                         
  -2 -12   6         17.72         25.84        18.45 o                         
  -1 -12   6          7.64          7.30        14.13 o                         
   0 -12   6         17.21          3.52        15.07 o                         
   1 -12   6          3.39        -10.84        20.25 o                         
   2 -12   6         17.00          8.63        14.02 o                         
   3 -12   6         29.46         34.19        20.86 o                         
   4 -12   6          0.46        -11.09        15.58 o                         
   5 -12   6        174.33        220.94        23.20 o                         
   6 -12   6          8.82         16.83        46.43 o                         
   7 -12   6         38.74         75.66        21.07 o                         
   8 -12   6        109.19        107.95        10.97 o                         
   9 -12   6         22.82         31.45        19.64 o                         
  -4 -11   6          1.96          1.55        12.36 o                         
  -3 -11   6          1.22         -1.01        14.32 o                         
  -2 -11   6         35.26         69.97        19.05 o                         
  -1 -11   6          2.89         -0.60        20.98 o                         
   0 -11   6         17.89         -5.07        11.45 o                         
   1 -11   6          3.06          5.56        13.19 o                         
   2 -11   6         62.90         57.65        11.14 o                         
   3 -11   6          1.17        -15.32        15.32 o                         
   4 -11   6        249.20        211.99        31.87 o                         
   5 -11   6          0.85         13.71        13.24 o                         
   6 -11   6         52.95         27.48        16.93 o                         
   7 -11   6          0.12         15.46        12.28 o                         
   8 -11   6         29.76         28.47         9.01 o                         
   9 -11   6         25.32        -13.25        13.25 o                         
  10 -11   6         14.64         16.66        13.53 o                         
  -5 -10   6         34.33         11.62        21.74 o                         
  -4 -10   6          1.38         -4.87        14.51 o                         
  -3 -10   6         12.10         25.66        16.29 o                         
  -2 -10   6         43.56         49.86        12.57 o                         
  -1 -10   6          0.43        -12.40        12.40 o                         
   0 -10   6         73.18         71.50        10.00 o                         
   1 -10   6         27.01         22.77         8.37 o                         
   2 -10   6         10.65        -10.14        10.14 o                         
   3 -10   6         12.36          6.25         8.77 o                         
   4 -10   6          0.16         -1.30        13.41 o                         
   5 -10   6         60.41         60.72         8.91 o                         
   6 -10   6         36.53         50.22        30.55 o                         
   7 -10   6         52.07         84.00        20.01 o                         
   8 -10   6         45.65         37.94         9.33 o                         
   9 -10   6          3.42         -0.95         9.22 o                         
  10 -10   6          3.44        -21.22        21.22 o                         
  11 -10   6         87.95         91.46        14.94 o                         
  -6  -9   6         69.52        107.81        16.19 o                         
  -5  -9   6          0.80          4.57        11.86 o                         
  -4  -9   6         11.01         -8.29        13.37 o                         
  -3  -9   6          1.95          9.80        13.77 o                         
  -2  -9   6          6.58         -5.21         7.44 o                         
  -1  -9   6         77.18         84.24         9.33 o                         
   0  -9   6          5.21          9.12         8.80 o                         
   1  -9   6        607.75        654.95        18.19 o                         
   2  -9   6         10.02         17.84        11.13 o                         
   3  -9   6        448.99        472.46        15.27 o                         
   4  -9   6         10.36         -1.24         9.28 o                         
   5  -9   6         42.70         43.02        14.12 o                         
   6  -9   6        259.58        245.16        17.47 o                         
   7  -9   6         29.73         30.53         8.25 o                         
   8  -9   6         85.38         88.74         8.41 o                         
   9  -9   6          0.71          7.08         8.70 o                         
  10  -9   6        185.30        237.05        15.79 o                         
  11  -9   6         30.26         52.33        14.43 o                         
  12  -9   6        105.60        108.01        14.34 o                         
  -7  -8   6          0.38         11.15        12.01 o                         
  -6  -8   6          1.49        -13.11        13.11 o                         
  -5  -8   6         39.37         44.18         9.07 o                         
  -4  -8   6         40.31         39.43        10.23 o                         
  -3  -8   6          9.51         17.98         8.56 o                         
  -2  -8   6         43.09         39.85        12.81 o                         
  -1  -8   6        703.71        670.50        18.39 o                         
   0  -8   6        848.78        854.40        21.00 o                         
   1  -8   6        912.78        876.38        21.04 o                         
   2  -8   6        465.79        459.57        14.07 o                         
   3  -8   6         33.00         30.29         7.25 o                         
   4  -8   6        132.14        119.22        12.40 o                         
   5  -8   6        590.48        574.01        18.98 o                         
   6  -8   6         42.05         41.63         9.31 o                         
   7  -8   6        666.91        647.45        16.36 o                         
   8  -8   6         98.77         77.62         6.93 o                         
   9  -8   6        100.88        108.54         8.66 o                         
  10  -8   6         12.41         23.89        13.00 o                         
  11  -8   6         48.04         48.15         7.95 o                         
  12  -8   6          8.82         16.77        11.81 o                         
  13  -8   6         27.91          7.94        18.78 o                         
  -8  -7   6          4.55          3.02        11.20 o                         
  -7  -7   6          2.41         40.17        13.91 o                         
  -6  -7   6          4.53         12.76        11.22 o                         
  -5  -7   6          0.26          1.43         6.12 o                         
  -4  -7   6         96.76        119.50         9.89 o                         
  -3  -7   6         22.72          3.19         7.19 o                         
  -2  -7   6       1828.33       1854.49        35.85 o                         
  -1  -7   6        186.98        175.98        10.63 o                         
   0  -7   6       2002.35       1897.30        43.03 o                         
   1  -7   6        152.45        135.67         8.98 o                         
   2  -7   6        259.13        256.28        10.24 o                         
   3  -7   6        306.77        304.80        10.94 o                         
   4  -7   6        607.76        636.63        18.68 o                         
   5  -7   6        215.11        217.17        12.43 o                         
   6  -7   6        813.81        807.99        22.41 o                         
   7  -7   6         67.76         65.32         6.79 o                         
   8  -7   6         21.55         16.07         5.45 o                         
   9  -7   6         72.55         74.73         5.30 o                         
  10  -7   6          0.44         -1.59         7.51 o                         
  11  -7   6         20.76         12.38        11.47 o                         
  12  -7   6         10.95        -20.94        20.94 o                         
  13  -7   6          0.03         -5.30        11.56 o                         
  -8  -6   6         81.89        142.97        17.67 o                         
  -7  -6   6          1.30         -2.05         7.77 o                         
  -6  -6   6          2.39         -1.44         7.20 o                         
  -5  -6   6        706.99        695.21        16.66 o                         
  -4  -6   6         33.59         47.64         8.19 o                         
  -3  -6   6         83.78         86.97        15.36 o                         
  -2  -6   6        182.62        159.64        10.57 o                         
  -1  -6   6        111.98        113.77         8.64 o                         
   0  -6   6       1055.39       1002.35        21.74 o                         
   1  -6   6       1634.74       1700.19        32.38 o                         
   2  -6   6        919.98        880.29        19.15 o                         
   3  -6   6        287.13        299.04        13.03 o                         
   4  -6   6        701.18        726.35        20.13 o                         
   5  -6   6        340.65        375.19        14.13 o                         
   6  -6   6        102.80         95.90         8.59 o                         
   7  -6   6          6.28         -2.11         5.19 o                         
   8  -6   6         50.51         53.63         5.79 o                         
   9  -6   6          4.52         13.73         4.48 o                         
  10  -6   6         50.03         46.15         6.85 o                         
  11  -6   6         32.89         20.61        18.81 o                         
  12  -6   6          6.89        -12.45        12.45 o                         
  13  -6   6          0.83         -0.88        10.99 o                         
  14  -6   6         37.91         71.83        20.25 o                         
  -9  -5   6         34.66         77.87        15.75 o                         
  -8  -5   6         41.43         62.97        10.63 o                         
  -7  -5   6        175.57        199.54        10.86 o                         
  -6  -5   6        531.18        548.36        14.16 o                         
  -5  -5   6         29.22         35.54         8.00 o                         
  -4  -5   6        322.13        326.27        11.78 o                         
  -3  -5   6        338.58        328.24        11.28 o                         
  -2  -5   6        709.05        710.40        16.87 o                         
  -1  -5   6       1272.14       1269.97        25.34 o                         
   0  -5   6        493.70        508.06        13.64 o                         
   1  -5   6         55.73         73.59         7.07 o                         
   2  -5   6        735.06        715.26        16.34 o                         
   3  -5   6        240.01        179.34        10.75 o                         
   4  -5   6         12.72         21.11        13.55 o                         
   5  -5   6          0.56         20.30        10.08 o                         
   6  -5   6        109.68        108.53         6.87 o                         
   7  -5   6        895.31        917.77        19.44 o                         
   8  -5   6        430.69        442.02        14.68 o                         
   9  -5   6          2.67          5.34         5.41 o                         
  10  -5   6         54.65         46.42        11.68 o                         
  11  -5   6        178.34        161.21        14.35 o                         
  12  -5   6          4.93         -2.52        27.59 o                         
  13  -5   6         41.14         87.16        22.61 o                         
  14  -5   6        111.84         90.02        21.93 o                         
  -9  -4   6         22.17         25.53        13.01 o                         
  -8  -4   6         87.91         86.01         8.93 o                         
  -7  -4   6         15.65         20.32        11.79 o                         
  -6  -4   6          1.49         -7.89         7.89 o                         
  -5  -4   6         31.44         23.31         6.16 o                         
  -4  -4   6       2499.29       2473.03        44.46 o                         
  -3  -4   6        266.17        281.63        10.50 o                         
  -2  -4   6          0.01         -3.76         5.75 o                         
  -1  -4   6        513.62        505.13        13.17 o                         
   0  -4   6         45.29         39.27         5.91 o                         
   1  -4   6        621.84        570.25        14.20 o                         
   2  -4   6        682.45        652.72        14.79 o                         
   3  -4   6       1151.93       1215.39        42.15 o                         
   4  -4   6          7.07         -0.49         4.62 o                         
   5  -4   6         69.85         78.45         6.78 o                         
   6  -4   6         22.74         29.10         5.01 o                         
   7  -4   6        216.90        194.27         8.54 o                         
   8  -4   6        417.33        372.86         9.30 o                         
   9  -4   6        361.44        402.86        13.44 o                         
  10  -4   6         24.84         12.99        25.69 o                         
  11  -4   6          7.95          4.27         9.85 o                         
  12  -4   6          6.52         35.90        11.61 o                         
  13  -4   6         31.09         35.22        19.91 o                         
  14  -4   6         17.86         18.85        15.20 o                         
 -10  -3   6          0.01          5.33        18.05 o                         
  -9  -3   6        111.87        115.32        11.33 o                         
  -8  -3   6         67.65         59.38         9.23 o                         
  -7  -3   6        183.13        181.76         9.06 o                         
  -6  -3   6        302.55        321.35        10.70 o                         
  -5  -3   6        710.45        698.82        16.89 o                         
  -4  -3   6        135.44        137.56        10.70 o                         
  -3  -3   6          1.34         -3.73         5.41 o                         
  -2  -3   6         27.64         24.60         5.38 o                         
  -1  -3   6        373.62        396.50        10.74 o                         
   0  -3   6        840.51        902.89        18.04 o                         
   1  -3   6       1044.19       1107.46        21.36 o                         
   2  -3   6       2024.72       2156.07        40.16 o                         
   3  -3   6       1629.75       1712.66        31.29 o                         
   4  -3   6         62.22         58.88         5.63 o                         
   5  -3   6          4.95          5.35         4.46 o                         
   6  -3   6        196.56        222.04         8.66 o                         
   7  -3   6        553.53        521.91        15.09 o                         
   8  -3   6         38.75         44.69         4.86 o                         
   9  -3   6       1528.90       1578.21        82.48 o                         
  10  -3   6        109.48        132.59        13.15 o                         
  11  -3   6        111.63        152.37        13.50 o                         
  12  -3   6         79.32        100.93        12.74 o                         
  13  -3   6          0.48        -12.80        12.80 o                         
  14  -3   6         14.96        -16.32        16.32 o                         
 -10  -2   6          5.79         13.17         9.44 o                         
  -9  -2   6          8.44         16.04        10.91 o                         
  -8  -2   6          1.99         -0.17         6.55 o                         
  -7  -2   6        226.74        237.59         9.23 o                         
  -6  -2   6          1.30         -6.21         7.91 o                         
  -5  -2   6         55.86         49.45         5.65 o                         
  -4  -2   6        405.35        373.14        23.15 o                         
  -3  -2   6          6.61          1.48         4.85 o                         
  -2  -2   6         32.40         27.05         5.13 o                         
  -1  -2   6        294.66        319.40        12.88 o                         
   0  -2   6       3837.75       4270.72        70.47 o                         
   1  -2   6        725.65        885.01        17.39 o                         
   2  -2   6       1529.46       1563.80        28.77 o                         
   3  -2   6       1310.83       1280.45        24.06 o                         
   4  -2   6        294.14        338.99        12.05 o                         
   5  -2   6        880.28        945.14        22.03 o                         
   6  -2   6         43.96         40.63         5.39 o                         
   7  -2   6       2121.12       2166.24        42.40 o                         
   8  -2   6         67.59         69.19         5.41 o                         
   9  -2   6       2252.02       2211.26        73.82 o                         
  10  -2   6          4.86         -9.16        10.40 o                         
  11  -2   6         94.49        111.05        12.48 o                         
  12  -2   6         69.27         54.36        37.51 o                         
  13  -2   6          9.49         -0.52        18.76 o                         
  14  -2   6          0.00         10.80        23.88 o                         
  15  -2   6         74.42         71.72        13.96 o                         
 -10  -1   6         22.06         14.60         9.23 o                         
  -9  -1   6          3.82          1.47         7.82 o                         
  -8  -1   6         39.05         41.12         5.41 o                         
  -7  -1   6         56.14         60.96         6.25 o                         
  -6  -1   6         81.69         86.36         9.06 o                         
  -5  -1   6         47.91         43.79         5.19 o                         
  -4  -1   6        482.88        487.40        11.47 o                         
  -3  -1   6        126.72        123.96        19.82 o                         
  -2  -1   6        222.42        208.60         7.69 o                         
  -1  -1   6       1693.72       1792.70        31.22 o                         
   0  -1   6       4454.39       5006.04        73.63 o                         
   1  -1   6       2766.91       3107.27        46.77 o                         
   2  -1   6       2184.86       2260.23        39.75 o                         
   3  -1   6       7988.78       8638.15       162.91 o                         
   4  -1   6       1703.53       1863.18        48.13 o                         
   5  -1   6       3973.55       4331.91        84.62 o                         
   6  -1   6         10.80         16.83         4.18 o                         
   7  -1   6         70.08         76.11         4.54 o                         
   8  -1   6       3135.45       3197.16        53.84 o                         
   9  -1   6        959.33        910.33        21.37 o                         
  10  -1   6       1142.92       1167.26        40.28 o                         
  11  -1   6        608.12        577.27        22.42 o                         
  12  -1   6          2.73        -11.37        11.45 o                         
  13  -1   6          0.41          4.59        18.46 o                         
  14  -1   6          1.85         -0.36         9.52 o                         
  15  -1   6          0.41         -6.55        12.47 o                         
 -11   0   6         24.25         32.46        12.11 o                         
 -10   0   6         57.53         48.11        10.57 o                         
  -9   0   6         98.78         96.36        13.12 o                         
  -8   0   6        245.64        242.83         7.91 o                         
  -7   0   6        933.57        881.78        25.22 o                         
  -6   0   6        338.10        329.84         8.53 o                         
  -5   0   6         26.61         22.39         3.70 o                         
  -4   0   6        310.36        316.01         7.81 o                         
  -3   0   6        199.94        183.31         7.84 o                         
  -2   0   6       2587.72       2895.42        48.75 o                         
  -1   0   6       1353.79       1421.88        25.11 o                         
   0   0   6       1551.29       1830.66        31.33 o                         
   1   0   6         14.87          4.76         3.19 o                         
   2   0   6       6899.88       7057.84       170.52 o                         
   3   0   6        314.01        289.45         8.40 o                         
   4   0   6       9708.01       9953.20       166.64 o                         
   5   0   6       1018.28       1069.86        18.17 o                         
   6   0   6       2190.23       2492.98        38.84 o                         
   7   0   6        553.69        585.66        11.30 o                         
   8   0   6         16.68         14.68         4.70 o                         
   9   0   6        145.65        165.36         8.27 o                         
  10   0   6       2043.33       2023.55        58.90 o                         
  11   0   6          0.52         -2.75         5.94 o                         
  12   0   6        948.79       1054.49        33.23 o                         
  13   0   6          1.48          7.37        12.92 o                         
  14   0   6          9.06         13.07        14.16 o                         
  15   0   6          4.73         -9.12        11.67 o                         
 -11   1   6         11.74          1.80        15.18 o                         
 -10   1   6          2.77         -3.33         9.68 o                         
  -9   1   6        105.62        118.67        12.87 o                         
  -8   1   6          2.73         -5.09         6.65 o                         
  -7   1   6          7.97         -0.66         6.99 o                         
  -6   1   6         21.79         28.95         6.61 o                         
  -5   1   6        389.63        369.63        10.53 o                         
  -4   1   6        577.59        552.29        15.58 o                         
  -3   1   6       1515.47       1505.82        27.56 o                         
  -2   1   6       2180.28       2358.63        57.51 o                         
  -1   1   6        700.17        734.30        16.07 o                         
   0   1   6        270.54        323.19         7.17 o                         
   1   1   6       2023.61       2184.28        39.74 o                         
   2   1   6       3454.78       3511.95        57.82 o                         
   3   1   6        313.43        306.99         9.77 o                         
   4   1   6       5723.15       5965.90        98.22 o                         
   5   1   6       2396.76       2735.66        41.87 o                         
   6   1   6        155.63        172.55         5.26 o                         
   7   1   6        155.64        161.05         5.73 o                         
   8   1   6          8.88          3.39         3.56 o                         
   9   1   6        155.24        163.85         6.93 o                         
  10   1   6        101.66        103.58         7.61 o                         
  11   1   6        547.94        513.48        14.75 o                         
  12   1   6         16.61         12.98         6.00 o                         
  13   1   6         60.98         53.34         6.48 o                         
  14   1   6          0.35        -12.43        12.43 o                         
  15   1   6         23.95         59.60        13.26 o                         
 -10   2   6          7.12         12.35         7.55 o                         
  -9   2   6          4.42          6.17         7.89 o                         
  -8   2   6        397.81        404.33        14.15 o                         
  -7   2   6         35.32         52.21         6.36 o                         
  -6   2   6        232.46        225.92         8.46 o                         
  -5   2   6        613.81        618.90        14.19 o                         
  -4   2   6        148.50        135.80         5.86 o                         
  -3   2   6        257.62        255.96         7.35 o                         
  -2   2   6          0.51          7.93         3.02 o                         
  -1   2   6       1961.48       1944.08        40.63 o                         
   0   2   6       1072.58       1071.69        22.95 o                         
   1   2   6       2394.82       2610.63        43.06 o                         
   2   2   6        401.44        396.99         9.39 o                         
   3   2   6        123.57         94.83         4.11 o                         
   4   2   6       3051.78       3136.91        46.88 o                         
   5   2   6        310.85        341.83         8.03 o                         
   6   2   6       3796.44       3987.54        59.91 o                         
   7   2   6          0.28          1.10         4.03 o                         
   8   2   6        453.80        443.77         8.39 o                         
   9   2   6          0.59         -1.98         5.12 o                         
  10   2   6        648.77        650.92        14.06 o                         
  11   2   6         81.09         73.95         6.84 o                         
  12   2   6         17.91         11.37         8.95 o                         
  13   2   6          6.20          7.80         6.15 o                         
  14   2   6          3.22         21.50        18.91 o                         
  15   2   6          3.70         -4.90        15.96 o                         
 -11   3   6         36.33         74.01        15.89 o                         
 -10   3   6         19.09          0.79         8.86 o                         
  -9   3   6        109.02        119.28         8.09 o                         
  -8   3   6        136.98        132.93         9.18 o                         
  -7   3   6         34.79         24.32         7.11 o                         
  -6   3   6         93.29         82.14         5.98 o                         
  -5   3   6        124.83        121.04         5.91 o                         
  -4   3   6          3.35          8.62         3.53 o                         
  -3   3   6         17.70         21.40         3.55 o                         
  -2   3   6         50.37         68.14         5.10 o                         
  -1   3   6        267.87        259.02         6.40 o                         
   0   3   6        248.15        240.12         6.22 o                         
   1   3   6         26.08         28.65         3.54 o                         
   2   3   6        483.03        513.93        14.40 o                         
   3   3   6        866.43        904.80        20.74 o                         
   4   3   6       1763.80       2017.95        31.44 o                         
   5   3   6        115.32        117.83         4.83 o                         
   6   3   6       2207.08       2473.42        34.99 o                         
   7   3   6        612.81        620.63        11.65 o                         
   8   3   6         86.94         90.31         5.09 o                         
   9   3   6        951.66        970.39        16.50 o                         
  10   3   6        305.17        293.51        10.36 o                         
  11   3   6        677.01        703.84        15.57 o                         
  12   3   6         55.28         53.38         6.48 o                         
  13   3   6         22.83         30.67        10.99 o                         
  14   3   6         31.16         18.38        16.65 o                         
 -11   4   6        136.42        111.58        17.16 o                         
 -10   4   6         53.95         43.31         7.68 o                         
  -9   4   6          1.55         -0.87         6.21 o                         
  -8   4   6        144.70        133.49         7.66 o                         
  -7   4   6        448.17        433.00        14.27 o                         
  -6   4   6         25.18         30.74         9.54 o                         
  -5   4   6        112.00        111.12         8.78 o                         
  -4   4   6        128.05        117.74         8.56 o                         
  -3   4   6        594.73        601.39        15.42 o                         
  -2   4   6        632.53        666.15        16.04 o                         
  -1   4   6       2283.19       2407.95        67.59 o                         
   0   4   6       1984.16       1948.26        29.42 o                         
   1   4   6        190.64        208.65         5.53 o                         
   2   4   6        559.68        611.50        10.86 o                         
   3   4   6        311.28        334.60         6.58 o                         
   4   4   6       5385.03       5732.92        76.90 o                         
   5   4   6        312.71        324.77        10.16 o                         
   6   4   6         29.38         22.90         6.56 o                         
   7   4   6          9.70         11.36         3.95 o                         
   8   4   6        259.24        242.19         7.19 o                         
   9   4   6          5.86         -2.61         4.95 o                         
  10   4   6       1026.51        990.41        17.32 o                         
  11   4   6        109.42         98.55         8.82 o                         
  12   4   6          0.33         -3.44         9.82 o                         
  13   4   6        152.13        146.72         9.27 o                         
  14   4   6         36.58         36.64        14.95 o                         
 -11   5   6         36.46          7.87        14.04 o                         
 -10   5   6         67.80         64.02         8.29 o                         
  -9   5   6          2.00          3.98         7.35 o                         
  -8   5   6          9.87         14.02         6.64 o                         
  -7   5   6        488.20        474.03        15.87 o                         
  -6   5   6          0.03         -7.41         7.41 o                         
  -5   5   6         70.84         71.73         8.08 o                         
  -4   5   6         36.62         44.09         5.61 o                         
  -3   5   6        418.24        510.52        13.51 o                         
  -2   5   6        396.27        412.21         7.70 o                         
  -1   5   6       1421.11       1417.11        22.07 o                         
   0   5   6          1.72          2.92         3.99 o                         
   1   5   6       4014.35       4383.55        64.04 o                         
   2   5   6        514.87        490.87         9.59 o                         
   3   5   6        177.21        212.75         5.37 o                         
   4   5   6       1284.94       1364.65        20.16 o                         
   5   5   6         98.73        127.06         5.14 o                         
   6   5   6        814.04        790.54        11.81 o                         
   7   5   6         52.23         58.74         5.56 o                         
   8   5   6        395.04        386.11         9.31 o                         
   9   5   6         55.66         40.64         5.60 o                         
  10   5   6         56.06         41.01         5.72 o                         
  11   5   6        285.07        263.77         8.39 o                         
  12   5   6        106.00         97.00         7.96 o                         
  13   5   6          8.20        -10.04        10.04 o                         
  14   5   6        146.59        172.94        16.46 o                         
 -10   6   6          5.60          8.58         7.28 o                         
  -9   6   6        102.09        114.80        12.28 o                         
  -8   6   6         42.48         59.36         8.66 o                         
  -7   6   6          2.90         -6.36         9.53 o                         
  -6   6   6          8.46         -0.55         6.44 o                         
  -5   6   6        114.61        101.36         6.03 o                         
  -4   6   6         19.61         12.58         8.74 o                         
  -3   6   6        137.92        116.57         4.38 o                         
  -2   6   6       2065.82       2092.70        31.65 o                         
  -1   6   6         54.61         58.45         3.01 o                         
   0   6   6      13454.69      13985.25       292.32 o                         
   1   6   6       5705.18       6141.79       110.65 o                         
   2   6   6       1902.28       2042.59        28.37 o                         
   3   6   6         93.67        128.24         4.35 o                         
   4   6   6        456.05        447.92         8.79 o                         
   5   6   6        262.08        275.69         6.81 o                         
   6   6   6         94.65        110.35         5.68 o                         
   7   6   6        926.91        989.03        16.81 o                         
   8   6   6        666.52        666.06        13.21 o                         
   9   6   6        838.45        867.45        15.93 o                         
  10   6   6        483.28        477.80        11.09 o                         
  11   6   6         91.37         85.26         6.59 o                         
  12   6   6         90.81         72.98         6.43 o                         
  13   6   6         18.24         20.08         9.93 o                         
  14   6   6          8.49         11.73        17.23 o                         
 -10   7   6         70.40         90.76        15.79 o                         
  -9   7   6          1.71          9.41        11.43 o                         
  -8   7   6        489.75        483.33        15.34 o                         
  -7   7   6          0.76         -6.92        10.73 o                         
  -6   7   6       1230.97       1168.92        40.28 o                         
  -5   7   6        998.27        947.20        18.77 o                         
  -4   7   6         22.21         19.32         3.17 o                         
  -3   7   6        142.94        139.82         5.08 o                         
  -2   7   6        647.12        667.69        16.72 o                         
  -1   7   6         35.79         40.09         3.05 o                         
   0   7   6       1929.28       2030.03        29.60 o                         
   1   7   6        313.96        309.02         7.45 o                         
   2   7   6       3637.27       3963.94        53.68 o                         
   3   7   6        533.18        514.96         8.65 o                         
   4   7   6        448.89        463.90         9.50 o                         
   5   7   6       1251.03       1234.34        19.47 o                         
   6   7   6        706.47        704.77        13.21 o                         
   7   7   6        480.45        523.96        11.44 o                         
   8   7   6        488.25        479.07        11.12 o                         
   9   7   6        103.54         76.06         6.74 o                         
  10   7   6         19.41          5.24         6.20 o                         
  11   7   6        288.15        270.71         9.21 o                         
  12   7   6         11.47          1.71         6.76 o                         
  13   7   6          6.94         -2.76        12.56 o                         
 -10   8   6          2.44         -7.41        15.63 o                         
  -9   8   6          1.09         -8.10         8.10 o                         
  -8   8   6          8.78         23.00         9.77 o                         
  -7   8   6        166.42        168.75        15.14 o                         
  -6   8   6       1003.97       1003.83        20.28 o                         
  -5   8   6          0.08         -1.24         3.86 o                         
  -4   8   6       1396.89       1338.56        21.63 o                         
  -3   8   6         56.19         55.34         3.69 o                         
  -2   8   6        261.82        292.31         9.78 o                         
  -1   8   6        403.95        406.79         8.62 o                         
   0   8   6        216.45        193.21         6.05 o                         
   1   8   6        141.06        120.63         5.19 o                         
   2   8   6       2216.93       2350.94        41.40 o                         
   3   8   6       2586.17       2731.82        35.60 o                         
   4   8   6        200.21        224.25         7.56 o                         
   5   8   6       4259.71       4364.60        66.05 o                         
   6   8   6         30.09         39.73         9.33 o                         
   7   8   6        162.10        145.88         7.93 o                         
   8   8   6       1141.22       1134.81        19.93 o                         
   9   8   6          4.64         -5.68         6.98 o                         
  10   8   6          1.12          7.77         6.21 o                         
  11   8   6          3.38         -7.28         7.28 o                         
  12   8   6         20.99         11.49         7.89 o                         
  13   8   6          1.54         11.91        23.30 o                         
 -10   9   6          7.74          7.74        10.42 o                         
  -9   9   6         10.97         16.63        10.65 o                         
  -8   9   6         73.57         57.22         8.96 o                         
  -7   9   6         43.72         25.36         9.80 o                         
  -6   9   6        196.29        197.51         6.15 o                         
  -5   9   6        399.37        357.51         8.42 o                         
  -4   9   6        543.85        505.58        10.51 o                         
  -3   9   6         72.07         52.58         5.87 o                         
  -2   9   6        192.99        177.77         5.88 o                         
  -1   9   6        192.56        197.30         5.60 o                         
   0   9   6        666.74        707.38        13.36 o                         
   1   9   6        747.37        797.28        14.01 o                         
   2   9   6        233.08        218.72         7.13 o                         
   3   9   6       1788.18       1734.84        28.47 o                         
   4   9   6         79.70         87.43         6.37 o                         
   5   9   6        365.69        373.04        10.46 o                         
   6   9   6        453.08        433.35        14.74 o                         
   7   9   6          3.70          7.07         6.06 o                         
   8   9   6         14.73         13.05         7.65 o                         
   9   9   6        343.21        329.38        11.38 o                         
  10   9   6          1.78         -6.68         7.16 o                         
  11   9   6         59.01         58.14        10.09 o                         
  12   9   6         11.33         21.35        15.89 o                         
  13   9   6          1.40         38.60        21.78 o                         
 -10  10   6          0.35         -4.09        18.69 o                         
  -9  10   6          0.70         11.54         8.08 o                         
  -8  10   6         76.37         88.04         7.28 o                         
  -7  10   6        305.90        301.51         6.72 o                         
  -6  10   6        333.59        336.32        10.25 o                         
  -5  10   6         41.55         54.71         6.81 o                         
  -4  10   6        640.10        641.35        12.75 o                         
  -3  10   6        632.12        599.96        12.10 o                         
  -2  10   6         55.76         64.86         7.00 o                         
  -1  10   6       1279.33       1283.50        20.30 o                         
   0  10   6          4.43          2.86         4.62 o                         
   1  10   6       1083.97       1094.01        19.46 o                         
   2  10   6        136.04        132.41         7.91 o                         
   3  10   6       3364.67       3454.43        58.22 o                         
   4  10   6        891.32        912.25        18.49 o                         
   5  10   6          2.81          0.81         5.83 o                         
   6  10   6         79.96         78.23         7.07 o                         
   7  10   6        504.07        495.21        13.42 o                         
   8  10   6         83.24         87.92         8.18 o                         
   9  10   6        234.75        223.71        10.11 o                         
  10  10   6         67.02         92.57        10.24 o                         
  11  10   6          1.35         14.74        11.98 o                         
  12  10   6          2.29          0.53        18.12 o                         
  -9  11   6          1.76         -8.82         8.82 o                         
  -8  11   6          1.75         -0.16         8.15 o                         
  -7  11   6          0.14         -5.76         5.76 o                         
  -6  11   6          0.34          3.38         5.70 o                         
  -5  11   6        154.73        139.18         6.93 o                         
  -4  11   6          6.94         14.55         5.13 o                         
  -3  11   6         99.85        106.28         5.75 o                         
  -2  11   6          0.12         -1.66         6.63 o                         
  -1  11   6         54.32         44.40         5.58 o                         
   0  11   6        916.03        923.11        17.73 o                         
   1  11   6         75.17         55.75         7.69 o                         
   2  11   6       2022.15       2022.58        35.88 o                         
   3  11   6        690.00        691.70        14.79 o                         
   4  11   6         48.40         40.04         6.80 o                         
   5  11   6       1102.85       1096.16        19.25 o                         
   6  11   6        227.56        235.79         9.54 o                         
   7  11   6         22.99         16.31         7.28 o                         
   8  11   6        520.84        525.73        14.29 o                         
   9  11   6        410.53        365.80        25.34 o                         
  10  11   6        139.94        172.25        13.26 o                         
  11  11   6          0.00         15.72        21.55 o                         
  -9  12   6         73.69        116.00        14.38 o                         
  -8  12   6         36.49         34.83         8.78 o                         
  -7  12   6         33.71         30.77         7.72 o                         
  -6  12   6         37.41         31.97         6.41 o                         
  -5  12   6        178.46        157.76         8.47 o                         
  -4  12   6          4.15         21.91         6.33 o                         
  -3  12   6        709.13        651.42        14.01 o                         
  -2  12   6          5.84          7.34         5.29 o                         
  -1  12   6        146.12        138.88        10.75 o                         
   0  12   6          9.07         12.48         5.83 o                         
   1  12   6        166.56        168.38         7.84 o                         
   2  12   6        194.52        195.41         9.22 o                         
   3  12   6        237.32        241.90        13.93 o                         
   4  12   6        565.69        563.47        14.48 o                         
   5  12   6          5.60         -7.40         7.40 o                         
   6  12   6        245.84        255.30        10.42 o                         
   7  12   6        360.14        360.66        12.54 o                         
   8  12   6         54.02         48.38         9.84 o                         
   9  12   6        270.57        287.14        22.24 o                         
  10  12   6         12.12          8.13        13.76 o                         
  11  12   6          0.16        -14.05        14.05 o                         
  -9  13   6         25.63         94.44        23.53 o                         
  -8  13   6          0.10         -2.09        13.01 o                         
  -7  13   6         13.99         20.48        21.90 o                         
  -6  13   6          7.51         -2.31         9.96 o                         
  -5  13   6         40.38         64.46        10.33 o                         
  -4  13   6        177.28        155.86         8.57 o                         
  -3  13   6          3.08         -4.93         5.40 o                         
  -2  13   6         71.84         53.25         7.87 o                         
  -1  13   6        301.07        297.40        10.05 o                         
   0  13   6         70.60         68.80         8.28 o                         
   1  13   6        222.92        207.68         9.06 o                         
   2  13   6        570.70        564.76        14.07 o                         
   3  13   6         75.59         90.24         9.58 o                         
   4  13   6        253.19        266.78        10.77 o                         
   5  13   6          0.23         -6.50         6.50 o                         
   6  13   6         42.53         39.16        12.65 o                         
   7  13   6         96.69        107.74        10.86 o                         
   8  13   6         11.14         -8.89         9.91 o                         
   9  13   6          0.22        -14.51        14.51 o                         
  10  13   6          1.08         13.10        15.10 o                         
  -8  14   6          5.76         13.03        14.11 o                         
  -7  14   6         94.63        120.78        14.98 o                         
  -6  14   6         15.81         33.11         9.58 o                         
  -5  14   6        126.57        155.23         9.11 o                         
  -4  14   6         62.57         57.43         8.05 o                         
  -3  14   6          0.32          5.62         7.18 o                         
  -2  14   6          0.16          8.01         8.26 o                         
  -1  14   6         67.27         57.29        16.34 o                         
   0  14   6         51.12         37.51         7.03 o                         
   1  14   6        516.71        521.11        14.02 o                         
   2  14   6         21.00         13.60         7.34 o                         
   3  14   6         88.18         82.48         8.46 o                         
   4  14   6         80.16         77.25         8.85 o                         
   5  14   6         19.14          2.30        13.09 o                         
   6  14   6          2.94          5.87        11.88 o                         
   7  14   6         81.50         97.18        13.83 o                         
   8  14   6          6.65          2.39        12.99 o                         
   9  14   6          0.20         -7.84        11.47 o                         
  -7  15   6         92.53        121.24        15.76 o                         
  -6  15   6         15.57         21.95         9.39 o                         
  -5  15   6          2.04         -1.91         6.32 o                         
  -4  15   6         33.12         34.62         6.60 o                         
  -3  15   6         39.90         60.50         7.28 o                         
  -2  15   6          2.57          0.74         7.52 o                         
  -1  15   6         67.24         40.91         8.16 o                         
   0  15   6         46.51         54.31        11.59 o                         
   1  15   6         59.21         59.79         8.12 o                         
   2  15   6          6.47         -7.75         7.75 o                         
   3  15   6          4.64         26.65        32.72 o                         
   4  15   6          9.17         36.69        20.41 o                         
   5  15   6         66.38         84.49        15.04 o                         
   6  15   6          2.82         10.14         9.75 o                         
   7  15   6         18.26          8.56        16.10 o                         
   8  15   6          0.73          1.99        19.48 o                         
  -6  16   6          8.96        -15.81        15.81 o                         
  -5  16   6          1.61         23.93         9.53 o                         
  -4  16   6        210.06        227.92         9.97 o                         
  -3  16   6          2.77          8.45         8.58 o                         
  -2  16   6         15.16         -9.91         9.91 o                         
  -1  16   6          0.02          0.10        15.50 o                         
   0  16   6         64.25         24.77        15.34 o                         
   1  16   6         60.92         89.70        14.16 o                         
   2  16   6         32.33         30.51        15.31 o                         
   3  16   6          1.96          3.77        28.31 o                         
   4  16   6        146.91        126.72        16.44 o                         
   5  16   6        182.71        191.22        19.24 o                         
   6  16   6          0.44         -0.74        16.36 o                         
  -4  17   6        101.73        122.93        26.65 o                         
  -3  17   6          0.08         -7.75        19.45 o                         
  -2  17   6        156.38        127.95        36.75 o                         
  -1  17   6        117.48         52.54        34.65 o                         
   0  17   6          3.73         -8.49        15.47 o                         
   1  17   6         39.88         63.80        17.28 o                         
   2  17   6          3.13        -14.11        16.80 o                         
   3  17   6         54.02         57.56        18.42 o                         
   4  17   6         12.13         47.17        35.22 o                         
   2 -13   7         37.75         38.36        17.00 o                         
   3 -13   7         14.06        -25.28        25.28 o                         
   4 -13   7          1.17        -23.07        23.07 o                         
   5 -13   7          0.96        -23.20        23.20 o                         
  -1 -12   7          0.13        -16.14        16.14 o                         
   0 -12   7          1.03          9.89        16.27 o                         
   1 -12   7          5.68         35.27        15.72 o                         
   2 -12   7          3.33        -13.57        14.66 o                         
   3 -12   7          0.08          3.71        20.28 o                         
   5 -12   7          1.95         16.37        15.99 o                         
   6 -12   7          6.87         10.05        19.09 o                         
   7 -12   7         71.22         71.57        21.57 o                         
   8 -12   7          0.88        -20.41        20.41 o                         
  -3 -11   7        168.80        227.62        26.45 o                         
  -2 -11   7         88.03        100.70        26.93 o                         
  -1 -11   7          0.17         -4.76        15.28 o                         
   0 -11   7          2.82        -14.82        14.82 o                         
   1 -11   7         50.94         35.58        17.89 o                         
   2 -11   7          0.95          0.67        13.41 o                         
   3 -11   7         51.07         57.74        16.95 o                         
   4 -11   7          7.40         41.42        17.64 o                         
   5 -11   7          1.13        -11.41        12.54 o                         
   6 -11   7          0.15         -1.10        13.39 o                         
   7 -11   7          0.69          4.55        13.85 o                         
   8 -11   7          5.52        -13.69        13.69 o                         
   9 -11   7         42.05         85.28        14.44 o                         
  10 -11   7          1.98         12.61        18.00 o                         
  -4 -10   7         39.03         44.66        12.57 o                         
  -3 -10   7          4.24         54.50        15.17 o                         
  -2 -10   7         23.46          9.57        11.93 o                         
  -1 -10   7         61.11         38.02        20.23 o                         
   0 -10   7         38.08         28.05        13.48 o                         
   1 -10   7          0.02         -2.82        10.84 o                         
   2 -10   7         26.58         13.90        11.71 o                         
   3 -10   7         18.36         -4.33        15.97 o                         
   4 -10   7         21.54         17.20        12.23 o                         
   5 -10   7         25.89         41.38        14.82 o                         
   6 -10   7         50.53         29.60        18.06 o                         
   7 -10   7          7.89         -3.80         9.08 o                         
   8 -10   7         12.52          5.65         8.14 o                         
   9 -10   7          4.42         45.14        12.88 o                         
  10 -10   7         37.85         58.73        15.57 o                         
  11 -10   7          2.24         14.01        20.51 o                         
  -5  -9   7         14.23         13.37        14.85 o                         
  -4  -9   7         41.22         37.44        23.99 o                         
  -3  -9   7          0.14          4.69        29.96 o                         
  -2  -9   7          0.32         -3.54        12.63 o                         
  -1  -9   7          0.00         -8.16        13.00 o                         
   0  -9   7         11.19         -3.08         7.86 o                         
   1  -9   7         45.34         27.83         8.19 o                         
   2  -9   7         28.90          7.18        13.73 o                         
   3  -9   7          2.89          1.38        10.15 o                         
   4  -9   7          1.87         -5.71         9.27 o                         
   5  -9   7         57.53         40.66        10.58 o                         
   6  -9   7         25.78          9.00         9.96 o                         
   7  -9   7          3.35         -5.39        14.33 o                         
   8  -9   7         21.26         17.98         7.84 o                         
   9  -9   7          6.85         -3.28         7.66 o                         
  10  -9   7          0.68         -3.69         8.93 o                         
  11  -9   7         64.47         81.34        22.61 o                         
  12  -9   7         16.06          1.62        19.24 o                         
  -6  -8   7          9.99          3.39        18.05 o                         
  -5  -8   7         12.04         26.68        10.27 o                         
  -4  -8   7          0.37         10.09        12.74 o                         
  -3  -8   7          6.02         13.11        12.40 o                         
  -2  -8   7          4.09         -3.62         8.80 o                         
  -1  -8   7          0.37         -8.66         8.66 o                         
   0  -8   7         60.70         39.47        13.12 o                         
   1  -8   7          2.20         -5.81         8.31 o                         
   2  -8   7         16.86         14.23        10.20 o                         
   3  -8   7         10.20        -11.38        12.82 o                         
   4  -8   7        152.08        154.37        12.23 o                         
   5  -8   7          1.61         -8.30         9.87 o                         
   6  -8   7         10.34          1.11         9.59 o                         
   7  -8   7         25.94         21.51         9.37 o                         
   8  -8   7        243.40        250.81        13.92 o                         
   9  -8   7         13.48         15.16         6.33 o                         
  10  -8   7         21.03         24.84         4.81 o                         
  11  -8   7          5.84          7.03         8.49 o                         
  12  -8   7         17.92         12.22        13.94 o                         
  -7  -7   7          0.15        -18.99        18.99 o                         
  -6  -7   7         34.00         32.81        32.37 o                         
  -5  -7   7         37.92         52.27        12.58 o                         
  -4  -7   7         42.36         51.24         9.35 o                         
  -3  -7   7         73.57         63.43         8.92 o                         
  -2  -7   7         58.56         44.51         8.42 o                         
  -1  -7   7         56.39         49.09        14.60 o                         
   0  -7   7         28.88          8.85        12.13 o                         
   1  -7   7         22.68          7.57         9.26 o                         
   2  -7   7         11.70          2.51        11.96 o                         
   3  -7   7          0.34         -2.22         9.17 o                         
   4  -7   7          4.89         -9.43         9.43 o                         
   5  -7   7          0.46         -7.67         7.67 o                         
   6  -7   7          0.62         -2.87         6.74 o                         
   7  -7   7         51.86         39.38         7.79 o                         
   8  -7   7         66.94         62.02         6.70 o                         
   9  -7   7        333.14        301.81         9.49 o                         
  10  -7   7        138.36        130.05         9.07 o                         
  11  -7   7         45.74         55.74        13.41 o                         
  13  -7   7          0.63         12.29        12.87 o                         
  -7  -6   7          5.94         -6.62        18.20 o                         
  -6  -6   7          0.00         -9.22         9.22 o                         
  -5  -6   7         25.82         26.36         8.32 o                         
  -4  -6   7        169.53        174.19        15.95 o                         
  -3  -6   7          2.02          4.27        11.33 o                         
  -2  -6   7         25.80         17.14         8.35 o                         
  -1  -6   7        396.09        359.15        12.25 o                         
   0  -6   7        129.07        125.61         9.45 o                         
   1  -6   7        833.70        816.19        19.39 o                         
   2  -6   7         91.70         81.45         7.86 o                         
   3  -6   7        178.62        163.77        11.51 o                         
   4  -6   7         35.07         18.28        12.47 o                         
   5  -6   7         18.02         21.18         5.98 o                         
   6  -6   7         59.86         73.08         8.54 o                         
   7  -6   7        139.45        130.84         7.95 o                         
   8  -6   7          5.32         -4.16         5.44 o                         
   9  -6   7         36.97         35.36         6.29 o                         
  10  -6   7          1.25         -5.77         9.44 o                         
  11  -6   7          2.00          9.86        11.32 o                         
  12  -6   7         17.74         -4.02        12.61 o                         
  13  -6   7          1.31        -13.63        13.63 o                         
  14  -6   7          2.48         23.76        21.45 o                         
  -8  -5   7          0.04         16.62        16.62 o                         
  -7  -5   7          3.34        -11.21        11.21 o                         
  -6  -5   7          5.74         -8.01         9.25 o                         
  -5  -5   7         42.03         29.40         7.88 o                         
  -4  -5   7         82.54         86.50         7.87 o                         
  -3  -5   7         71.85         82.83         8.37 o                         
  -2  -5   7        181.09        165.52         9.07 o                         
  -1  -5   7        410.24        417.13        12.60 o                         
   0  -5   7         41.20         35.80         6.40 o                         
   1  -5   7        310.95        308.41        10.92 o                         
   2  -5   7          2.52         -6.83         6.83 o                         
   3  -5   7          9.72          1.31         7.53 o                         
   4  -5   7         38.63         34.34        10.45 o                         
   5  -5   7         66.63         58.91         6.59 o                         
   6  -5   7        157.34        159.49         7.73 o                         
   7  -5   7         83.38         56.85         9.30 o                         
   8  -5   7        320.57        299.58         9.15 o                         
   9  -5   7          0.86         -3.16         4.33 o                         
  10  -5   7        142.20        148.51        10.34 o                         
  11  -5   7          2.21         -0.24        14.34 o                         
  12  -5   7         14.98          8.00        15.48 o                         
  13  -5   7         70.58         84.12        12.94 o                         
  14  -5   7         33.11         33.32        23.81 o                         
  -9  -4   7          4.52        -12.31        13.37 o                         
  -8  -4   7        107.22        103.42        13.77 o                         
  -7  -4   7        104.27        123.80        10.72 o                         
  -6  -4   7          1.18          3.21         9.63 o                         
  -5  -4   7        154.93        159.64        11.50 o                         
  -4  -4   7         59.14         53.69        14.77 o                         
  -3  -4   7        195.01        201.33         9.71 o                         
  -2  -4   7         98.37        103.82         7.79 o                         
  -1  -4   7        428.24        435.16        12.71 o                         
   0  -4   7        174.23        159.00         8.98 o                         
   1  -4   7        119.76        115.56         7.10 o                         
   2  -4   7        692.28        716.37        16.27 o                         
   3  -4   7          0.11         -5.61         5.61 o                         
   4  -4   7         33.75         33.54         5.51 o                         
   5  -4   7         12.76         41.46         9.88 o                         
   6  -4   7          2.94         -5.06         5.06 o                         
   7  -4   7        256.04        253.51         8.73 o                         
   8  -4   7         88.76         81.46         7.05 o                         
   9  -4   7         66.17         64.49         6.06 o                         
  10  -4   7        142.66        141.22         9.62 o                         
  11  -4   7         80.18         64.24        12.50 o                         
  12  -4   7         20.41         19.39        10.40 o                         
  13  -4   7         12.76         32.76        13.39 o                         
  14  -4   7          9.22         -8.29        22.36 o                         
  -9  -3   7         25.18         25.36        14.59 o                         
  -8  -3   7          0.26         -9.83         9.83 o                         
  -7  -3   7          0.52          1.63         8.49 o                         
  -6  -3   7         96.73         94.93         7.37 o                         
  -5  -3   7         50.93         47.31         7.36 o                         
  -4  -3   7        280.95        300.10        13.52 o                         
  -3  -3   7         31.33         41.75         6.65 o                         
  -2  -3   7         43.29         41.63         6.38 o                         
  -1  -3   7        895.97        894.90        18.52 o                         
   0  -3   7        407.21        415.12        16.45 o                         
   1  -3   7       1546.85       1471.39        27.88 o                         
   2  -3   7        209.65        198.04         7.13 o                         
   3  -3   7          5.59          4.16         4.93 o                         
   4  -3   7        399.73        409.41        11.10 o                         
   5  -3   7        112.10        108.46         6.59 o                         
   6  -3   7         94.11        110.14         7.13 o                         
   7  -3   7        397.38        392.96        12.89 o                         
   8  -3   7         33.06         22.92         5.40 o                         
   9  -3   7         27.21         28.93         5.08 o                         
  10  -3   7         16.97          2.94         9.90 o                         
  11  -3   7         10.43         20.96        18.63 o                         
  12  -3   7         77.52         59.32        13.03 o                         
  13  -3   7         12.09         17.41        15.84 o                         
  14  -3   7          1.06          7.82        13.45 o                         
  -9  -2   7          5.88         19.42         9.51 o                         
  -8  -2   7          0.05          5.80         5.92 o                         
  -7  -2   7          6.55          7.77         4.80 o                         
  -6  -2   7         64.80         58.45         5.78 o                         
  -5  -2   7        243.21        237.10         8.82 o                         
  -4  -2   7        480.72        460.24        25.05 o                         
  -3  -2   7         99.80        127.79         7.88 o                         
  -2  -2   7        318.69        316.36         9.77 o                         
  -1  -2   7        251.81        263.82         9.70 o                         
   0  -2   7         26.97         28.22         4.71 o                         
   1  -2   7        161.76        163.92         6.29 o                         
   2  -2   7         54.24         53.33         6.44 o                         
   3  -2   7         27.58         17.55         5.32 o                         
   4  -2   7        126.60        119.73        11.09 o                         
   5  -2   7        254.95        251.25         9.52 o                         
   6  -2   7          0.51         -6.14        10.28 o                         
   7  -2   7        298.32        284.80         9.19 o                         
   8  -2   7        392.12        370.76        19.02 o                         
   9  -2   7         61.72         51.73         5.88 o                         
  10  -2   7          1.01         -2.28         5.97 o                         
  11  -2   7         42.16         35.59        10.68 o                         
  12  -2   7         76.91         71.45        14.58 o                         
  13  -2   7         31.44         21.39        20.80 o                         
  14  -2   7         12.93        -14.01        18.02 o                         
  15  -2   7        191.89        209.05        17.87 o                         
 -10  -1   7         31.54         49.39        12.50 o                         
  -9  -1   7         20.93         14.07         9.17 o                         
  -8  -1   7         57.76         54.19         5.99 o                         
  -7  -1   7        193.81        183.64         7.30 o                         
  -6  -1   7        659.59        652.51        15.94 o                         
  -5  -1   7          9.90          3.71         4.27 o                         
  -4  -1   7         73.64         83.53         7.47 o                         
  -3  -1   7        166.43        178.67        10.65 o                         
  -2  -1   7         24.87         23.71         7.62 o                         
  -1  -1   7        243.80        224.39        10.06 o                         
   0  -1   7        507.46        501.55        16.84 o                         
   1  -1   7        146.54        145.51         6.08 o                         
   2  -1   7       1859.74       1901.15        39.31 o                         
   3  -1   7        166.65        162.58         8.03 o                         
   4  -1   7        455.34        433.97        12.17 o                         
   5  -1   7        385.86        409.49        12.27 o                         
   6  -1   7        421.43        437.81        10.96 o                         
   7  -1   7         32.36         25.00         4.80 o                         
   8  -1   7        369.02        368.12        10.16 o                         
   9  -1   7        570.73        545.05        18.33 o                         
  10  -1   7          0.48         -8.47        11.03 o                         
  11  -1   7        117.02        107.83        16.37 o                         
  12  -1   7          0.28         -0.39        18.19 o                         
  13  -1   7          0.42         -1.85        20.19 o                         
  14  -1   7          0.91        -12.38        12.38 o                         
  15  -1   7         88.12         67.06        19.82 o                         
 -10   0   7          1.53         23.60        11.67 o                         
  -9   0   7          1.57         15.37        11.41 o                         
  -8   0   7          1.65         14.26         6.82 o                         
  -7   0   7         28.07         23.12         4.13 o                         
  -6   0   7         96.97         96.19         6.09 o                         
  -5   0   7          2.40          5.01         4.43 o                         
  -4   0   7        831.32        775.21        14.58 o                         
  -3   0   7         98.79        102.44         7.00 o                         
  -2   0   7          9.51          1.90         5.52 o                         
  -1   0   7         39.00         32.91         3.93 o                         
   0   0   7          0.03          1.90         3.86 o                         
   1   0   7        153.78        147.76         6.88 o                         
   2   0   7       1800.60       1803.99        45.50 o                         
   3   0   7          7.89          4.09         4.02 o                         
   4   0   7        190.32        196.45         9.21 o                         
   5   0   7        201.10        178.17         6.86 o                         
   6   0   7         30.85         34.15         4.28 o                         
   7   0   7        320.33        308.49         7.99 o                         
   8   0   7        222.99        231.99         6.86 o                         
   9   0   7        199.62        193.96         7.90 o                         
  10   0   7          7.26         -4.63         5.68 o                         
  11   0   7         13.14          5.55         5.76 o                         
  12   0   7         64.13         52.62        12.18 o                         
  13   0   7          4.11         -5.12        11.44 o                         
  14   0   7          0.00          3.33        12.38 o                         
  15   0   7         25.83         54.14        12.19 o                         
  -9   1   7         25.89         40.41         8.98 o                         
  -8   1   7        464.81        479.09        14.04 o                         
  -7   1   7          2.52         11.50         6.41 o                         
  -6   1   7        356.69        363.94        11.22 o                         
  -5   1   7          9.98         10.70         5.49 o                         
  -4   1   7          6.94          8.52         3.84 o                         
  -3   1   7         10.38          5.40         3.83 o                         
  -2   1   7          3.53          7.25         5.55 o                         
  -1   1   7        233.85        229.40         6.93 o                         
   0   1   7         12.14         12.70         3.50 o                         
   1   1   7          3.80          2.01         2.81 o                         
   2   1   7         63.51         68.38         4.21 o                         
   3   1   7       1230.98       1278.40        24.59 o                         
   4   1   7        119.36        128.93         6.52 o                         
   5   1   7        286.53        308.06         7.74 o                         
   6   1   7         13.59         15.49         3.88 o                         
   7   1   7         11.31         16.04         3.91 o                         
   8   1   7          2.02          6.92         3.71 o                         
   9   1   7          7.71         15.31         5.63 o                         
  10   1   7        143.86        149.86        10.24 o                         
  11   1   7         58.25         65.50         6.93 o                         
  12   1   7         26.69         14.62         6.12 o                         
  13   1   7         79.86         82.99         7.69 o                         
  14   1   7          3.65         22.45        12.18 o                         
  15   1   7          8.32        -14.07        14.07 o                         
 -10   2   7          7.66         14.57        10.46 o                         
  -9   2   7         34.93         38.56         8.22 o                         
  -8   2   7         20.35          6.78         6.69 o                         
  -7   2   7         20.90          6.02         5.80 o                         
  -6   2   7        647.26        619.03        14.75 o                         
  -5   2   7          0.01         10.38         5.21 o                         
  -4   2   7          3.32         -2.45         4.23 o                         
  -3   2   7        249.63        244.79         8.06 o                         
  -2   2   7         11.05          3.93         4.31 o                         
  -1   2   7        570.94        564.49        11.09 o                         
   0   2   7         22.17         15.26         4.09 o                         
   1   2   7        324.54        341.00         7.82 o                         
   2   2   7        405.84        394.38        11.20 o                         
   3   2   7       2230.34       2355.91        47.54 o                         
   4   2   7          7.35         -2.00         3.83 o                         
   5   2   7         28.63         25.59         4.29 o                         
   6   2   7         51.58         55.33         4.84 o                         
   7   2   7        202.77        219.77         7.05 o                         
   8   2   7          3.03         -1.46         2.65 o                         
   9   2   7         66.20         81.29         3.89 o                         
  10   2   7         38.85         52.76         5.76 o                         
  11   2   7         66.15         63.09         6.55 o                         
  12   2   7         68.45         87.83         7.63 o                         
  13   2   7         85.92         83.58         7.86 o                         
  14   2   7         53.80         65.24        11.54 o                         
  15   2   7          0.87         46.81        14.93 o                         
 -10   3   7          5.22          0.21         7.97 o                         
  -9   3   7         45.75         44.28         7.41 o                         
  -8   3   7        102.49        106.70         7.59 o                         
  -7   3   7         76.30         98.47         7.28 o                         
  -6   3   7        522.62        506.82        13.12 o                         
  -5   3   7         10.39          9.92         7.32 o                         
  -4   3   7         28.19         14.07         5.75 o                         
  -3   3   7         97.13         89.21         7.06 o                         
  -2   3   7         30.49         18.85         4.85 o                         
  -1   3   7         17.05         21.23         2.69 o                         
   0   3   7        155.31        154.23         8.14 o                         
   1   3   7         18.69         18.47         4.69 o                         
   2   3   7        112.81        122.02         5.76 o                         
   3   3   7        277.23        264.47         6.65 o                         
   4   3   7          0.11         -3.54         3.54 o                         
   5   3   7        178.24        176.85         6.07 o                         
   6   3   7         78.58         83.06         5.07 o                         
   7   3   7         65.50         56.73         4.72 o                         
   8   3   7          5.46         -0.08         5.53 o                         
   9   3   7        140.85        142.29         5.93 o                         
  10   3   7          0.45         -4.57         6.05 o                         
  11   3   7        187.84        189.32         8.25 o                         
  12   3   7         23.13         29.21        12.99 o                         
  13   3   7         35.52         39.99         8.42 o                         
  14   3   7         13.56         33.96        14.43 o                         
  15   3   7         45.85         33.63        19.59 o                         
 -11   4   7          2.24         19.19        14.52 o                         
 -10   4   7          5.06         -4.03        11.78 o                         
  -9   4   7         55.83         65.33         8.24 o                         
  -8   4   7          1.25          3.12         6.06 o                         
  -7   4   7         80.12         61.49         6.51 o                         
  -6   4   7         16.12          8.99         5.16 o                         
  -5   4   7         21.64         25.98         4.72 o                         
  -4   4   7        105.61         90.72         5.33 o                         
  -3   4   7        728.44        716.02        21.59 o                         
  -2   4   7        230.95        198.67         8.19 o                         
  -1   4   7        227.62        226.74         6.15 o                         
   0   4   7        701.37        728.88        12.55 o                         
   1   4   7          0.23          0.66         4.09 o                         
   2   4   7       1597.78       1639.41        26.03 o                         
   3   4   7          5.62          6.04         2.72 o                         
   4   4   7        804.38        890.38        16.05 o                         
   5   4   7         70.90         80.33         4.37 o                         
   6   4   7          1.51         -4.02         4.02 o                         
   7   4   7         18.69         34.52         5.78 o                         
   8   4   7         83.53         89.91         5.20 o                         
   9   4   7        113.24        112.41         6.06 o                         
  10   4   7         11.22          8.00         5.75 o                         
  11   4   7         31.43         13.34         7.05 o                         
  12   4   7         31.43         16.41         7.05 o                         
  13   4   7         13.91         23.69         6.45 o                         
  14   4   7         27.59         30.17        12.82 o                         
 -11   5   7          8.17         -7.69        16.60 o                         
 -10   5   7          0.04         -1.82         8.35 o                         
  -9   5   7          1.31         10.21         6.45 o
[truncated: 352,513 more chars]
