# Supplementary material for: Crystal structure of a new spiro-polytetra­hydro­furan compound with translational pseudosymmetry: rac-(2S,2′S,5′R)-2-methyl-5′-[(1R,2R,5S,5′R)-1,4,4,5′-tetra­methyl­dihydro-3′H-3,8-dioxa­spiro[bi­cyclo­[3.2.1]octane-2,2′-furan]-5′-yl]hexa­hydro[2,2′-bi­furan]-5(2H)-one
Source: Acta Crystallogr E Crystallogr Commun. 2017 Apr 28;73(Pt 5):780–4. doi: 10.1107/S2056989017006065 (PMC5418806; doi:10.1107/S2056989017006065)
Supplement: Supplementary file 3 [file e-73-00780-Isup3.cml]

<?xml version="1.0" ?>
<cml>
<molecule id="m1">
  <atomArray>
    <atom id="a1" elementType="O"
          x2="-6.434999942779541" y2="1.8150338870785454" />
    <atom id="a2" elementType="C"
          x2="-7.7686692838277995" y2="1.045016946519505" />
    <atom id="a3" elementType="C"
          x2="-7.7686692838277995" y2="-0.495016934598576" />
    <atom id="a4" elementType="O"
          x2="-6.434999942779541" y2="-1.2650338751576164" />
    <atom id="a5" elementType="C"
          x2="-5.1013306017312825" y2="-0.495016934598576" />
    <atom id="a6" elementType="C"
          x2="-5.1013306017312825" y2="1.045016946519505" />
    <atom id="a7" elementType="C"
          x2="-7.7686692838277995" y2="2.585016946519505" />
    <atom id="a8" elementType="C"
          x2="-5.1013306017312825" y2="2.585016946519505" />
    <atom id="a9" elementType="C"
          x2="-3.855464272714256" y2="0.4101996639134242" />
    <atom id="a10" elementType="O"
          x2="-4.625468184344063" y2="-1.9595643745184699" />
    <atom id="a11" elementType="C"
          x2="-3.085460361084449" y2="-1.9595643745184699" />
    <atom id="a12" elementType="C"
          x2="-2.609597943697228" y2="-0.495016934598576" />
    <atom id="a13" elementType="C"
          x2="-1.5454603610844488" y2="-1.9595643745184699" />
    <atom id="a14" elementType="C"
          x2="-0.2995940320674224" y2="-1.0543477760064697" />
    <atom id="a15" elementType="O"
          x2="-1.0695979436972296" y2="-3.4241118144383638" />
    <atom id="a16" elementType="C"
          x2="0.4704098795623848" y2="-3.4241118144383638" />
    <atom id="a17" elementType="C"
          x2="0.9462722969496058" y2="-1.9595643745184699" />
    <atom id="a18" elementType="C"
          x2="1.95793565204755" y2="-3.8226931438962457" />
    <atom id="a19" elementType="C"
          x2="3.2038019810645766" y2="-2.9174765453842455" />
    <atom id="a20" elementType="O"
          x2="2.4337980694347694" y2="-5.287240583816139" />
    <atom id="a21" elementType="C"
          x2="3.973805892694384" y2="-5.287240583816139" />
    <atom id="a22" elementType="C"
          x2="4.449668310081605" y2="-3.8226931438962457" />
    <atom id="a23" elementType="O"
          x2="4.743805892694384" y2="-6.620919705644175" />
    <atom id="a24" elementType="C"
          x2="0.8689912090202667" y2="-4.911637586923529" />
    <atom id="a25" elementType="C"
          x2="-3.085460361084449" y2="-3.49956437451847" />
    <atom id="a26" elementType="C"
          x2="-3.767651479903247" y2="1.815016946519505" />
    <atom id="a27" elementType="C"
          x2="-9.3086692838278" y2="-0.4950169345985758" />
    <atom id="a28" elementType="C"
          x2="-8.857613726855083" y2="-1.5839613776258592" />
    <atom id="a29" elementType="H"
          x2="-9.102348405655835" y2="1.8150169465195052" />
    <atom id="a30" elementType="H"
          x2="-0.6185345634648987" y2="-4.513056257465647" />
    <atom id="a31" elementType="H"
          x2="-1.5454603610844488" y2="-0.41956437451846984" />
  </atomArray>
  <bondArray>
    <bond atomRefs2="a1 a2" order="1" />
    <bond atomRefs2="a1 a6" order="1" />
    <bond atomRefs2="a2 a3" order="1" />
    <bond atomRefs2="a3 a4" order="1" />
    <bond atomRefs2="a4 a5" order="1" />
    <bond atomRefs2="a5 a6" order="1" />
    <bond atomRefs2="a2 a7" order="1" />
    <bond atomRefs2="a6 a8" order="1" />
    <bond atomRefs2="a7 a8" order="1" />
    <bond atomRefs2="a5 a9" order="1">
      <bondStereo>H</bondStereo>
    </bond>
    <bond atomRefs2="a5 a10" order="1">
      <bondStereo>W</bondStereo>
    </bond>
    <bond atomRefs2="a9 a12" order="1" />
    <bond atomRefs2="a10 a11" order="1" />
    <bond atomRefs2="a11 a12" order="1" />
    <bond atomRefs2="a11 a13" order="1" />
    <bond atomRefs2="a14 a13" order="1" />
    <bond atomRefs2="a13 a15" order="1" />
    <bond atomRefs2="a14 a17" order="1" />
    <bond atomRefs2="a15 a16" order="1" />
    <bond atomRefs2="a16 a17" order="1" />
    <bond atomRefs2="a16 a18" order="1" />
    <bond atomRefs2="a19 a18" order="1" />
    <bond atomRefs2="a18 a20" order="1" />
    <bond atomRefs2="a19 a22" order="1" />
    <bond atomRefs2="a20 a21" order="1" />
    <bond atomRefs2="a21 a22" order="1" />
    <bond atomRefs2="a21 a23" order="2" />
    <bond atomRefs2="a18 a24" order="1">
      <bondStereo>W</bondStereo>
    </bond>
    <bond atomRefs2="a11 a25" order="1">
      <bondStereo>W</bondStereo>
    </bond>
    <bond atomRefs2="a6 a26" order="1">
      <bondStereo>W</bondStereo>
    </bond>
    <bond atomRefs2="a3 a27" order="1">
      <bondStereo>H</bondStereo>
    </bond>
    <bond atomRefs2="a3 a28" order="1">
      <bondStereo>W</bondStereo>
    </bond>
    <bond atomRefs2="a2 a29" order="1">
      <bondStereo>W</bondStereo>
    </bond>
    <bond atomRefs2="a16 a30" order="1">
      <bondStereo>H</bondStereo>
    </bond>
    <bond atomRefs2="a13 a31" order="1">
      <bondStereo>H</bondStereo>
    </bond>
  </bondArray>
</molecule>
</cml>
